# Supplementary material for: Identification of novel regulators of STAT3 activity
Source: PLoS One. 2020 Mar 31;15(3):e0230819. doi: 10.1371/journal.pone.0230819 (PMC7108870; doi:10.1371/journal.pone.0230819)
Supplement: S1 File — Drug sensitivity profiling data for viability (CTG) and toxicity (CTX) readouts, including in house ID, drug name, analysis name, DSS, IC50, drug concentration range (min/max conc.), percent inhibition value at each tested concentration (D1-D5), graph etc. of HEK293sieSTAT3(Y640) and HEK293sieSTAT3(wt) cells. (XLSX) [file pone.0230819.s006.xlsx]

## Sheet: HEKsieSTAT3wt_CTX
ID	DRUG_NAME	ANALYSIS_NAME	IC50	SLOPE	MAX	MIN	Max.Conc.tested	Min.Conc.tested	DSS	D1	D2	D3	D4	D5	GRAPH	Mechanism.Targets	Class.explained	High.phase.Approval.status	Label.name	Res..code	Alias	Trade.names	activity.modifier	Active.inactive.in.clinic	Supplier	Supplier.Ref	Solvent	High.conc..nM.	Plate	DWell
FIMM003781-001	Canertinib	IC50	2015.07	2.5	100	0	10000	1	7.96	-5.95	1.8	4.2	10.15	131.26		pan-HER inhibitor	B. Kinase inhibitor	Investigational (Ph 3)		CI-1033	PD 183805		Irreversible	Inactive	LC Laboratories	C-1201	DMSO	10000	1	A10
FIMM003779-001	Saracatinib	IC50	1053.41	1.28	86.12	0	10000	1	9.4	6.24	-6.99	10.01	39.7	86.12		Src, Abl inhibitor	B. Kinase inhibitor	Investigational (Ph 3)		AZD-0530				Inactive	LC Laboratories	S-8906	DMSO	10000	1	A11
FIMM003795-001	Seliciclib	IC50	2594.93	2.5	100	0	10000	1	6.62	0.76	3.55	2.04	4.84	105.35		CDK2/7/9 inhibitor	B. Kinase inhibitor	Investigational (Ph 2)		CYC202	Roscovitine				LC Laboratories	R-1234	DMSO	10000	1	A12
FIMM023832-001	Dactolisib	IC50	70.1	1.11	28.92	0	1000	0.1	2.88	-4.88	1.23	3.62	16.74	28.92		mTOR/(PI3K) inhibitor	B. Kinase inhibitor	Investigational (Ph 2)		NVP-BEZ235					LC Laboratories	N-4288	DMSO	1000	1	A13
FIMM136423-001	Voxtalisib	IC50	1000.05	2.5	32.78	0	10000	1	3.54	1.1	-1.93	-0.53	16.4	32.78		mTOR/PI3K inhibitor	B. Kinase inhibitor	Investigational (Ph 2)		SAR245409	XL765				ChemieTek	CT-XL765c	DMSO	10000	1	A14
FIMM100398-001	Sonolisib	IC50	10000	1	23.22	0	10000	1	0	6.68	4.76	23.22	1.78	19.74		PI3K inhibitor, pan-class I. Irreversible	B. Kinase inhibitor	Investigational (Ph 2)		PX-866	DJM-166				Active Biochem	PX-866	DMSO	10000	1	A15
FIMM000172-004	Imatinib	IC50	2869.18	2.5	85.76	0	10000	1	5.22	-6.41	0.39	-3.34	3.4	85.76		Abl, Kit, PDGFRB inhibitor	B. Kinase inhibitor	Approved		STI571		Gleevec, Glivec			LC Laboratories	C-5508	DMSO	10000	1	A16
FIMM100403-001	PF-04708671	IC50	1998.76	2.5	15.36	0	10000	1	0.48	-1.93	-2.61	-1.68	2.28	15.36		p70S6K inhibitor	B. Kinase inhibitor	Probe		PF-04708671				Inactive	Sigma-Aldrich	PZ0143	DMSO	10000	1	A17
FIMM109440-001	NVP-BGJ398	IC50	5.13	0.21	23.79	0	1000	0.1	2.48	11.56	10.45	4.64	14.99	23.79		FGFR inhibitor	B. Kinase inhibitor	Investigational (Ph 1)		NVP-BGJ398	BGJ398				ChemieTek	CT-BGJ398	DMSO	1000	1	A18
FIMM000274-003	Lapatinib	IC50	181.43	2.5	29.19	0	1000	0.1	2.09	3.66	-1.24	6.66	5.3	29.19		HER2, EGFR inhibitor	B. Kinase inhibitor	Approved		GW572016	GW2016	Tykerb, Tyverb			LC Laboratories	L-4804	DMSO	1000	1	A19
FIMM003713-001	Crizotinib	IC50	96.04	1.35	49.13	0	1000	0.1	5.34	-10.24	10.06	3.1	24.69	49.13		ALK, c-Met inhibitor	B. Kinase inhibitor	Approved		PF-02341066		Xalkori			Selleck	S1068	DMSO	1000	1	A20
FIMM003757-001	Fasudil	IC50	9607.93	2.5	55.07	0	50000	5	4.45	7.24	5.85	5.06	8.88	55.07		ROCK, PKA, PKG, PRK inhibitor, prodrug	B. Kinase inhibitor	Approved (Japan)		AT-877	HA-1077		Prodrug, activated in the liver		LC Laboratories	H-2330	DMSO	50000	1	A21
FIMM109442-001	MLN-0128	IC50	87	0.86	24.79	0	1000	0.1	1.73	4.47	3.56	4.15	11.42	24.79		mTOR inhibitor	B. Kinase inhibitor	Investigational (Ph 1)		MLN-0128	INK128				ChemieTek	CT-INK128	DMSO	1000	1	A22
FIMM003754-001	Refametinib	IC50	231.23	0.33	10.28	0	10000	1	0	-1.97	4.24	4.19	10.28	3.74		MEK1/2 inhibitor	B. Kinase inhibitor	Investigational (Ph 2)		BAY 869766	RDEA119				ChemieTek	CT-R119	DMSO	10000	1	A3
FIMM003761-001	Alisertib	IC50	125.53	1.71	39.04	0	10000	1	8.65	5	-3.44	16.17	36.18	39.04		Aurora A inhibitor	B. Kinase inhibitor	Investigational (Ph 3)		MLN8237					ChemieTek	CT-M8237	DMSO	10000	1	A4
FIMM003767-001	Vemurafenib	IC50	1455.92	2.18	51.5	0	10000	1	4.84	1.58	4.13	3.93	15.67	51.5		B-Raf(V600E) inhibitor	B. Kinase inhibitor	Approved		PLX4032	RG7204, RO5185426	Zelboraf			ChemieTek	CT-P4032	DMSO	10000	1	A5
FIMM136432-001	Pilaralisib	IC50	2500	1	8.49	0	2500	0.25	0	8.49	3.58	8.32	1.58	2.81		PI3K inhibitor. Pan-class I	B. Kinase inhibitor	Investigational (Ph 2)		SAR245408	XL147				Medchemexpress	HY-16526	DMSO	2500	1	A6
FIMM003714-001	Danusertib	IC50	337.52	0.57	73.73	0	10000	1	11.76	12.32	18.59	15.41	46.45	73.73		Aurora, Ret, TrkA, FGFR-1 inhibitor	B. Kinase inhibitor	Investigational (Ph 2)		PHA-739358				Inactive	Selleck	S1107	DMSO	10000	1	A7
FIMM003733-001	Motesanib	IC50	553.74	0.31	20.14	0	10000	1	0.6	4.51	4.28	1.09	20.14	9.69		VEGFR, PDGFR, Ret, Kit inhibitor	B. Kinase inhibitor	Investigational (Ph 2)		AMG-706					Selleck	S1032	DMSO	10000	1	A8
FIMM003708-001	Selumetinib	IC50	10000	0.2	9.63	0	10000	1	0	5.54	-1.56	-1.58	9.63	-1.52		MEK1/2 inhibitor	B. Kinase inhibitor	Investigational (Ph 3)		AZD6244	ARRY-142886				Selleck	S1008	DMSO	10000	1	A9
FIMM003735-001	PF-04691502	IC50	166.17	0.73	22.87	0	10000	1	2.91	3	4.5	6	22.87	16.17		PI3K/mTOR inhibitor	B. Kinase inhibitor	Investigational (Ph 2)		PF-04691502					ChemieTek	CT-PF1502	DMSO	10000	1	B2
FIMM109467-001	PF-670462	IC50	10000	2.5	5.9	0	10000	1	0	-2.24	3.41	-1.53	5.9	4.23		CK1epsilon and CK1delta inhibitor	B. Kinase inhibitor	Probe		PF-670462				Inactive	Tocris Biosciences	3316	DMSO	10000	1	B23
FIMM003791-001	Masitinib	IC50	2929.02	2.5	100	0	10000	1	5.99	-10.59	-4.81	-5.14	-7.39	114.97		KIT inhibitor	B. Kinase inhibitor	Investigational (Ph 3)		AB1010					LC Laboratories	M-7007	DMSO	10000	1	F11
FIMM100347-001	Gandotinib	IC50	2367.47	2.5	95.57	0	10000	1	6.79	-10.86	2.02	-9.26	9.26	95.57		JAK2 inhibitor	B. Kinase inhibitor	Investigational (Ph 2)		LY2784544				Inactive	Selleck	S2179	DMSO	10000	1	F13
FIMM100362-001	Midostaurin	IC50	44.21	1.13	17.17	0	10000	1	2.79	-4.58	3.44	12.29	15.47	17.17		PKC, PKA, S6K and EGFR inhibitor	B. Kinase inhibitor	Investigational (Ph 3)		NVP-PKC412	PKC412, CGP 41251				LC Laboratories	P-7600	DMSO	10000	1	F14
FIMM100409-001	KX2-391	IC50	71.83	2.5	73.67	0	10000	1	19.55	0.59	-2.27	51.36	72.4	73.67		non-ATP competitive Src inhibitor	B. Kinase inhibitor	Investigational (Ph 2)		KX2-391					Selleck	S2700	DMSO	10000	1	F17
FIMM109441-001	Momelotinib	IC50	2193.79	2.5	68.08	0	10000	1	5.09	1.74	6.49	-9.6	8.12	68.08		JAK1 & 2 inhibitor	B. Kinase inhibitor	Investigational (Ph 2)		CYT-387	CYT1138				ChemieTek	CT-CYT387	DMSO	10000	1	F18
FIMM003706-001	AT9283	IC50	402.72	2.5	26.25	0	1000	0.1	0.75	-6.09	-13.66	-7.46	-6.36	26.25		Aurora A & B, Jak2, Flt, Abl inhibitor	B. Kinase inhibitor	Investigational (Ph 2)		AT9283					Selleck	S1134	DMSO	1000	1	F19
FIMM109463-001	Ralimetinib	IC50	10000	2.5	7.27	0	10000	1	0	-7.86	-6.67	-8.2	-0.9	7.27		p38MAPK inhibitor	B. Kinase inhibitor	Investigational (Ph 2)		LY2228820	CP868569				Selleck	S1494	DMSO	10000	1	F21
FIMM109468-001	ZSTK474	IC50	1050.41	2.5	56.51	0	10000	1	6.5	0.87	2.01	-8.29	26.61	56.51		PI3K gamma selective inhibitor	B. Kinase inhibitor	Investigational (Ph 1)		ZSTK474					LC Laboratories	Z-1066	DMSO	10000	1	F22
FIMM003772-001	Linsitinib	IC50	10000	2.5	100	0	10000	1	0	-2.55	-4.73	-4.75	-1.49	-4.73		IGF1R, IR inhibitor	B. Kinase inhibitor	Investigational (Ph 2)		OSI-906	ASP7487				ChemieTek	CT-O906	DMSO	10000	1	F3
FIMM003749-001	BMS-754807	IC50	2419.97	2.5	74.65	0	10000	1	5.21	-2.3	1.86	1.57	6.74	74.65		IGF1R inhibitor	B. Kinase inhibitor	Investigational (Ph 2)		BMS-754807					ChemieTek	CT-BMS75	DMSO	10000	1	F4
FIMM003729-001	Pimasertib	IC50	10000	2.5	4.52	0	10000	1	0	-6.03	4.52	-10.03	-1.74	0.09		MEK1/2 inhibitor	B. Kinase inhibitor	Investigational (Ph 2)		AS703026	MSC1936369B				Selleck	S1475	DMSO	10000	1	F6
FIMM003711-001	Dovitinib	IC50	10000	2.5	4.42	0	10000	1	0	4.42	3.5	-1.48	-10.41	0.46		FGFR inhibitor	B. Kinase inhibitor	Investigational (Ph 3)		CHIR-258	TKI258				Selleck	S1018	DMSO	10000	1	F7
FIMM003707-002	Navitoclax	IC50	10000	2.5	5.52	0	10000	1	0	-6.66	-1.91	-10.49	-0.24	5.52		Bcl-2/Bcl-xL inhibitor	G. Apoptotic modulator	Investigational (Ph 2)		ABT-263					Selleck	S1001-2	DMSO	10000	1	F8
FIMM003792-001	Pictilisib	IC50	368.74	2.5	44.15	0	10000	1	7.57	-7.66	-9.84	-2.65	42.96	44.15		PI3K inhibitor, pan-class I	B. Kinase inhibitor	Investigational (Ph 2)		GDC-0941	RG-7321				LC Laboratories	G-9252	DMSO	10000	1	G10
FIMM003776-001	Tofacitinib	IC50	5000	2.5	0.33	0	5000	0.5	0	-22.56	-9.3	-4.48	-8.04	0.33		JAK3, JAK2(V617F) inhibitor	B. Kinase inhibitor	Approved		CP-690550	tasocitinib	Xeljanz, Jakvinus			LC Laboratories	T-1377	DMSO	5000	1	G12
FIMM100390-001	Apitolisib	IC50	620.49	2.5	59.83	0	10000	1	8.67	-9.34	-5.31	-10.46	46.54	59.83		PI3K/mTOR inhibitor	B. Kinase inhibitor	Investigational (Ph 2)		GDC-0980					ChemieTek	CT-G0980	DMSO	10000	1	G15
FIMM100389-001	Nintedanib	IC50	2631.17	2.5	100	0	10000	1	6.55	-5.84	-6.27	-4.12	-5.84	128.38		VEGFR, PDGFR, FGFR inhibitor	B. Kinase inhibitor	Approved (US)		BIBF 1120	Indetanib	Vargatef, Ofev			Selleck	S1010	DMSO	10000	1	G16
FIMM003738-001	Tivozanib	IC50	3303.09	2.5	28.44	0	10000	1	1.14	-8.83	-1.56	2.1	-0.68	28.44		VEGFR1, 2, 3, c-Kit, PDGFRB inhibitor	B. Kinase inhibitor	Investigational (Ph 3)		AV-951	KRN951				ChemieTek	CT-AV951	DMSO	10000	1	G2
FIMM003773-001	EMD1214063	IC50	1000	2.5	1.08	0	1000	0.1	0	-5.69	-12.97	-3.3	-10.27	1.08		c-Met inhibitor	B. Kinase inhibitor	Investigational (Ph 1)		EMD1214063					ChemieTek	CT-EMD063	DMSO	1000	1	G20
FIMM003743-003	AZD8055	IC50	2062.93	2.5	48.84	0	10000	1	3.7	-6.76	-12.21	-0.34	6.73	48.84		mTOR inhibitor	B. Kinase inhibitor	Investigational (Ph 1)		AZD8055					ChemieTek	CT-A8055-3	DMSO	10000	1	G23
FIMM003739-001	MK1775	IC50	150.89	2.5	73.72	0	10000	1	16.51	-2.34	-4.87	19.42	73.72	67.92		Wee1 inhibitor	B. Kinase inhibitor	Investigational (Ph 2)		MK1775					Axon Medchem	Axon 1494	DMSO	10000	1	G5
FIMM003719-001	SNS-032	IC50	28.25	2.5	71.17	0	10000	1	22.63	-3.89	3.21	71.17	62.99	58.04		CDK inhibitor	B. Kinase inhibitor	Investigational (Ph 2)		SNS-032	BMS-387032			Inactive	Selleck	S1145	DMSO	10000	1	G9
FIMM003784-001	Pazopanib	IC50	10000	2.5	100	0	10000	1	0	-8.13	-12.76	-10.01	-8.11	-5.44		VEGFR inhibitor	B. Kinase inhibitor	Approved		GW786034		Votrient			LC Laboratories	P-6706	DMSO	10000	1	P11
FIMM100364-001	Regorafenib	IC50	10000	2.5	100	0	10000	1	0	-7.59	-3.84	-6.39	-7.72	-4.8		B-Raf, c-Kit, VEGFR2 inhibitor	B. Kinase inhibitor	Approved		BAY73-4506		Stivarga			Selleck	S1178	DMSO	10000	1	P13
FIMM109450-001	VX-11E	IC50	2500	0.87	2.65	0	2500	0.25	0	-2.42	-9.22	-4.89	2.65	-7.44		ERK1 & 2 inhibitor	B. Kinase inhibitor	Probe		VX-11E				Inactive	ChemieTek	CT-VX11e	DMSO	2500	1	P17
FIMM109444-001	TGX-221	IC50	10000	2.5	1.52	0	10000	1	0	-5.78	-12.9	-9.67	-3.27	1.52		PI3K beta selective inhibitor	B. Kinase inhibitor	Probe		TGX-221					ChemieTek	CT-TGX221	DMSO	10000	1	P18
FIMM109465-001	PF-4800567	IC50	10000	2.5	100	0	10000	1	0	-11.67	-10.47	-6.19	-4.5	-8.12		CK1epsilon inhibitor	B. Kinase inhibitor	Probe		PF-4800567				Inactive	Tocris Biosciences	4281	DMSO	10000	1	O22
FIMM003753-001	OSI-027	IC50	10000	2.5	100	0	10000	1	0	-2.47	-4.76	-10.88	-5.74	-3.01		mTOR inhibitor	B. Kinase inhibitor	Investigational (Ph 2)		OSI-027				Inactive	ChemieTek	CT-O027	DMSO	10000	1	O3
FIMM003750-001	Idelalisib	IC50	4586.03	2.5	18.22	0	10000	1	0.23	-8.79	-10.13	-9.69	-11.24	18.22		PI3K inhibitor, p110δ-selective	B. Kinase inhibitor	Approved (US)		GS-1101	CAL-101	Zydelig			ChemieTek	CT-CAL101	DMSO	10000	1	P4
FIMM003726-001	MGCD-265	IC50	1734.64	2.5	17.87	0	10000	1	0.86	-10.31	-11.56	-3.15	3.6	17.87		MET, VEGFR-1, -2, -3, RON, TIE2 inhib	B. Kinase inhibitor	Investigational (Ph 2)		MGCD-265					Selleck	S1361	DMSO	10000	1	P7
FIMM003763-001	Nilotinib	IC50	10000	2.5	1.66	0	10000	1	0	0.22	-14.75	-11.34	-14.07	0.92		Abl inhibitor	B. Kinase inhibitor	Approved		AMN-107		Tasigna			LC Laboratories	N-8207	DMSO	10000	1	P10
FIMM000176-002	Vatalanib	IC50	10000	2.5	100	0	10000	1	0	-13.02	-8.84	-3.14	-4.8	-3.18		VEGFR-1 & -2 inhibitor	B. Kinase inhibitor	Investigational (Ph 3)		CGP-79787	PTK 787, ZK222584				LC Laboratories	V-8303	DMSO	10000	1	P12
FIMM100352-001	AZ 3146	IC50	1056.94	2.5	100	0	10000	1	11.42	-12.83	-7.22	-6.84	46.19	129.28		Mps1 kinase (TTK) inhibitor	B. Kinase inhibitor	Probe		AZ 3146					Tocris Biosciences	3994	DMSO	10000	1	P14
FIMM000160-003	Gefitinib	IC50	3883.01	2.5	38.75	0	10000	1	1.5	-5.17	-6.55	-22.41	-6.96	38.75		EGFR inhibitor	B. Kinase inhibitor	Approved		ZD-1839		Iressa			LC Laboratories	G-4408	DMSO	10000	1	P15
FIMM100388-001	Buparlisib	IC50	1912.76	2.5	49.95	0	10000	1	4	-15.96	-17.37	-5.65	8.18	49.95		PI3K inhibitor, pan-class I	B. Kinase inhibitor	Investigational (Ph 2)		NVP-BKM120	BKM-120				Selleck	S2247	DMSO	10000	1	P16
FIMM003710-001	Afatinib	IC50	1000	2.5	100	0	1000	0.1	0	-9.63	-9.5	-16.95	-5.99	-11.18		EGFR inhibitor	B. Kinase inhibitor	Approved		BIBW2992		Gilotrif, Giotrif	Irreversible		Selleck	S1011	DMSO	1000	1	P19
FIMM003756-001	Ruxolitinib	IC50	4118.29	2.5	14.34	0	10000	1	0.1	-8.49	-3.47	-3.66	-4.12	14.34		JAK1&2 inhibitor	B. Kinase inhibitor	Approved		INCB018424		Jakafi, Jakavi			ChemieTek	CT-INCB	DMSO	10000	1	P2
FIMM100382-002	Neratinib	IC50	1000	2.5	5	0	1000	0.1	0	-8.49	5	-5.46	-3.04	-2.54		EGFR inhibitor	B. Kinase inhibitor	Investigational (Ph 3)		HKI-272			Irreversible		Selleck	S2150(2)	DMSO	1000	1	P20
FIMM109464-001	Crenolanib	IC50	1146.39	2.5	100	0	10000	1	10.98	-11.46	-8.52	-16.01	41.24	124.49		PDGFRA and PDGFRB inhibitor	B. Kinase inhibitor	Investigational (Ph 2)		CP-868596					Selleck	S2730	DMSO	10000	1	P21
FIMM000183-003	Erlotinib	IC50	10000	0.92	7.61	0	10000	1	0	-3.54	-1.29	2.09	3.69	7.61		EGFR inhibitor	B. Kinase inhibitor	Approved		CP-358774	OSI-774	Tarceva			National Cancer Institute	NSC 718781-R/4	DMSO	10000	1	P23
FIMM003746-001	Doramapimod	IC50	10000	2.5	6.21	0	10000	1	0	-10.88	-2.52	-15.72	-9.38	4.94		p38MAPK inhibitor	B. Kinase inhibitor	Investigational (Ph 1)		BIRB 796				Inactive	Axon Medchem	Axon 1358	DMSO	10000	1	P5
FIMM003723-001	CUDC-101	IC50	3511.48	2.5	61.5	0	10000	1	3.02	-10.75	-5.72	-11.73	-4.09	61.5		HDAC & EGFR, Her2 inhibitor	B. Kinase inhibitor	Investigational (Ph 1)		CUDC-101					Selleck	S1194	DMSO	10000	1	P6
FIMM003705-001	Palbociclib	IC50	2279.7	2.5	100	0	10000	1	7.3	-14.06	-10.73	-11.53	3.76	129.79		CDK inhibitor (Cdk4/6)	B. Kinase inhibitor	Approved		PD-0332991		Ibrance			Selleck	S1116	DMSO	10000	1	P8
FIMM003725-001	Alvocidib	IC50	42.58	2.5	57.52	0	10000	1	17.05	-12.02	-8.52	54.15	53.87	57.52		CDK inhibitor	B. Kinase inhibitor	Investigational (Ph 2)			Flavopiridol, HMR-1275				Selleck	S1230	DMSO	10000	1	P9
FIMM003730-001	Ponatinib	IC50	84.23	0.4	47.97	0	1000	0.1	5.06	3.21	0.89	6.18	47.97	18.36		Broad TK inhibitor	B. Kinase inhibitor	Approved		AP24534		Iclusig			Selleck	S1490	DMSO	1000	2	A10
FIMM003741-001	AZD7762	IC50	21.73	0.47	45.04	0	1000	0.1	7.16	3.69	10.11	10.04	45.04	26.47		Chk1 inhibitor	B. Kinase inhibitor	Investigational (Ph 1)		AZD7762				Inactive	Axon Medchem	Axon 1399	DMSO	1000	2	A11
FIMM003715-001	Foretinib	IC50	11.11	0.64	33.1	0	1000	0.1	5.97	5.07	4.81	15.62	26.57	33.1		MET, VEGFR2 inhibitor	B. Kinase inhibitor	Investigational (Ph 2)		GSK1363089	XL880, EXEL-2880				Selleck	S1111	DMSO	1000	2	A12
FIMM003775-001	Dasatinib	IC50	185.69	2.1	27.78	0	1000	0.1	1.81	11.51	3.18	10.06	5.7	27.78		Abl, Src, Kit, EphR... Inhibitor	B. Kinase inhibitor	Approved		BMS-354825		Sprycel			LC Laboratories	D-3307	DMSO	1000	2	A13
FIMM100407-001	Binimetinib	IC50	1000	0.35	9.35	0	1000	0.1	0	-3.32	-6.3	4.14	9.35	-3.12		MEK1/2 inhibitor	B. Kinase inhibitor	Investigational (Ph 2)		NVP-MEK162	MEK162, ARRY-438162, ARRY-162				ChemieTek	CT-A162	DMSO	1000	2	A14
FIMM100391-001	AZD4547	IC50	1.82	0.32	11.7	0	1000	0.1	0.01	4.74	4.35	5.51	11.7	9.82		FGFR inhibitor	B. Kinase inhibitor	Investigational (Ph 2)		AZD4547					ChemieTek	CT-A4547	DMSO	1000	2	A15
FIMM100386-001	Linifanib	IC50	1000	1	16.03	0	1000	0.1	0	0.32	6.17	16.03	2.21	7.22		VEGFR, PDGFR, CSF-1R, FLT3 inhibitor	B. Kinase inhibitor	Investigational (Ph 3)		ABT-869	AL-39324, RG3635				Selleck	S1003	DMSO	1000	2	A16
FIMM100380-001	RAF265	IC50	37.39	0.18	17.83	0	1000	0.1	0.14	15.92	-4.03	5.92	6.25	17.83		C-Raf inhibitor	B. Kinase inhibitor	Investigational (Ph 2)		RAF265	CHIR-265				Selleck	S2161	DMSO	1000	2	A17
FIMM100415-001	Ibrutinib	IC50	91.47	0.66	38.17	0	1000	0.1	3.43	6.44	6.24	9.29	13.61	38.17		Btk inhibitor	B. Kinase inhibitor	Approved		PCI-32765	CRA-032765	Imbruvica	Irreversible		Selleck	S2680	DMSO	1000	2	A18
FIMM003778-001	Axitinib	IC50	1565.73	2.29	84.34	0	10000	1	7.83	2.53	11.19	9.07	22.05	84.34		VEGFR, PDGFR, KIT inhibitor	B. Kinase inhibitor	Approved		AG013736		Inlyta			LC Laboratories	A-1107	DMSO	10000	2	A19
FIMM115481-001	PF 431396	IC50	1140.18	2.5	55.85	0	10000	1	6.16	6.61	-0.12	-0.29	23.39	55.85		FAK/PYK2 inhibitor	B. Kinase inhibitor	Probe		PF 431396				Inactive	Tocris Biosciences	4278	DMSO	10000	2	A20
FIMM115476-003	(5Z)-7-Oxozeaenol	IC50	1991.97	2.5	82.95	0	10000	1	6.67	1.67	18.3	10.69	12.33	82.95		TAK1 inhibitor	B. Kinase inhibitor	Probe			(5Z)-7-Oxozeaenol			Inactive	Tocris Biosciences	3604-03-01 00:00:00	DMSO	10000	2	A21
FIMM100355-002	Sotrastaurin	IC50	119.17	0.23	18.55	0	10000	1	0.69	0.9	11.56	11.4	3.89	17.7		PKC inhibitor	B. Kinase inhibitor	Investigational (Ph 2)		NVP-AEB071	AEB071				Axon Medchem	Axon 1635-2	DMSO	10000	2	A22
FIMM115482-001	GSK650394	IC50	2086.95	2.5	44.52	0	10000	1	3.29	16.39	7.56	1.74	5.96	44.52		SGK1 & 2 inhibitor	B. Kinase inhibitor	Probe		GSK650394					Tocris Biosciences	3572	DMSO	10000	2	A3
FIMM133777-001	ASP3026	IC50	2406.2	2.5	68.82	0	10000	1	4.8	4.8	3.91	7.3	6.3	68.82		ALK inhibitor	B. Kinase inhibitor	Investigational (Ph 1)		ASP3026					ChemieTek	CT-ASP302	DMSO	10000	2	A4
FIMM133791-001	AZD-5363	IC50	3229.07	2.5	23.18	0	10000	1	0.8	6.55	5.63	7.22	-0.27	23.18		AKT inhibitor	B. Kinase inhibitor	Investigational (Ph 2)		AZD-5363					ChemieTek	CT-A5363	DMSO	10000	2	A5
FIMM133794-001	Fedratinib	IC50	1590.58	2.5	100	0	10000	1	9.22	10.84	3.6	10.83	22.69	119.46		JAK2-selective inhibitor	B. Kinase inhibitor	Investigational (Ph 2)		SAR302503	TG-101348			Inactive	ChemieTek	CT-TG101	DMSO	10000	2	A6
FIMM133815-001	Amuvatinib	IC50	118.25	0.44	45.06	0	10000	1	8.39	9.82	15.76	11.73	35.26	45.06		Broad spectrum TK inhib	B. Kinase inhibitor	Investigational (Ph 2)		MP-470					Selleck	S1244	DMSO	10000	2	A7
FIMM003268-001	Orantinib	IC50	161.63	2.5	100	0	10000	1	21.61	0.99	3.48	21.13	133.26	132.54		KDR, FGFR, PDGFR inhibitor	B. Kinase inhibitor	Investigational (Ph 3)		TSU-68	SU6668			Inactive	Selleck	S1470	DMSO	10000	2	A8
FIMM133805-001	Tideglusib	IC50	3000	0.28	9.42	0	3000	0.3	0	3.11	4.23	2.05	9.42	7.07		GSK3 inhibitor	B. Kinase inhibitor	Investigational (Ph 2)		NP031112					Selleck	S2823	DMSO	3000	2	A9
FIMM115469-001	AZD2014	IC50	1237.75	2.17	41.96	0	10000	1	4.19	-0.64	7.12	1.18	16.16	41.96		mTOR inhibitor, ATP-competitive	B. Kinase inhibitor	Investigational (Ph 1)		AZD2014					Selleck	S2783	DMSO	10000	2	B2
FIMM133898-001	PS-1145	IC50	25000	1	26.97	0	25000	2.5	0.08	4.95	9.61	26.97	12.54	10.49		IKK-2 inhibitor	B. Kinase inhibitor	Probe		PS-1145				Inactive	Axon Medchem	Axon 1568	DMSO	25000	2	B23
FIMM003751-001	Trametinib	IC50	250	2.5	1.2	0	250	0.02	0	-12.17	-8.54	-4.44	-5.89	1.2		MEK1/2 inhibitor	B. Kinase inhibitor	Approved		GSK1120212	JTP-74057	Mekinist			ChemieTek	CT-GSK112	DMSO	250	2	F11
FIMM003794-001	Sorafenib	IC50	1000	2.5	1.8	0	1000	0.1	0	-5.76	-3.25	1.8	-0.37	-0.96		B-Raf, FGFR-1, VEGFR-2 & -3, PDGFR-beta, KIT, and FLT3 inhib	B. Kinase inhibitor	Approved		Bay 43-9006		Nevaxar			LC Laboratories	S-8502	DMSO	1000	2	F13
FIMM100396-001	AZD1480	IC50	402.24	2.5	20.43	0	1000	0.1	0.43	6.25	-6.35	-6.16	-4.9	20.43		JAK1/2, FGFR inhibitor	B. Kinase inhibitor	Investigational (Ph 1)		AZD1480					ChemieTek	CT-A1480	DMSO	1000	2	F14
FIMM100387-001	Brivanib	IC50	1000	2.5	6.84	0	1000	0.1	0	-6.9	4.03	6.84	-6.91	0.51		VEGFR inhibitor	B. Kinase inhibitor	Investigational (Ph 3)		BMS-540215	BMS-582664				Selleck	S1084	DMSO	1000	2	F17
FIMM100416-001	TAK-901	IC50	173.06	2.5	35.47	0	1000	0.1	2.83	-1.63	-4.35	-12.59	7.21	35.47		Aurora B inhibitor	B. Kinase inhibitor	Investigational (Ph 1)		TAK-901					Selleck	S2718	DMSO	1000	2	F18
FIMM115479-001	GSK269962	IC50	963.62	2.5	18.07	0	10000	1	1.34	-13.84	-7.64	-0.78	9.46	18.07		ROCK1 and ROCK2 inhibitor	B. Kinase inhibitor	Probe		GSK269962				Inactive	Tocris Biosciences	4009	DMSO	10000	2	F19
FIMM003747-006	Bryostatin 1	IC50	0.98	2.5	12.17	0	100	0.01	0.86	-1.32	-0.25	6.2	12.17	4.51		PKC activator	B. Kinase inhibitor	Investigational (Ph 1)		B705008K112					Santa Cruz Biotechnology	sc-201407-4	DMSO	100	2	F21
FIMM100408-002	Tamatinib	IC50	1036.78	1.84	75.3	0	10000	1	8.52	1.39	1.03	2.28	36.26	75.3		Syk inhibitor	B. Kinase inhibitor	Investigational (Ph 1)		R406			Active metabolite of Fostamatinib	Inactive	Selleck	S2194-2	DMSO	10000	2	F22
FIMM003780-002	Bosutinib	IC50	2403.3	2.5	100	0	10000	1	7.02	4.43	4.87	3.42	2.76	121.8		Abl, Src inhibitor	B. Kinase inhibitor	Approved		SKI-606		Bosulif			LC Laboratories	B-1788	DMSO	10000	2	F3
FIMM133780-001	GSK-1904529A	IC50	10000	0.24	7.14	0	10000	1	0	-0.94	0.8	7.14	0.14	4.71		IGF1R, INSR inhib	B. Kinase inhibitor	Probe		GSK1904529A				Inactive	ChemieTek	CT-GSK190	DMSO	10000	2	F4
FIMM133800-001	AZD-8330	IC50	10000	2.5	2.68	0	10000	1	0	-6.29	2.68	-8.72	-0.01	-1.04		MEK1/2 inhibitor	B. Kinase inhibitor	Investigational (Ph 1)		AZD-8330	ARRY-424704				ChemieTek	CT-A8330	DMSO	10000	2	F6
FIMM133813-001	Apatinib	IC50	1785.78	2.26	13.62	0	10000	1	0.3	-11.38	6.66	3.55	2.83	13.62		VEGFR inhibitor	B. Kinase inhibitor	Investigational (Ph 3)		YN968D1					Selleck	S2221	DMSO	10000	2	F7
FIMM133807-001	Rigosertib	IC50	118.03	2.5	79.11	0	10000	1	18.74	-2.46	-3.78	31.5	79.11	74.42		Ras-Raf interaction inhibitor	B. Kinase inhibitor	Investigational (Ph 2)		ON-01910		Estybon, Novonex			Selleck	S1362	DMSO	10000	2	F8
FIMM003742-001	AZD1152-HQPA	IC50	1000	2.5	1.62	0	1000	0.1	0	1.62	-6.08	-4.58	-4.86	-10.48		Aurora B inhibitor	B. Kinase inhibitor	Investigational (Ph 3)		AZD1152-HQPA			active metabolite of Barasertib	Inactive	ChemieTek	CT-A1152H	DMSO	1000	2	G10
FIMM003774-001	Lestaurtinib	IC50	295.61	2.5	77.02	0	1000	0.1	4.55	-15.18	1.81	6.07	2.2	77.02		FLT3, JAK2, TrkA, TrkB, TrkC inhibitor	B. Kinase inhibitor	Investigational (Ph 3)		CEP-701					LC Laboratories	L-6307	DMSO	1000	2	G12
FIMM100375-001	Volasertib	IC50	9.05	2.5	85.47	0	1000	0.1	21.4	9.15	-3.58	48.11	85.47	48.8		PLK1 inhibitor	B. Kinase inhibitor	Investigational (Ph 3)		BI 6727					ChemieTek	CT-BI6727	DMSO	1000	2	G15
FIMM100385-001	Galunisertib	IC50	1000	2.5	2.28	0	1000	0.1	0	-0.98	2.28	-1.7	-1.07	0.65		TGF-B/Smad inhibitor	B. Kinase inhibitor	Investigational (Ph 2)		LY2157299					Selleck	S2230	DMSO	1000	2	G16
FIMM115485-001	BMS-911543	IC50	10000	0.2	8.56	0	10000	1	0	-3.23	0.86	8.56	3.28	0.34		JAK2 inhibitor	B. Kinase inhibitor	Investigational (Ph 1)		BMS-911543				Inactive	ChemieTek	CT-BMS911	DMSO	10000	2	G2
FIMM100367-002	Ruboxistaurin	IC50	2483.45	2.5	100	0	10000	1	6.85	-5.66	-3.46	-1.46	0.51	122.81		PKCbeta inhibitor	B. Kinase inhibitor	Investigational (Ph 3)		LY333531				Inactive	Axon Medchem	Axon 1401-2	DMSO	10000	2	G20
FIMM133903-001	IRAK1/4 inhibitor	IC50	25000	2.5	5.08	0	25000	2.5	0	-1.58	-0.33	-9.76	5.08	4.67		IRAK1/4 inhibitor	B. Kinase inhibitor	Probe			IRAK1/4 inhibitor			Inactive	Merck Millipore	407601	DMSO	25000	2	G23
FIMM133796-001	GSK-2334470	IC50	10000	0.12	9.54	0	10000	1	0	3.26	4.36	-0.55	4.97	5.56		PDK1 inhibitor	B. Kinase inhibitor	Probe		GSK2334470				Inactive	ChemieTek	CT-GSK233	DMSO	10000	2	G5
FIMM133816-002	SCH772984	IC50	10000	2.5	4.41	0	10000	1	0	-1.58	-7.79	4.41	-1.99	2.53		ERK1 & 2 inhibitor	B. Kinase inhibitor	Probe		SCH772984				Inactive	ChemieTek	CT-SCH772	DMSO	10000	2	G9
FIMM002337-002	BI 2536	IC50	4.97	2.5	70.27	0	1000	0.1	20.13	-1.6	-9.74	61.36	70.27	43.85		PLK1 inhibitor	B. Kinase inhibitor	Investigational (Ph 2)		BI 2536				Inactive	Selleck	S1109	DMSO	1000	2	P11
FIMM100373-001	Tivantinib	IC50	457.34	2.5	26.69	0	1000	0.1	0.63	-8.13	-7.11	-8.55	-16.18	26.69		MET inhibitor	B. Kinase inhibitor	Investigational (Ph 2)		ARQ-197					ChemieTek	CT-ARQ197	DMSO	1000	2	P13
FIMM100414-001	Omipalisib	IC50	30.83	2.5	36.08	0	1000	0.1	6.37	-4.94	-6.67	0.52	36.08	13.58		PI3K/mTOR inhibitor	B. Kinase inhibitor	Investigational (Ph 1)		GSK2126458					Selleck	S2658	DMSO	1000	2	P17
FIMM100412-001	TAK-733	IC50	1000	2.5	2.01	0	1000	0.1	0	-2.32	-6.55	-0.33	2.01	0.55		MEK1/2 inhibitor	B. Kinase inhibitor	Investigational (Ph 1)		TAK-733					Selleck	S2617	DMSO	1000	2	P18
FIMM133820-002	Triciribine	IC50	1826.96	0.58	18.37	0	100000	10	1.39	-1.48	6.59	3.39	18.37	12.36		AKT inhibitor	B. Kinase inhibitor	Investigational (Ph 2)		NSC 154020	Pentaazacentopthylene, Tricyclic nucleoside				Selleck	S1117-2	DMSO	100000	2	O22
FIMM133789-001	BX-912	IC50	10000	2.5	14.09	0	10000	1	0	14.09	0.37	-8.65	-4.79	-4.52		PDK1 inhib	B. Kinase inhibitor	Probe		BX-912				Inactive	Selleck	S1275	DMSO	10000	2	O3
FIMM115473-001	GSK2636771	IC50	774.82	0.64	13.59	0	10000	1	0.07	3.38	-4.61	7.47	4.06	13.59		PI3K beta selective inhibitor	B. Kinase inhibitor	Investigational (Ph 1)		GSK2636771					ChemieTek	CT-GSK263	DMSO	10000	2	P4
FIMM133808-001	Milciclib	IC50	1135.33	2.5	67.38	0	10000	1	7.5	-8.71	-4.36	-4.65	28.43	67.38		CDK2 inhibitor	B. Kinase inhibitor	Investigational (Ph 2)		PHA-848125					Selleck	S2751	DMSO	10000	2	P7
FIMM003760-001	MK-2206	IC50	1000	2.5	3.79	0	1000	0.1	0	-11.71	-12.48	-5.55	-9.45	3.79		AKT inhibitor	B. Kinase inhibitor	Investigational (Ph 2)		MK-2206					ChemieTek	CT-MK2206	DMSO	1000	2	P10
FIMM003785-001	Tandutinib	IC50	1000	2.5	2.16	0	1000	0.1	0	-10.72	-6.63	-1.7	-2.4	2.16		FLT3, PDGFR, KIT inhibitor	B. Kinase inhibitor	Investigational (Ph 2)		MLN518	CT53518			Inactive	LC Laboratories	T-7802	DMSO	1000	2	P12
FIMM133811-001	Icotinib	IC50	4713.01	2.5	16.35	0	10000	1	0.13	-11.14	-1	-2.8	-12.14	16.35		EGFR inhibitor	B. Kinase inhibitor	Investigational (Ph 2)		BPI-2009H					Selleck	S2922	DMSO	10000	2	P14
FIMM100395-001	Cabozantinib	IC50	1000	2.5	4.48	0	1000	0.1	0	-1.37	-12.26	-7.84	-0.07	4.48		VEGFR2, Met, FLT3, Tie2, Kit and Ret inhibitor	B. Kinase inhibitor	Approved		BMS-907351	XL184	Cometriq			ChemieTek	CT-XL184	DMSO	1000	2	P15
FIMM100384-001	Rabusertib	IC50	396.2	2.5	41.51	0	1000	0.1	1.61	-4.14	-2.38	-9.14	-8.85	41.51		Chk1 inhibitor	B. Kinase inhibitor	Investigational (Ph 2)		LY2603618	IC-83				Selleck	S2626	DMSO	1000	2	P16
FIMM003789-001	Enzastaurin	IC50	10000	2.5	3.15	0	10000	1	0	-0.43	3.15	-13.22	-3.24	-2.64		PKCbeta inhibitor	B. Kinase inhibitor	Investigational (Ph 3)		LY317615					LC Laboratories	E-4506	DMSO	10000	2	P19
FIMM115486-001	Ipatasertib	IC50	1242.45	2.5	10.86	0	10000	1	0.07	-4.07	2.64	-11.59	4.08	10.79		AKT inhibitor	B. Kinase inhibitor	Investigational (Ph 2)		GDC-0068	RG7440				ChemieTek	CT-G0068	DMSO	10000	2	P2
FIMM003740-002	PF-00477736	IC50	1657.07	2.5	65.62	0	10000	1	5.91	-4.62	-2.87	-9.78	14.48	65.62		Chk1 inhibitor	B. Kinase inhibitor	Investigational (Ph 1)		PF-00477736				Inactive	Axon Medchem	Axon 1379-2	DMSO	10000	2	P20
FIMM100366-004	UCN-01	IC50	1185.1	1.1	96.42	0	10000	1	9.92	0.93	-4.7	18.31	38.26	96.42		PKCbeta, PDK1, Chk, Cdk2 inhibitor	B. Kinase inhibitor	Investigational (Ph 2)		UCN-01	7-Hydroxystaurosporine			Inactive	Sigma-Aldrich	U6508-4	DMSO	10000	2	P21
FIMM133877-001	OSU-03012	IC50	5754.23	2.5	100	0	25000	2.5	7.25	-5.51	-3.92	3.43	2.35	132.95		PDPK1 inhibitor	B. Kinase inhibitor	Investigational (Ph 1)		OSU-03012	AR-12				Selleck	S1106	DMSO	25000	2	P23
FIMM133795-001	PF-03758309	IC50	11.05	2.5	93.55	0	10000	1	34.03	-9.32	41.05	93.55	91.61	50.14		PAK inhibitor	B. Kinase inhibitor	Investigational (Ph 1)		PF-03758309					ChemieTek	CT-PF0375	DMSO	10000	2	P5
FIMM133801-001	BMS-599626	IC50	2509.06	2.5	100	0	10000	1	6.8	-4.03	-6.38	2.31	-3.78	132.95		Pan-HER inhibitor	B. Kinase inhibitor	Investigational (Ph 1)		BMS-599626	AC-480				ChemieTek	CT-BMS59	DMSO	10000	2	P6
FIMM133806-001	SGI-1776	IC50	2169.32	2.5	100	0	10000	1	7.56	4.91	-5.8	-13.67	6.88	128.25		PIM kinase inhibitor	B. Kinase inhibitor	Investigational (Ph 1)		SGI-1776					Selleck	S2198	DMSO	10000	2	P8
FIMM003734-002	Cediranib	IC50	416.59	2.5	17.78	0	1000	0.1	0.26	-5.24	-2.76	-3.08	-5.58	17.78		KDR/Flt/VEGFR inhibitor	B. Kinase inhibitor	Investigational (Ph 3)		AZD2171		Recentin			Selleck	S1017	DMSO	1000	2	P9
FIMM133858-001	SNS-314	IC50	242.34	2.5	35.26	0	1000	0.1	2.17	-2.29	-2.76	9.61	3.14	35.26		AURa, AURb inhibitor	B. Kinase inhibitor	Investigational (Ph 1)		SNS-314					Selleck	S1154	DMSO	1000	3	A10
FIMM133835-001	XL-647	IC50	1000	1.9	9.33	0	1000	0.1	0	-0.73	-0.94	1.6	2.65	9.33		EGFR, ERBB2, VEGFR, EPHB4	B. Kinase inhibitor	Investigational (Ph 2)		XL-647					Santa Cruz Biotechnology	sc-364659	DMSO	1000	3	A11
FIMM133887-001	Mubritinib	IC50	130.36	1.84	15.29	0	1000	0.1	0.57	-1.57	-4	1.16	5.75	15.29		ERBB2 inhibitor	B. Kinase inhibitor	Investigational (Ph 1)		TAK-165					Selleck	S2216	DMSO	1000	3	A12
FIMM133849-001	ARRY-380	IC50	355.53	0.31	10.15	0	2500	0.25	0	0.58	4.5	2.18	2.11	8.76		HER2 inhibitor	B. Kinase inhibitor	Investigational (Ph 1)		ARRY-380					Selleck	S2752	DMSO	2500	3	A13
FIMM133823-001	Golvatinib	IC50	336.48	2.5	12.21	0	2500	0.25	0.24	12.21	6.06	-2.88	3.96	12.06		MET, VEGFR2 inhibitor	B. Kinase inhibitor	Investigational (Ph 2)		E7050					Selleck	S2859	DMSO	2500	3	A14
FIMM133826-001	NVP-AEE788	IC50	35.49	0.09	19.68	0	2500	0.25	0.32	11.45	-0.37	19.68	2.81	14.97		EGFR, VEGFR, ABL, SRC inhibitor	B. Kinase inhibitor	Investigational (Ph 2)		NVP-AEE788	AEE788, GNF-PF-5343				Selleck	S1486	DMSO	2500	3	A15
FIMM133883-001	PKI-402	IC50	452.24	2.5	64.29	0	2500	0.25	5.48	2.94	1.42	-1.97	11.83	64.29		PI3K/mTOR inhibitor	B. Kinase inhibitor	Probe		PKI-402				Inactive	Selleck	S2739	DMSO	2500	3	A16
FIMM133868-001	KRN-633	IC50	1403.07	2.5	13.7	0	2500	0.25	0.01	5.65	5.78	-2.81	-6.05	11.61		VEGFR inhibitor	B. Kinase inhibitor	Investigational (Ph 1)		KRN-633					Selleck	S1557	DMSO	2500	3	A17
FIMM133879-001	PF-04217903	IC50	852.07	2.5	13.6	0	2500	0.25	0.12	1.45	5.49	0.47	-0.6	13.6		MET inhibitor	B. Kinase inhibitor	Investigational (Ph 1)		PF-04217903					Selleck	S1094	DMSO	2500	3	A18
FIMM133838-001	Lucitanib	IC50	2132.67	2.5	100	0	10000	1	7.65	8.55	6.33	7.35	7.49	129.36		FGFR1, VEGFR inhibitor	B. Kinase inhibitor	Investigational (Ph 1)		E-3810	CO-3810, S 80881				Axon Medchem	Axon 1942	DMSO	10000	3	A19
FIMM133854-001	Palomid-529	IC50	1431.48	2.5	34.18	0	10000	1	3.06	6.21	1.98	-3.18	9.91	34.18		AKT, MTOR, PI3K inhibitor	B. Kinase inhibitor	Investigational (Ph 1)		Palomid-529	P529				Selleck	S2238	DMSO	10000	3	A20
FIMM133860-001	CEP-32496	IC50	68.27	0.23	11.77	0	10000	1	0	3.76	8.03	-1.42	11.77	9.05		BRAF inhibitor	B. Kinase inhibitor	Investigational (Ph 2)		CEP-32496					Selleck	S8015	DMSO	10000	3	A21
FIMM133819-001	Telatinib	IC50	102.29	0.59	20.18	0	10000	1	2.32	6.27	-0.35	12.58	14.26	20.18		VEGFR, KIT, PDGFR inhibitor	B. Kinase inhibitor	Investigational (Ph 2)		BAY 57-9352					Selleck	S2231	DMSO	10000	3	A22
FIMM109460-001	Dinaciclib	IC50	5.11	2.31	87.47	0	1000	0.1	24.56	11.23	0.68	72.53	62.5	87.47		CDK inhibitor	B. Kinase inhibitor	Investigational (Ph 3)		SCH727965					ChemieTek	CT-DINA	DMSO	1000	3	A3
FIMM133788-001	Baricitinib	IC50	155.7	0.23	20.07	0	2500	0.25	0.42	7.51	5.13	-1.2	20.07	10.24		JAK inhibitor	B. Kinase inhibitor	Investigational (Ph 2)		LY3009104	INCB28050				Selleck	S2851	DMSO	2500	3	A4
FIMM133798-001	Bafetinib	IC50	1000	2.5	9.86	0	1000	0.1	0	-10.3	2.2	2.53	-0.56	9.86		Abl, Lyn inhibitor	B. Kinase inhibitor	Investigational (Ph 2)		INNO-406	NS-187				Selleck	S1369	DMSO	1000	3	A5
FIMM133809-001	Lenvatinib	IC50	2500	1	11.82	0	2500	0.25	0	1.37	11.82	1.27	5.64	10.11		VEGFR inhibitor	B. Kinase inhibitor	Approved (US)		E7080		Lenvima			Selleck	S1164	DMSO	2500	3	A6
FIMM023833-001	Quizartinib	IC50	235.73	2.5	22.19	0	1000	0.1	1.05	6.75	-3.12	10.1	2.13	22.19		FLT3 inhibitor	B. Kinase inhibitor	Investigational (Ph 2)		AC220					ChemieTek	CT-AC220	DMSO	1000	3	A7
FIMM133781-001	SP600125	IC50	639.87	0.48	21.9	0	100000	10	2.91	5.35	4.13	13	16.18	21.9		pan-JNK inhibitor	B. Kinase inhibitor	Probe		SP600125	Pyrazolanthrone, Anthrapyrazolone			Inactive	LC Laboratories	S-7979	DMSO	100000	3	A8
FIMM133844-001	PH-797804	IC50	1000	0.06	6.04	0	1000	0.1	0	1.68	1.29	6.04	1.36	-0.72		p38MAPK inhibitor	B. Kinase inhibitor	Investigational (Ph 2)		PH-797804					Selleck	S2726	DMSO	1000	3	A9
FIMM133840-001	PD184352	IC50	10000	1	15.88	0	10000	1	0	15.88	5.28	10.89	8.66	9.2		MEK1/2 inhibitor	B. Kinase inhibitor	Investigational (Ph 2)		PD184352					Selleck	S1020	DMSO	10000	3	B2
FIMM133884-001	CH-5132799	IC50	1484.66	1.93	64.09	0	10000	1	5.98	-2.33	0.72	7.29	20.03	64.09		PI3K inhibitor, pan-class I	B. Kinase inhibitor	Investigational (Ph 1)		CH-5132799	PA-799				Selleck	S2699	DMSO	10000	3	B23
FIMM133888-001	AZD-8186	IC50	1000	2.5	8.34	0	1000	0.1	0	-9.2	1.56	0.52	8.34	3.29		PI3Kbeta inhibitor	B. Kinase inhibitor	Investigational (Ph 1)		AZD-8186					Active Biochem	A-1610	DMSO	1000	3	F11
FIMM133859-001	TAK-285	IC50	2500	2.5	3.02	0	2500	0.25	0	-14.84	-0.16	-9.83	-4.71	1.54		HER2 inhibitor	B. Kinase inhibitor	Investigational (Ph 1)		TAK-285					Selleck	S2784	DMSO	2500	3	F13
FIMM133831-001	Ceritinib	IC50	2500	2.5	100	0	2500	0.25	0.89	-2.26	-2	-5.16	-5.41	-2.46		ALK inhibitor	B. Kinase inhibitor	Approved		NVP-LDK378	LDK378	Zykadia			Selleck	S7083	DMSO	2500	3	F14
FIMM133881-001	RG-7603	IC50	857.86	2.5	10.1	0	2500	0.25	0	-1.78	-4.05	-9.5	-0.46	10.1		PI3K inhibitor, pan-class I	B. Kinase inhibitor	Investigational (Ph 1)		RG-7603	GDC-0349				Selleck	S8040	DMSO	2500	3	F17
FIMM133882-001	MK-8776	IC50	321.92	2.5	35.61	0	2500	0.25	3.43	-9.11	-7.43	-7.36	12.41	35.61		CHEK1 inhibitor	B. Kinase inhibitor	Investigational (Ph 1)		MK-8776	SCH-900776				Selleck	S2735	DMSO	2500	3	F18
FIMM133842-001	MK-2461	IC50	10000	2.5	9.44	0	10000	1	0	-1.59	-5.97	-4.57	1.73	9.44		MET inhibitor	B. Kinase inhibitor	Investigational (Ph 2)		MK-2461					Selleck	S2774	DMSO	10000	3	F19
FIMM133817-001	Semaxanib	IC50	1723.14	2.5	97.4	0	10000	1	8.57	-5.42	-8.16	-0.07	19.8	97.4		VEGFR inhibitor	B. Kinase inhibitor	Investigational (Ph 3)		SU5416				Inactive	Selleck	S2845	DMSO	10000	3	F21
FIMM133827-001	AT7519	IC50	520.9	1.53	81.73	0	10000	1	12.16	-7.84	2.41	6.05	59.66	81.73		CDK1, 2, 4, 6 and 9 inhibitor	B. Kinase inhibitor	Investigational (Ph 1)		AT7519					Selleck	S1524	DMSO	10000	3	F22
FIMM115477-001	Rebastinib	IC50	118.2	2.5	17.94	0	1000	0.1	1.16	-2.26	-0.46	-7.45	7.19	17.94		Allosteric ABL, FLT3, TIE2, TRKA inhibitor	B. Kinase inhibitor	Investigational (Ph 1)		DCC-2036				Inactive	ChemieTek	CT-DCC20	DMSO	1000	3	F3
FIMM133779-001	GSK-1838705A	IC50	473.66	2.5	60.62	0	2500	0.25	4.99	1.3	-12.95	-3.54	10.12	60.62		IGF1R, INSR, ALK inhib	B. Kinase inhibitor	Probe		GSK1838705A				Inactive	ChemieTek	CT-GSK183	DMSO	2500	3	F4
FIMM133778-001	Alectinib	IC50	348.45	2.5	56.31	0	1000	0.1	2.75	-6.34	9.61	-14.53	-3.38	56.31		ALK (incl gatekeeper mut) inhib	B. Kinase inhibitor	Approved (Japan)		CH5424802		Alecensa			ChemieTek	CT-CH542	DMSO	1000	3	F6
FIMM133889-001	GDC-0623	IC50	2500	0.55	3.55	0	2500	0.25	0	-13.19	-0.89	3.55	0.39	1.4		MEK1/2 inhibitor	B. Kinase inhibitor	Investigational (Ph 2)		GDC-0623				Inactive	Active Biochem	A-1181	DMSO	2500	3	F7
FIMM023820-003	Sunitinib	IC50	1000	0.76	3.06	0	1000	0.1	0	-9.15	-7.35	3.06	2.38	1.3		Broad TK inhibitor	B. Kinase inhibitor	Approved		SU-11248		Sutent			LC Laboratories	S-8803	DMSO	1000	3	F8
FIMM133843-001	PD0325901	IC50	1000	2.5	100	0	1000	0.1	0	-8.55	-10.47	-10.43	-12.94	-4.38		MEK1/2 inhibitor	B. Kinase inhibitor	Investigational (Ph 2)		PD0325901					Selleck	S1036	DMSO	1000	3	G10
FIMM133828-001	NVP-BGT226	IC50	154.63	2.5	100	0	1000	0.1	9.37	-9.56	-11.24	-4.2	24.27	117.87		PI3K/mTOR inhibitor	B. Kinase inhibitor	Investigational (Ph 2)		NVP-BGT226	BGT226				Selleck	S2749	DMSO	1000	3	G12
FIMM133830-001	Abemaciclib	IC50	2500	2.5	7.45	0	2500	0.25	0	-8.54	-11.79	-5.91	-4.68	7.45		CDK4 and 6 inhibitor	B. Kinase inhibitor	Investigational (Ph 2)		LY2835219					Selleck	S7158	DMSO	2500	3	G15
FIMM133867-001	KW-2449	IC50	2500	2.5	100	0	2500	0.25	0.89	-6.23	-6.33	-7.44	-1.47	-6.78		AURa AURb FLT3 inhibitor	B. Kinase inhibitor	Investigational (Ph 1)		KW-2449					Selleck	S2158	DMSO	2500	3	G16
FIMM133841-001	ENMD-2076	IC50	1488.71	2.5	56.13	0	10000	1	5.35	0.73	6.49	-4.16	15.16	56.13		pan-Aurora inhibitor	B. Kinase inhibitor	Investigational (Ph 2)		ENMD-2076					Selleck	S1181	DMSO	10000	3	G2
FIMM133855-001	PF-00562271	IC50	1334.17	2.5	70.15	0	10000	1	7.18	1.16	6.5	-1.26	22.95	70.15		FAK inhibitor	B. Kinase inhibitor	Investigational (Ph 1)		PF-00562271					Selleck	S2672	DMSO	10000	3	G20
FIMM133886-001	Silmitasertib	IC50	1755.12	2.5	26.41	0	10000	1	1.84	4.78	-1.56	-1.61	5.18	26.41		CSNK2A1 inhibitor	B. Kinase inhibitor	Investigational (Ph 1)		CX-4945					Selleck	S2248	DMSO	10000	3	G23
FIMM133803-001	LY-2874455	IC50	1000	2.5	7.28	0	1000	0.1	0	4.43	-4.77	-1.98	7.28	6.16		FGFR inhibitor	B. Kinase inhibitor	Investigational (Ph 1)		LY 2874455					Axon Medchem	Axon 1981	DMSO	1000	3	G5
FIMM133848-001	AMG-900	IC50	1000	2.5	8.05	0	1000	0.1	0	-4.79	-4.69	-3.03	-1.43	8.05		pan-Aurora inhibitor	B. Kinase inhibitor	Investigational (Ph 1)		AMG-900					Selleck	S2719	DMSO	1000	3	G9
FIMM133852-001	NVP-INC280	IC50	1000	2.5	100	0	1000	0.1	0	-1.71	-7.94	-5.83	-4.55	-7.05		MET inhibitor	B. Kinase inhibitor	Investigational (Ph 1)		NVP-INC280	INC280, INCB-28060				Selleck	S2788	DMSO	1000	3	P11
FIMM133853-001	OSI-930	IC50	2500	2.5	2.96	0	2500	0.25	0	-2.72	-20.01	-14.31	-16.01	2.96		KIT, VEGFR inhibitor	B. Kinase inhibitor	Investigational (Ph 1)		OSI-930					Selleck	S1220	DMSO	2500	3	P13
FIMM133870-001	AZD-6482	IC50	2500	2.5	100	0	2500	0.25	0.89	-10.14	-12.1	-11.74	-7.47	-7.97		PI3Kbeta-selective inhibitor	B. Kinase inhibitor	Investigational (Ph 1)		AZD-6482					Selleck	S1462	DMSO	2500	3	P17
FIMM133847-001	AMG-208	IC50	2500	2.5	100	0	2500	0.25	0.89	-11.2	-5.75	-13.87	-15.49	-3.58		MET inhibitor	B. Kinase inhibitor	Investigational (Ph 1)		AMG-208					Selleck	S1316	DMSO	2500	3	P18
FIMM133875-001	JNJ-38877605	IC50	10000	2.5	100	0	10000	1	0	-1.11	-8.3	-4.49	-9.21	-4.88		MET inhibitor	B. Kinase inhibitor	Investigational (Ph 1)		JNJ-38877605					Selleck	S1114	DMSO	10000	3	O22
FIMM133787-001	Alpelisib	IC50	2500	2.5	9.47	0	2500	0.25	0	-7.44	0.31	9.47	-1.17	6.86		PI3Kalpha inhibitor	B. Kinase inhibitor	Investigational (Ph 2)		NVP-BYL719	BYL719				Selleck	S2814	DMSO	2500	3	O3
FIMM133775-001	AZ-23	IC50	369.55	2.5	33.18	0	1000	0.1	1.27	-6.94	-5.62	3.64	-3.89	33.18		Trk inhibitor	B. Kinase inhibitor	Probe		AZ-23				Inactive	Axon Medchem	Axon 1610	DMSO	1000	3	P4
FIMM115492-001	LY-294002	IC50	26469.6	2.5	78.69	0	100000	10	5.12	-1.23	-11.64	-7.95	5.14	78.69		PI3K inhibitor	B. Kinase inhibitor	Investigational (Ph 1)		LY 294002				Inactive	LC Laboratories	L-7962	DMSO	100000	3	P7
FIMM133825-001	Sapitinib	IC50	1000	2.5	100	0	1000	0.1	0	-13.2	-7.69	-4.94	-8.92	-9.86		Pan-HER inhibitor	B. Kinase inhibitor	Investigational (Ph 2)		AZD-8931					Selleck	S2192	DMSO	1000	3	P10
FIMM133857-001	Gedatolisib	IC50	432.22	2.5	29.23	0	1000	0.1	0.82	-8.37	-18.59	-13.04	-11.95	29.23		PI3K/mTOR inhibitor	B. Kinase inhibitor	Investigational (Ph 1)		PF-05212384	PKI-587				Selleck	S2628	DMSO	1000	3	P12
FIMM133829-001	BMS-777607	IC50	2500	2.5	8.8	0	2500	0.25	0	-16.13	-11.63	-10.7	-3.61	8.8		Met, Axl, Ron and Tyro3 inhibitor	B. Kinase inhibitor	Investigational (Ph 2)		BMS 777607					Selleck	S1561	DMSO	2500	3	P14
FIMM133836-001	TAK-960	IC50	2500	0.79	4.39	0	2500	0.25	0	-5.6	-17.24	-4.33	4.39	-8.79		PLK1 inhibitor	B. Kinase inhibitor	Investigational (Ph 1)		TAK-960					Santa Cruz Biotechnology	sc-364631	DMSO	2500	3	P15
FIMM133818-001	Pelitinib	IC50	882.41	2.5	77.64	0	2500	0.25	3.88	-14.37	-8.38	-6.18	-5.53	77.64		EGFR inhibitor	B. Kinase inhibitor	Investigational (Ph 2)		EKB-569	WAY-EKB 569		Irreversible		Selleck	S1392	DMSO	2500	3	P16
FIMM133846-001	TG100-115	IC50	10000	2.5	5.88	0	10000	1	0	-6.86	-5.27	-3.44	-11.03	5.88		PI3K gamma/delta inhibitor	B. Kinase inhibitor	Investigational (Ph 2)		TG100-115					Selleck	S1352	DMSO	10000	3	P19
FIMM109459-001	Dacomitinib	IC50	781.08	2.5	14.65	0	1000	0.1	0	4.74	2.8	-1.09	-5.13	9.65		pan-HER inhibitor	B. Kinase inhibitor	Investigational (Ph 3)		PF-00299804					ChemieTek	CT-DACO	DMSO	1000	3	P2
FIMM133856-001	PF-03814735	IC50	122.88	2.5	38.63	0	10000	1	8.9	-16.52	-7.09	14.54	37.1	38.63		AURa, AURb inhibitor	B. Kinase inhibitor	Investigational (Ph 1)		PF-03814735					Selleck	S2725	DMSO	10000	3	P20
FIMM133822-001	Varlitinib	IC50	10000	2.5	9.37	0	10000	1	0	-3.86	0.73	9.37	-2.44	-2.48		EGFR HER2 inhibitor	B. Kinase inhibitor	Investigational (Ph 2)		ARRY-334543					Selleck	S2755	DMSO	10000	3	P21
FIMM133869-001	PHA-793887	IC50	260.85	2.5	100	0	10000	1	19.01	1.27	2.56	6.68	100.63	71.98		CDK inhibitor	B. Kinase inhibitor	Investigational (Ph 1)		PHA-793887					Selleck	S1487	DMSO	10000	3	P23
FIMM133814-001	Brigatinib	IC50	777.79	2.5	35.41	0	2500	0.25	1.71	-11.03	-11.65	-3.38	0.29	35.41		ALK, FER, ROS, FLT3 inhibitor	B. Kinase inhibitor	Investigational (Ph 2)		AP26113					Selleck	S7000	DMSO	2500	3	P5
FIMM133810-001	Duvelisib	IC50	500	2.5	3.28	0	500	0.05	0	3.28	-4.16	1.7	-8.95	-2.85		PI3K inhibitor	B. Kinase inhibitor	Investigational (Ph 2)		IPI-145	INK1197				Selleck	S7028	DMSO	500	3	P6
FIMM003769-002	Vandetanib	IC50	1000	2.5	100	0	1000	0.1	0	-11.42	-4.14	-9.8	-6.8	-2.13		VEGFR,EGFR, RET inhibitor	B. Kinase inhibitor	Approved		ZD6474		Caprelsa			LC Laboratories	V-9402	DMSO	1000	3	P8
FIMM133850-001	GSK-1070916	IC50	419.96	2.5	16.46	0	1000	0.1	0.19	-9.43	-2.58	-10.03	-5.46	16.46		AURb, AURc inhibitor	B. Kinase inhibitor	Investigational (Ph 1)		GSK-1070916					Selleck	S2740	DMSO	1000	3	P9
FIMM136377-001	Ribociclib	IC50	1815.16	2.34	35.01	0	10000	1	2.66	-2.73	4.55	9.96	6.8	35.01		CDK4/6 inhibitor	B. Kinase inhibitor	Investigational (Ph 3)		NVP-LEE011	LEE011				Selleck	S7440	DMSO	10000	4	A10
FIMM136379-001	VE-821	IC50	10000	1	21.89	0	10000	1	0	11.76	0.81	10.65	21.89	9.88		ATR inihibitor	B. Kinase inhibitor	Probe						Inactive	Selleck	S8007	DMSO	10000	4	A11
FIMM003732-001	Perifosine	IC50	1034.41	2.5	14.1	0	2500	0.25	0.08	-0.79	1.51	8.97	-4.24	14.1		AKT/PI3K inhibitor	B. Kinase inhibitor	Investigational (Ph 3)							Selleck	S1037	AQ	2500	4	A12
FIMM115472-001	Pevonedistat	IC50	72.75	1.35	30.77	0	10000	1	7.13	7.13	1.15	18.72	30.77	18.97		NAE inhibitor	H. Metabolic modifier	Investigational (Ph 1)		MLN4924					ChemieTek	CT-M4924	DMSO	10000	4	A13
FIMM100393-001	Daporinad	IC50	1000	1	19.22	0	1000	0.1	0	11.57	19.22	6.99	9.02	15.02		NAMPT inhibitor	H. Metabolic modifier	Probe		FK-866	DGB			Inactive	Axon Medchem	Axon 1546	DMSO	1000	4	A14
FIMM136357-001	TH588	IC50	3726.57	1.89	55.01	0	25000	2.5	5.04	6.72	6.19	6.54	17.26	55.01		MTH1 inhibitor	H. Metabolic modifier	Probe		TH588					KI/Helleday	TH588	DMSO	25000	4	A15
FIMM136387-001	AGI-6780	IC50	210.27	2.5	15.11	0	10000	1	1.62	-8.73	4.97	1.97	15.11	8.08		IDH2-R140Q inhibitor	H. Metabolic modifier	Probe		AGI-6780				Inactive	Medchemexpress	HY-15734	DMSO	10000	4	A16
FIMM115470-001	CPI-613	IC50	20.81	0.21	17.15	0	10000	1	0.8	6.66	10.63	2.18	17.15	12.96		pyruvate dehydrogenase, alpha-ketoglutarate dehydrogenase inhibitor	H. Metabolic modifier	Investigational (Ph 2)		CPI-613					Selleck	S2776	DMSO	10000	4	A17
FIMM000170-003	Metformin	IC50	1454.28	0.3	24.66	0	100000	10	2.32	4.41	11.63	8.91	11.07	24.66		AMPK activator	H. Metabolic modifier	Approved (non-oncology)							Tocris Biosciences	2864	AQ	100000	4	A18
FIMM100397-001	Ridaforolimus	IC50	100	1	16.64	0	100	0.01	0	9.28	6.35	16.64	14.1	6.07		binds FKBP12, causes inhibition of mTORC1	C. Rapalog	Investigational (Ph 3)		MK-8669	AP 23573, Deforolimus				Active Biochem	A-1004	DMSO	100	4	A19
FIMM109458-002	1-methyl-D-tryptophan	IC50	5000	1	15.01	0	5000	0.5	0	7.91	15.01	2.63	12.15	13.21		Indolamine 2,3-dioxygenase 1 and 2 inhibitor	X. Other	Investigational (Ph 2)			1-methyl-D-tryptophan				Sigma-Aldrich	452483	AQ	5000	4	A20
FIMM000914-002	Deferoxamine	IC50	19.66	0.28	16.66	0	10000	1	1.09	4.18	4.16	16.66	13.43	8.76		Iron chelator	X. Other	Approved (non-oncology)			desferrioxamine, DFOM				Sigma-Aldrich	D9533	AQ	10000	4	A21
FIMM100371-002	Chloroquine	IC50	4341.92	1.55	100	0	100000	10	15.8	8.49	6.35	11.22	76.26	125.88		Antimalaria agent; chemo/radio sensitizer	A. Conv. Chemo	Approved							Sigma-Aldrich	C6628	AQ	100000	4	A22
FIMM133880-001	AZD-1080	IC50	429.37	0.47	29.7	0	10000	1	2.84	4.36	6.15	9.71	13.01	29.7		GSK3 inhibitor	B. Kinase inhibitor	Investigational (Ph 1)		AZD-1080	AZ-11548415				Selleck	S7145	DMSO	10000	4	A3
FIMM133897-001	PHA 408	IC50	1776.36	2.5	100	0	10000	1	8.63	-2.49	27.8	10.81	16.96	125.03		IKK-2 inhibitor	B. Kinase inhibitor	Probe		PHA 408				Inactive	Axon Medchem	Axon 1651	DMSO	10000	4	A4
FIMM133899-001	KU-60019	IC50	4318.36	2.5	100	0	25000	2.5	8.78	1.17	8.86	14.12	18.62	120.55		ATM inhibitor	B. Kinase inhibitor	Probe						Inactive	Selleck	S1570	DMSO	25000	4	A5
FIMM133851-001	GSK-461364	IC50	7.41	1.14	100	0	10000	1	37.42	8.35	59.05	94.16	93.22	125.88		PLK1 inhibitor	B. Kinase inhibitor	Investigational (Ph 1)		GSK-461364					Selleck	S2193	DMSO	10000	4	A6
FIMM133871-001	GSK-1059615	IC50	917.23	0.65	38.68	0	10000	1	3.49	6.83	5.62	10.05	13.31	38.68		PI3K/mTOR inhibitor	B. Kinase inhibitor	Investigational (Ph 1)		GSK-1059615	GSK-615				Selleck	S1360	DMSO	10000	4	A7
FIMM133834-001	VX 745	IC50	10000	1	10	0	10000	1	0	10	1.72	1.57	3.18	0.56		p38MAPK inhibitor	B. Kinase inhibitor	Investigational (Ph 2)		VX 745					Tocris Biosciences	3915	DMSO	10000	4	A8
FIMM136392-001	Cobimetinib	IC50	1000	1	9.54	0	1000	0.1	0	3.53	8.81	5.62	5.36	9.54		MEK1/2 inhibitor	B. Kinase inhibitor	Investigational (Ph 3)		GDC-0973	XL-518				Medchemexpress	HY-13064	DMSO	1000	4	A9
FIMM133873-001	CP-724714	IC50	134.13	0.22	26.65	0	10000	1	2.66	7.79	17.47	0.97	14.77	25.82		EGFR ERBB2 inhibitor	B. Kinase inhibitor	Investigational (Ph 1)		CP-724714					Selleck	S1167	DMSO	10000	4	B2
FIMM023806-004	Carboplatin	IC50	17008.3	2.28	56.31	0	100000	10	4.89	15.47	6.98	10.64	12.73	56.31		Platinum-based antineoplastic agent	A. Conv. Chemo	Approved							Selleck	S1215-2	AQ	100000	4	B23
FIMM136393-001	AZD1208	IC50	10000	2.5	7	0	10000	1	0	-5.55	-0.95	2.01	-1.4	7		PIM1, 2, 3 kinase inhibitor	B. Kinase inhibitor	Investigational (Ph 1)		AZD1208					Medchemexpress	HY-15604	DMSO	10000	4	F11
FIMM115483-001	AVN944	IC50	635.79	2.5	48.37	0	10000	1	6.87	-2.71	-0.99	-1.56	36.68	48.37		IMPDH inhibitor	H. Metabolic modifier	Investigational (Ph 2)		AVN944	VX-944			Inactive	ChemieTek	CT-AVN944	DMSO	10000	4	F13
FIMM000649-004	Methotrexate	IC50	525.17	2.5	17.45	0	5000	0.5	1.17	-3.69	-4.36	-5.18	8.25	17.45		Antimetabolite; Anti-folate agent	H. Metabolic modifier	Approved							Selleck	S1210	DMSO	5000	4	F14
FIMM023808-003	Pemetrexed	IC50	396.84	2.5	21.96	0	10000	1	2.93	-7.13	0.93	-4.65	21.96	11.22		Dihydrofolate reductase inhibitor	H. Metabolic modifier	Approved				Alimta			LC Laboratories	P-7177	AQ	10000	4	F17
FIMM001244-002	Tacrolimus	IC50	9606.9	2.5	10.81	0	10000	1	0	1.76	-2.38	-5.47	-9.76	5.81		Binds FKBP12, causes inhibition of calcineurin	C. Rapalog	Approved		FK-506	Fujimycin	Prograf, Advagraf, Protopic			Tocris Biosciences	3631	DMSO	10000	4	F18
FIMM003755-001	Everolimus	IC50	100	2.5	4.89	0	100	0.01	0	1.47	-2.13	-11.38	4.27	4.55		binds FKBP12, causes inhibition of mTORC1	C. Rapalog	Approved		RAD001	SDZ-RAD	Afinitor, Certican, Zortress			LC Laboratories	E-4040	DMSO	100	4	F19
FIMM100372-002	Valproic acid	IC50	1000000	0.21	3.66	0	1000000	100	0	-0.03	3.66	-3.11	3.57	-10.91		HDAC inhibitor	E. Differentiating/ epigenetic modifier	Approved							Sigma-Aldrich	P4543	AQ	1000000	4	F21
FIMM023796-003	Estramustine	IC50	2790.7	2.5	15.13	0	10000	1	0.3	3.85	6.97	-1.36	0.74	15.13		Alkylating agent	A. Conv. Chemo	Approved					Prodrug, activated in the liver		Sigma-Aldrich	E0407	AQ	10000	4	F22
FIMM133874-001	SGX-523	IC50	5000	2.5	9.3	0	5000	0.5	0	-1.72	-2.43	2.57	9.3	6.87		MET inhibitor	B. Kinase inhibitor	Investigational (Ph 1)		SGX-523					Selleck	S1112	DMSO	5000	4	F3
FIMM133890-001	Talmapimod	IC50	10000	2.5	4.52	0	10000	1	0	-0.83	4.52	-6.65	-9.31	3.92		p38MAPK alpha selective inhibitor	B. Kinase inhibitor	Investigational (Ph 2)		SCIO-469				Inactive	Axon Medchem	Axon 1671	DMSO	10000	4	F4
FIMM133821-001	Tozasertib	IC50	1419.45	1	14.92	0	10000	1	0.22	-5.95	-2.96	5.18	4.37	14.92		pan-Aurora inhibitor	B. Kinase inhibitor	Investigational (Ph 2)		VX-680	MK-0457			Inactive	Selleck	S1048	DMSO	10000	4	F6
FIMM133876-001	GSK-690693	IC50	3867.98	2.5	34.66	0	10000	1	1.28	-1.86	1	3.01	-6.1	34.66		AKT, PKA, PKC inhibitor	B. Kinase inhibitor	Investigational (Ph 1)		GSK-690693					Selleck	S1113	DMSO	10000	4	F7
FIMM109461-001	Dabrafenib	IC50	2500	2.5	2.39	0	2500	0.25	0	-5.89	-11.49	-4.76	2.34	2.39		B-Raf(V600E) inhibitor	B. Kinase inhibitor	Approved		GSK2118436B		Tafinlar			ChemieTek	CT-DABR	DMSO	2500	4	F8
FIMM136380-001	Pacritinib	IC50	1184.41	2.5	100	0	10000	1	10.81	-5.91	-7.45	9.31	39.23	113.12		FLT3/JAK2	B. Kinase inhibitor	Investigational (Ph 3)		SB1518					Selleck	S8057	DMSO	10000	4	G10
FIMM100417-004	Fostamatinib	IC50	685.19	2.5	52.19	0	2500	0.25	3.18	-12.78	-6.01	3.8	2.83	52.19		Syk inhibitor	B. Kinase inhibitor	Investigational (Ph 2)		R935788			Prodrug, active substance of Fostamatinib		Selleck	S2206-3	AQ	2500	4	G12
FIMM000143-003	Lovastatin	IC50	10000	2.5	3.67	0	10000	1	0	-0.13	-13.16	-1.2	3.63	3.67		HMG-CoA reductase inhibitor	H. Metabolic modifier	approved (non-oncology)							Selleck	S2061	DMSO	10000	4	G15
FIMM136378-001	Triapine	IC50	4298.66	2.5	29.52	0	10000	1	0.84	1.36	-1.77	-4.31	-11.64	29.52		ribonucleotide reductase inhibitor	H. Metabolic modifier	Investigational (Ph 2)		OCX-191	3-AP				Selleck	S7470	DMSO	10000	4	G16
FIMM133878-001	NVP-AEW541	IC50	2313.22	2.5	100	0	10000	1	7.22	9.87	-0.3	11.81	3.77	125.88		IGF1R inhibitor	B. Kinase inhibitor	Investigational (Ph 1)		NVP-AEW541	AEW541			Inactive	Selleck	S1034	DMSO	10000	4	G2
FIMM003766-002	Plerixafor	IC50	98.35	0.24	16.01	0	10000	1	0.25	9.11	1.22	8.3	7.15	16.01		CXCR4 antagonist	X. Other	Approved		SID 791	JM 3100, AMD 3100	Mozobil	Irreversible		Cayman Chemical Company	10011332-2	AQ	10000	4	G20
FIMM023807-006	Cisplatin	IC50	7916.89	1.21	57.39	0	100000	10	6.89	-4.49	2.79	5.58	31.89	57.39		Platinum-based antineoplastic agent	A. Conv. Chemo	Approved							Selleck	S1166-2	AQ	100000	4	G23
FIMM133900-001	TPCA-1	IC50	3985.27	2.29	61.09	0	25000	2.5	5.56	0.92	-2.65	7.56	15.51	61.09		IKK-2 inhibitor	B. Kinase inhibitor	Probe		TPCA-1				Inactive	Selleck	S2824	DMSO	25000	4	G5
FIMM136370-001	MK-8745	IC50	572.02	2.5	23.01	0	2500	0.25	1.16	-1.32	-8.59	-1.16	2.45	23.01		Aurora A inhibitor	B. Kinase inhibitor	Probe		MK-8745				Inactive	Selleck	S7065	DMSO	2500	4	G9
FIMM136383-001	Bentamapimod	IC50	10000	2.5	2.24	0	10000	1	0	0.14	-2.13	-6.42	2.24	2.05		JNK inhibitor	B. Kinase inhibitor	Investigational (Ph 1)		AS602801				Inactive	Medchemexpress	HY-14761	DMSO	10000	4	P11
FIMM000255-003	Simvastatin	IC50	10000	2.5	9.19	0	10000	1	0	0.15	-2.43	-3.07	-4.61	9.19		HMG CoA reductase inhibitor	H. Metabolic modifier	Approved (non-oncology)				Zocor			Sigma-Aldrich	S6196	DMSO	10000	4	P13
FIMM003569-002	Pravastatin	IC50	10000	2.5	100	0	10000	1	0	-5.85	-2.39	-8.98	-6.2	-3.67		HMG CoA reductase inhibitor	H. Metabolic modifier	Approved (non-oncology)			Eptastatin				Tocris Biosciences	2318	AQ	10000	4	P17
FIMM003786-001	Temsirolimus	IC50	100	2.5	0.86	0	100	0.01	0	0.86	-3.84	0.75	-4.99	-4.79		binds FKBP12, causes inhibition of mTORC1	C. Rapalog	Approved		CCI-779		Torisel			LC Laboratories	T-8040	DMSO	100	4	P18
FIMM000482-005	Melphalan	IC50	12500	1.22	11.94	0	12500	1.25	0	11.94	8.75	-2.58	0.9	4.3		Nitrogen mustard alkylating agent	A. Conv. Chemo	Approved					Prodrug, activated in the liver		Sigma-Aldrich	M2011	AQ	12500	4	O22
FIMM133901-001	XL019	IC50	10000	0.01	8.71	0	10000	1	0	8.71	-2.56	6.61	1.34	4.2		JAK2 inhibitor	B. Kinase inhibitor	Investigational (Ph 1)						Inactive	Selleck	S7036	DMSO	10000	4	O3
FIMM133837-001	Hydroxyfasudil	IC50	37500	0.42	7.18	0	37500	3.75	0	-7.25	-5.62	2.79	7.18	-5.68		ROCK, PKA, PKG, PRK inhibitor	B. Kinase inhibitor	Active metabolite of approved drug		HA-1100			Active metabolite of fasudil		Santa Cruz Biotechnology	sc-202176	DMSO	37500	4	P4
FIMM133872-001	CYC-116	IC50	4364.17	2.5	22.73	0	10000	1	0.48	4.07	-10.07	-8.21	-9.96	22.73		Aurora and VEGFR2 inhibitor	B. Kinase inhibitor	Investigational (Ph 1)		CYC-116					Selleck	S1171	DMSO	10000	4	P7
FIMM136381-001	Tanzisertib	IC50	10000	2.5	9.08	0	10000	1	0	-11.66	-13.6	-6.42	-9.26	9.08		JNK1, 2, 3 inhibitor	B. Kinase inhibitor	Investigational (Ph 2)		CC-930				Inactive	Medchemexpress	HY-15495	DMSO	10000	4	P10
FIMM109447-001	Atorvastatin	IC50	2436.47	2.5	99.74	0	10000	1	6.93	-9.41	-12.46	-9.26	8.86	99.74		HMG CoA reductase inhibitor	H. Metabolic modifier	Approved				Lipitor			ChemieTek	CT-ATOR	DMSO	10000	4	P12
FIMM133832-001	AGI-5198	IC50	10000	0.79	3.4	0	10000	1	0	-14.29	-11.77	-3.03	3.4	0.5		IDH1 R132H/R132C inhibitor	H. Metabolic modifier	Probe		AGI-5198	IDH-C35, AGI 5198			Inactive	Selleck	S7185	DMSO	10000	4	P14
FIMM136368-001	URB597	IC50	1000	2.5	100	0	1000	0.1	0	-10.41	-6.13	-2.65	-6.87	-2.66		FAAH inhibitor	H. Metabolic modifier	Investigational (Ph 1)		URB597					Selleck	S2631	DMSO	1000	4	P15
FIMM000416-004	Disulfiram	IC50	319.32	2.5	100	0	100000	10	30.41	-6.27	-5.74	105.02	109.83	74.28		alcohol dehydrogenase inhibitor	H. Metabolic modifier	Approved (non-oncology)				Antabuse			Selleck	S1680	DMSO	100000	4	P16
FIMM023795-004	Sirolimus	IC50	100	2.5	1.62	0	100	0.01	0	-1.73	-3.23	1.62	-8.01	-6.02		binds FKBP12, causes inhibition of mTORC1	C. Rapalog	Approved			Rapamycin	Rapamune			LC Laboratories	R-5000	DMSO	100	4	P19
FIMM133866-001	MLN-8054	IC50	934.09	2.5	26.54	0	10000	1	2.73	12.88	3.44	-5.68	14.48	26.54		AURa AURb FLT3 KIT (PDGFR)	B. Kinase inhibitor	Investigational (Ph 1)		MLN-8054					Selleck	S1100	DMSO	10000	4	P2
FIMM000528-005	Mepacrine	IC50	1144.06	2.5	100	0	50000	5	19.72	-1.9	-1.14	4.42	125.84	125.81		Unclear. PLA2 inhibitor. NF-kB inhibitor, p53 activator	X. Other	Approved			Quinacrine, Achricrine				Sigma-Aldrich	Q3251	AQ	50000	4	P20
FIMM023816-003	Arsenic(III) oxide	IC50	2500	0.06	5.54	0	2500	0.25	0	-1.44	5.54	5.42	0.05	-0.03		Thioredoxin reductase inhibitor; cytotoxic chemotherapeutic	E. Differentiating/ epigenetic modifier	Approved							Sigma-Aldrich	202673	AQ	2500	4	P21
FIMM023809-004	Oxaliplatin	IC50	1451.61	2.15	53.53	0	100000	10	12.02	1.48	2.32	16.52	53.53	27.13		Platinum-based antineoplastic agent	A. Conv. Chemo	Approved							Selleck	S1224-2	AQ	100000	4	P23
FIMM133845-001	TAK-715	IC50	10000	2.5	0.46	0	10000	1	0	-2.11	-0.15	0.46	-6.59	-2.21		p38MAPK inhibitor	B. Kinase inhibitor	Investigational (Ph 2)		TAK-715					Selleck	S2928	DMSO	10000	4	P5
FIMM133885-001	AZD-5438	IC50	300.38	2.5	74.2	0	10000	1	13.76	1.51	-1.2	4.46	70.71	74.2		CDK1,2,9 inhibitor	B. Kinase inhibitor	Investigational (Ph 1)		AZD-5438					Selleck	S2621	DMSO	10000	4	P6
FIMM136367-001	Encorafenib	IC50	1000	0.44	5.57	0	1000	0.1	0	-8.69	-2.98	1.58	5.57	-1.49		B-RAF(V600E)	B. Kinase inhibitor	Investigational (Ph 2)		NVP-LGX818	LGX818				Selleck	S7108	DMSO	1000	4	P8
FIMM136376-001	AZ191	IC50	3945.27	2.5	63.93	0	10000	1	2.77	-10.25	-8.26	-5.29	-13.2	63.93		DYRK1A inhibitor	B. Kinase inhibitor	probe		AZ191				Inactive	Selleck	S7338	DMSO	10000	4	P9
FIMM000439-004	Fluorouracil	IC50	10000	1.85	6.32	0	10000	1	0	-4.06	-4.44	1.23	1.82	6.32		Antimetabolite	A. Conv. Chemo	Approved			5-fluorouracil, 5-FU		Prodrug, activated in the cells		National Cancer Institute	NSC 19893-G/4	DMSO	10000	5	A10
FIMM023805-002	Mitomycin C	IC50	3580.01	2.5	43.69	0	10000	1	1.95	-1.15	-4.44	0.83	-3.68	43.69		Antineoplastic anatibiotic; DNA crosslinker	A. Conv. Chemo	Approved							National Cancer Institute	NSC 26980-J/65	DMSO	10000	5	A11
FIMM001220-003	Pipobroman	IC50	10000	0.79	8.39	0	10000	1	0	-11.72	-5.22	-9.95	8.39	2.77		Alkylating agent	A. Conv. Chemo	Approved					Prodrug, activated in the liver		National Cancer Institute	NSC 25154-X/2	DMSO	10000	5	A12
FIMM000556-005	Topotecan	IC50	656.38	0.75	98.94	0	10000	1	13.01	-5.33	-12.76	36.17	44.59	98.94		Topoisomerase I inhibitor. Camptothecin analog	A. Conv. Chemo	Approved							National Cancer Institute	NSC 609699-Y/16	DMSO	10000	5	A13
FIMM001062-003	Thioguanine	IC50	3895.55	2.5	37.64	0	10000	1	1.43	-4.95	-7.85	-6.49	-6.99	37.64		Antimetabolite; Purine analog	A. Conv. Chemo	Approved			6-thioguanine, 6-TG		Prodrug, activated in the cells		National Cancer Institute	NSC 752-W/47	DMSO	10000	5	A14
FIMM023810-002	Uramustine	IC50	10000	2.5	9.83	0	10000	1	0	-8.94	2.07	-7.98	-0.63	7.59		Alkylating agent	A. Conv. Chemo	Approved			Uracil mustard		Prodrug, activated in the liver		National Cancer Institute	NSC 34462-Q/2	DMSO	10000	5	A15
FIMM000321-002	Clofarabine	IC50	383.35	2.5	42.33	0	10000	1	7.13	-11.51	-6.42	-1.69	40.13	42.33		Antimetabolite; Purine analog	A. Conv. Chemo	Approved				Evoltra, Clolar	Prodrug, activated in the cells		National Cancer Institute	NSC 606869-X/4	DMSO	10000	5	A16
FIMM001217-003	Thio-TEPA	IC50	50000	2.5	5.31	0	50000	5	0	2.09	5.31	-3.17	2.29	4.16		Alkylating agent	A. Conv. Chemo	Approved					Prodrug, activated in the liver		Sigma-Aldrich	T6069	DMSO	50000	5	A17
FIMM100346-001	Carfilzomib	IC50	2.42	2.5	100	0	1000	0.1	31.91	-3.44	1.22	125.2	128.31	127.76		Proteasome inhibitor (20S subunit)	A. Conv. Chemo	Approved				Kyprolis			ChemieTek	CT-CARF	DMSO	1000	5	A18
FIMM000337-003	Vincristine	IC50	14.72	0.8	78.44	0	1000	0.1	16.22	-11.78	-8.97	49.36	49.37	78.44		Mitotic inhibitor. Vinca alkaloid microtubule depolymerizer	A. Conv. Chemo	Approved							Selleck	S1241	DMSO	1000	5	A19
FIMM023811-004	Daunorubicin	IC50	1000	0.24	45.59	0	1000	0.1	0	-7.7	-4.25	16.34	45.59	-11.79		Topoisomerase II inhibitor	A. Conv. Chemo	Approved							National Cancer Institute	NSC 82151-A/44	DMSO	1000	5	A20
FIMM000370-003	Vinblastine	IC50	11.45	1.15	85.59	0	1000	0.1	19.45	3.23	-1.59	42.12	74.41	85.59		Mitotic inhibitor. Vinca alkaloid microtubule depolymerizer	A. Conv. Chemo	Approved							National Cancer Institute	NSC 49842-J44	DMSO	1000	5	A21
FIMM133793-001	Oprozomib	IC50	10.66	1.52	100	0	2500	0.25	28.33	1.71	12.84	75.37	129.65	126.96		proteasome (20 S) inhibitor	A. Conv. Chemo	Investigational (Ph 1)		ONX-0912	PR-047		Irreversible		ChemieTek	CT-OPRO	DMSO	2500	5	A22
FIMM003684-002	Irinotecan	IC50	1028.58	1.39	59.38	0	10000	1	6.44	-4.51	-3.82	5.2	28.33	59.38		Topoisomerase I inhibitor. Camptothecin prodrug analog	A. Conv. Chemo	Approved				Camptosar	Prodrug, activated in the liver		LC Laboratories	I-4122	DMSO	10000	5	A3
FIMM000173-003	Idarubicin	IC50	61.96	0.96	79.81	0	1000	0.1	10.68	-6.76	-8.38	17.62	45.31	79.81		Topoisomerase II inhibitor	A. Conv. Chemo	Approved				Zavedos, Idamycin			Sigma-Aldrich	I1656	DMSO	1000	5	A4
FIMM100379-001	Omacetaxine	IC50	58.37	2.5	17.47	0	10000	1	3.27	-6.77	-6	14.32	17.47	14.86		Protein synthesis inhib (80 S ribosome)	A. Conv. Chemo	Approved			Homoharringtonine	Synribo			Santa Cruz Biotechnology	sc-202652	DMSO	10000	5	A5
FIMM000983-003	Hydroxyurea	IC50	100000	0.34	7.12	0	100000	10	0	-3.91	-3.25	4.22	7.12	0.38		Antineoplastic agent	A. Conv. Chemo	Approved				Myelostat	Prodrug, activated in the cells		Sigma-Aldrich	H8627	DMSO	100000	5	A6
FIMM000833-003	Allopurinol	IC50	10000	2.5	7.37	0	10000	1	0	1.49	7.37	0.53	-2.11	1.31		Xanthine oxidase inhibitor	A. Conv. Chemo	Approved				Zyloprim			National Cancer Institute	NSC 1390-R/3	DMSO	10000	5	A7
FIMM001171-003	Carmustine	IC50	10000	2.5	6.73	0	10000	1	0	-2.53	-9.79	0.61	6.73	6.12		Alkylating agent	A. Conv. Chemo	Approved			BCNU		Prodrug, activated in the liver		National Cancer Institute	NSC 409962-T/3	DMSO	10000	5	A8
FIMM023814-002	Etoposide	IC50	473.1	2.05	50.78	0	10000	1	7.94	4.6	-6.65	2.13	41.78	50.78		Topoisomerase II inhibitor	A. Conv. Chemo	Approved							National Cancer Institute	NSC 141540-H/184	DMSO	10000	5	A9
FIMM003762-001	Nelarabine	IC50	10000	0.33	3.11	0	10000	1	0	0.91	-1.1	3.11	1.14	2.18		Nucleoside analog, DNA, RNA synth inhibitor	A. Conv. Chemo	Approved				Arranon, Atriance	Prodrug, activated selectively in T-cells		SequoiaResearchProducts	SRP003328n	DMSO	10000	5	B2
FIMM100413-001	SB 743921	IC50	2.87	2.5	45.51	0	100	0.01	8.48	6.28	0.93	1.8	45.51	41.61		Mitotic inhibitor. Eg5/KSP inhibitor	I. Kinesin inhibitor	Investigational (Ph 2)		SB 743921				Inactive	Selleck	S2182	DMSO	100	5	B23
FIMM000822-003	Mitotane	IC50	10000	2.5	100	0	10000	1	0	-18.69	-11.4	-14.07	-7.55	-12.46		Antineoplastic agent	A. Conv. Chemo	Approved							National Cancer Institute	NSC 38721-U/3	DMSO	10000	5	F11
FIMM000463-004	Ifosfamide	IC50	10000	1.61	0.68	0	10000	1	0	-15.49	-7.92	-12.73	0.68	-14.29		Nitrogen mustard alkylating agent	A. Conv. Chemo	Approved					Prodrug, activated in the liver		National Cancer Institute	NSC 109724-X/4	DMSO	10000	5	F13
FIMM023799-002	Teniposide	IC50	68.92	2.5	34.43	0	10000	1	8.89	-12.11	-2.35	24.79	34.43	18		Topoisomerase II inhibitor	A. Conv. Chemo	Approved		VM-26					National Cancer Institute	NSC 122819-I/52	DMSO	10000	5	F14
FIMM023818-005	Doxorubicin	IC50	1000	0.46	28.31	0	1000	0.1	0	-7.56	-6.81	-10.8	28.31	-24.49		Topoisomerase II inhibitor	A. Conv. Chemo	Approved				Adriamycin			Sigma-Aldrich	D1515	DMSO	1000	5	F17
FIMM003796-002	Patupilone	IC50	10.09	2.5	62.53	0	1000	0.1	15.48	-11.13	-16.49	31.13	62.53	50		Mitotic inhibitor, epothilone microtubule stabilizer	A. Conv. Chemo	Investigational (Ph 3)		EPO-906	Epothilone B, EpoB			Inactive	LC Laboratories	E-5500-2	DMSO	1000	5	F18
FIMM023804-002	Cladribine	IC50	406.96	2.5	18.83	0	1000	0.1	0.33	-13.03	4.23	-9.66	-4.93	18.83		Antimetabolite; Purine analog	A. Conv. Chemo	Approved				Leustatin	Prodrug, activated in the cells		National Cancer Institute	NSC 105014-F/2	DMSO	1000	5	F19
FIMM000491-003	Paclitaxel	IC50	12.4	2.5	71.22	0	1000	0.1	16.75	-11.39	-4.79	26.3	71.22	53.79		Mitotic inhibitor, taxane microtubule stabilizer	A. Conv. Chemo	Approved				Taxol			National Cancer Institute	NSC 125973-L/68	DMSO	1000	5	F21
FIMM000287-002	Bortezomib	IC50	2.53	2.5	100	0	1000	0.1	31.68	-0.55	-1.48	125.11	126.59	120.9		Proteasome inhibitor (26S subunit)	A. Conv. Chemo	Approved		PS-341	MS-341	Velcade, Cytomib			National Cancer Institute	NSC 681239-L/9	DMSO	1000	5	F22
FIMM003758-001	Indibulin	IC50	138.45	2.5	27.14	0	10000	1	5.57	-10.4	-17.23	8.47	26.46	27.14		Mitoric inhibitor. Microtubule depolymerizer	A. Conv. Chemo	Investigational (Ph 2)		D 24851				Inactive	Tocris Biosciences	3728	DMSO	10000	5	F3
FIMM100368-001	Capecitabine	IC50	10000	2.5	100	0	10000	1	0	-13.48	-0.35	-8.25	-5.53	-18.73		5-FU prodrug	A. Conv. Chemo	Approved					Prodrug, converted in liver and tumor by 3-step reaction		LC Laboratories	C-2799	DMSO	10000	5	F4
FIMM000640-003	Mechlorethamine	IC50	100000	1.13	2.42	0	100000	10	0	-6.61	-11.35	-11.96	2.42	-4.4		Nitrogen mustard alkylating agent	A. Conv. Chemo	Approved			Nitrogen mustard	Mustargen	Prodrug, activated in the liver		Sigma-Aldrich	122564	DMSO	100000	5	F6
FIMM000356-005	Altretamine	IC50	10000	0.7	3.22	0	10000	1	0	-8.36	-5.44	-2.49	3.22	-0.59		Formaldehyde release, alkylating agent	A. Conv. Chemo	Approved							National Cancer Institute	NSC 13875-O/97	DMSO	10000	5	F7
FIMM000377-005	Chlorambucil	IC50	10000	2.5	6.62	0	10000	1	0	-2.96	-16.27	-0.01	-3.12	6.62		Nitrogen mustard alkylating agent	A. Conv. Chemo	Approved					Prodrug, activated in the liver		National Cancer Institute	NSC 3088-N/6	DMSO	10000	5	F8
FIMM000326-003	Lomustine	IC50	10000	2.5	100	0	10000	1	0	-12.79	-8.42	-12.27	-9.37	-6.84		Alkylating nitrosourea compound	A. Conv. Chemo	Approved			CCNU, CeeNU		Prodrug, activated in the liver		National Cancer Institute	NSC 79037-R/12	DMSO	10000	5	G10
FIMM000521-004	Procarbazine	IC50	10000	2.5	100	0	10000	1	0	-6.41	-12.85	-7.57	-11.13	-3.88		Alkylating agent	A. Conv. Chemo	Approved					Prodrug, activated in the liver		National Cancer Institute	NSC 77213-K/6	DMSO	10000	5	G12
FIMM000406-003	Cytarabine	IC50	1758.41	2.5	25.67	0	10000	1	1.75	-12.42	-12.32	-10.8	5.06	25.67		Antimetabolite, interferes with DNA synthesis	A. Conv. Chemo	Approved			Ara-C		Prodrug, activated in the cells		National Cancer Institute	NSC 63878-P/19	DMSO	10000	5	G15
FIMM115614-001	8-chloro-adenosine	IC50	4808.92	2.5	66.13	0	50000	5	7.97	-9.36	-11.24	-10.79	34.83	66.13		Nucleoside analog, RNA synthesis inhibitor	A. Conv. Chemo	Probe			8-chloro-adenosine		Prodrug, activated in the cells		Northwestern University	NWU 8CL	DMSO	50000	5	G16
FIMM003720-001	ABT-751	IC50	866.82	2.5	75.14	0	10000	1	9.49	-6.12	1.27	-3.21	44.28	75.14		Mitotic inhibitor. Colchicine site binding microtubule depolymerizer.	A. Conv. Chemo	Investigational (Ph 2)		ABT-751				Inactive	Selleck	S1165	DMSO	10000	5	G2
FIMM023821-002	Ixabepilone	IC50	292.41	2.5	60.8	0	1000	0.1	3.56	-2.33	-18.38	-6.42	2.02	60.8		Mitotic inhibitor. Epothilone microtubule stabilizer.	A. Conv. Chemo	Approved		BMS-247550	azaepothilone B	Ixempra			National Cancer Institute	NSC 747973-W/3	DMSO	1000	5	G20
FIMM136386-001	Filanesib	IC50	7.85	2.5	65.05	0	1000	0.1	17.01	-1.41	-6.22	42.37	49.74	65.05		KSP/Eg5 inhibitor	I. Kinesin inhibitor	Investigational (Ph 2)		ARRY-520					Medchemexpress	HY-15187	DMSO	1000	5	G23
FIMM000403-004	Cyclophosphamide	IC50	40000	2.5	100	0	40000	4	0	-6.51	-14.27	-9.27	-13.49	-1.58		Alkylating agent	A. Conv. Chemo	Approved					Prodrug, activated in the liver		Selleck	S1217	DMSO	40000	5	G5
FIMM023797-003	Floxuridine	IC50	1149.94	0.8	23.86	0	10000	1	1.28	-10.67	0.55	8.2	7.29	23.86		Antimetabolite; Analog of 5-fluorouracil	A. Conv. Chemo	Approved			5-fluorodeoxyuridine		Prodrug, activated in the cells		National Cancer Institute	NSC 27640-Z/31	DMSO	10000	5	G9
FIMM023794-002	Pentostatin	IC50	10000	2.5	100	0	10000	1	0	-12.06	-17.27	-14.34	-8	-6.27		Antimetabolite; Purine analog	A. Conv. Chemo	Approved			Deoxycoformycin		Prodrug, activated in the cells		National Cancer Institute	NSC 218321-O/48	DMSO	10000	5	P11
FIMM000560-004	Temozolomide	IC50	100000	2.5	100	0	100000	10	0	-7.59	-19.09	-12.76	-6.49	-6.48		Alkylating agent	A. Conv. Chemo	Approved					Prodrug, activated in the liver		National Cancer Institute	NSC 362856-R/31	DMSO	100000	5	P13
FIMM003797-001	Docetaxel	IC50	19.28	0.51	62.36	0	1000	0.1	11.3	-12.83	24.86	25.48	35.76	62.36		Mitotic inhibitor, taxane microtubule stabilizer	A. Conv. Chemo	Approved		RP 56976		Taxotere, Docecad			LC Laboratories	D-1000	DMSO	1000	5	P17
FIMM000264-007	Plicamycin	IC50	800.23	2.5	55.98	0	10000	1	7.29	-14.2	-16.1	-2.55	35.66	55.98		RNA synthesis inhibitor	A. Conv. Chemo	Approved			Mithramycin A				Santa Cruz Biotechnology	sc-200909-5	DMSO	10000	5	P18
FIMM136385-001	Aldoxorubicin	IC50	1000	0.39	29.78	0	1000	0.1	0	-7.87	-2.95	-6.07	29.78	-28.48		Topo II, albumin	A. Conv. Chemo	Investigational (Ph 2)		INNO-206					Medchemexpress	HY-16261	DMSO	1000	5	O22
FIMM000263-003	Camptothecin	IC50	17.86	2.5	51.49	0	5000	0.5	15.76	-2.84	-4.13	51.49	37.89	49.62		Topoisomerase I inhibitor	A. Conv. Chemo	Probe						Inactive	Tocris Biosciences	1100	DMSO	5000	5	O3
FIMM100358-001	Bendamustine	IC50	10000	2.5	4.79	0	10000	1	0	-2.66	-1.8	-0.2	4.79	4.45		Nitrogen mustard alkylating agent	A. Conv. Chemo	Approved					Prodrug, activated in the liver		National Cancer Institute	NSC 138783	DMSO	10000	5	P4
FIMM023831-003	Bleomycin	IC50	1076.01	1.91	54.04	0	10000	1	5.92	-2.74	-10.84	1.84	25.05	54.04		Glycopeptide antibiotic; causes DNA breaks	A. Conv. Chemo	Approved							Selleck	S1214	DMSO	10000	5	P7
FIMM001000-003	Mercaptopurine	IC50	4996.82	2.5	10.93	0	10000	1	0	-17.91	-19.35	-5.62	-11.88	10.93		Antimetabolite	A. Conv. Chemo	Approved			6-mercaptopurine, 6-MP		Prodrug, activated in the cells		National Cancer Institute	NSC 755-Z/13	DMSO	10000	5	P10
FIMM023801-003	Streptozocin	IC50	10000	2.5	0.06	0	10000	1	0	-12.34	-13.22	-15.07	0.06	-2.44		Alkylating glucosamine-nitrosourea agent	A. Conv. Chemo	Approved					Prodrug, activated in the liver		National Cancer Institute	NSC 37917-V/5	DMSO	10000	5	P12
FIMM000344-003	Vinorelbine	IC50	161.45	0.52	96.82	0	10000	1	19.25	-14.81	23.95	55.79	51.07	96.82		Mitotic inhibitor. Vinca alkaloid microtubule depolymerizer	A. Conv. Chemo	Approved							Selleck	S4269	DMSO	10000	5	P14
FIMM023819-002	Valrubicin	IC50	5000	2.5	100	0	5000	0.5	0.89	-11.28	-15.56	-9.91	-13.72	-56.11		Topoisomerase II inhibitor	A. Conv. Chemo	Approved		AD-32		Valstar			National Cancer Institute	NSC 246131-R/4	DMSO	5000	5	P15
FIMM115615-001	8-amino-adenosine	IC50	2279.07	0.98	100	0	50000	5	15.05	-17.01	-17.63	28.66	61.33	106.06		Nucleoside analog, RNA synthesis inhibitor	A. Conv. Chemo	Probe			8-amino-adenosine		Prodrug, activated in the cells	Inactive	Northwestern University	NWU 8NH2	DMSO	50000	5	P16
FIMM023800-002	Dactinomycin	IC50	1000	0.16	63.61	0	1000	0.1	0	-14.32	4.02	63.61	37.3	-3.7		RNA and DNA synthesis inhibitor	A. Conv. Chemo	Approved			Actinomycin D				National Cancer Institute	NSC 3053-Y/14	DMSO	1000	5	P19
FIMM003727-001	Amonafide	IC50	1284.02	2.5	67.93	0	10000	1	7.09	-4.05	-4.96	-5.4	23.71	67.93		Topoisomerase II inhibitor / DNA intercalator	A. Conv. Chemo	Investigational (Ph 3)		AS1413	Xanafide, Quinamed			Inactive	Selleck	S1367	DMSO	10000	5	P2
FIMM000490-004	Mitoxantrone	IC50	359.74	2.5	26.96	0	1000	0.1	0.93	-13.85	-6.46	-18.13	-2.33	26.96		Topoisomerase II inhibitor	A. Conv. Chemo	Approved							National Cancer Institute	NSC 279836-C/2	DMSO	1000	5	P20
FIMM023798-002	Gemcitabine	IC50	65.95	2.5	34.56	0	1000	0.1	4.58	-8.02	-12.92	-0.29	25.57	34.56		Antimetabolite; Nucleoside analog	A. Conv. Chemo	Approved				Gemsar, Gemzar	Prodrug, activated in the cells		National Cancer Institute	NSC 613327-S/2	DMSO	1000	5	P21
FIMM136382-001	GSK923295	IC50	1062.42	2.5	100	0	10000	1	11.4	-8.63	-3.32	9.54	45.86	117.23		CENP-E inhibitor	I. Kinesin inhibitor	Investigational (Ph 1)		GSK923295				Inactive	Medchemexpress	HY-10299	DMSO	10000	5	P23
FIMM000862-003	Busulfan	IC50	29282.9	2.5	27.71	0	100000	10	1.26	-9.91	-10.69	-4.71	0.91	27.71		Alkylating antineoplastic agent	A. Conv. Chemo	Approved					Prodrug, activated in the liver		Sigma-Aldrich	B2635	DMSO	100000	5	P5
FIMM000239-003	Auranofin	IC50	380.7	2.5	100	0	2500	0.25	9.45	-6.78	-2.91	-14.93	25.08	118.57		Antirheumatic agent	A. Conv. Chemo	Approved							Sigma-Aldrich	A6733	DMSO	2500	5	P6
FIMM000397-004	Dacarbazine	IC50	10000	2.5	100	0	10000	1	0	-10.58	-5.99	-10.61	-10.92	-9.74		Alkylating agent	A. Conv. Chemo	Approved					Prodrug, activated in the liver		National Cancer Institute	NSC 45388-R/74	DMSO	10000	5	P8
FIMM023828-002	Fludarabine	IC50	10000	2.5	100	0	10000	1	0	-7.94	-11.05	-12.38	-11.62	-6.09		Antimetabolite; Purine analog	A. Conv. Chemo	Approved				Fludara	Prodrug, activated in the cells		National Cancer Institute	NSC 312887-C/7	DMSO	10000	5	P9
FIMM115610-002	UNC0642	IC50	2245.99	2.5	100	0	10000	1	7.38	7.37	-3.61	2.91	4.5	130.09		G9a/GLP inhibitor	E. Differentiating/ epigenetic modifier	Probe		UNC0642				Inactive	Tocris Biosciences	5132	DMSO	10000	6	A10
FIMM003736-001	Rucaparib	IC50	3468.14	2.5	25.63	0	10000	1	0.89	-2.66	1.03	9.18	-1.5	25.63		PARP inhibitor	E. Differentiating/ epigenetic modifier	Investigational (Ph 2)		AG-014699	AG-014447, PF-01367338				Axon Medchem	Axon 1529	DMSO	10000	6	A11
FIMM133776-001	Rocilinostat	IC50	4150.98	2.5	22.83	0	10000	1	0.53	-11.01	-2.57	-3.84	-6.97	22.83		HDAC-6 selective inhibitor	E. Differentiating/ epigenetic modifier	Investigational (Ph 1)		ACY-1215					ChemieTek	CT-ACY12	DMSO	10000	6	A12
FIMM003748-001	Tacedinaline	IC50	1000	0.57	3.81	0	1000	0.1	0	-12.15	-7.06	3.81	2.08	-5		HDAC inhibitor	E. Differentiating/ epigenetic modifier	Investigational (Ph 3)		CI-994	Acetyldinaline, Gö 5549, PD 123654,			Inactive	LC Laboratories	C-2606	DMSO	1000	6	A13
FIMM115613-002	C646	IC50	7554.71	2.5	71.79	0	25000	2.5	4.14	1.24	-1.22	4	1.44	71.79		p300/CREB-binding protein (CBP) inhibitor	E. Differentiating/ epigenetic modifier	Probe		C646				Inactive	Axon Medchem	Axon 1781	DMSO	25000	6	A14
FIMM133896-001	Pinometostat	IC50	409.57	0.25	10.69	0	1000	0.1	0	-2.24	5.58	4.29	1.27	7.19		DOT1L inhibitor	E. Differentiating/ epigenetic modifier	Investigational (Ph 1)		EPZ-5676					Selleck	S7062	DMSO	1000	6	A15
FIMM133905-002	SGC-CBP30	IC50	4320.26	2.41	49.64	0	25000	2.5	4.24	1.56	10.64	9.62	10.34	49.64		CREBBP/EP300 bromodomain inhibitor	E. Differentiating/ epigenetic modifier	Probe		SGC-CBP30				Inactive	Medchemexpress	HY-15826	DMSO	25000	6	A16
FIMM136366-001	OTX015	IC50	369.99	0.86	68.83	0	10000	1	10.86	-1.58	-0.9	19.74	45.61	68.83		BET family inhibitor	E. Differentiating/ epigenetic modifier	Investigational (Ph 1)		OTX015					Selleck	S7360	DMSO	10000	6	A17
FIMM136390-001	Resminostat	IC50	2532.44	2.5	100	0	10000	1	6.75	-1.78	5.1	-6.67	-4.65	133.36		HDAC1, 3, 6 inhibitor	E. Differentiating/ epigenetic modifier	Investigational (Ph 2)		4SC 201					Medchemexpress	HY-14718A	DMSO	10000	6	A18
FIMM100381-001	Nutlin-3	IC50	4102.87	2.5	28.88	0	10000	1	0.87	-4.83	-3.66	-2.84	-8.09	28.88		MDM2 inhibitor	G. Apoptotic modulator	Probe			Nutlin-3			Inactive	Selleck	S1061	DMSO	10000	6	A19
FIMM115474-001	AT-406	IC50	19.16	2.5	100	0	10000	1	33.19	-3.66	15.37	108.1	105.45	123.5		XIAP, cIAP1, cIAP2 inhibitor	G. Apoptotic modulator	Investigational (Ph 1)		AT-406					Selleck	S2754	DMSO	10000	6	A20
FIMM001823-004	AT 101	IC50	100000	0.03	13.74	0	100000	10	0	7.37	8.32	-2.9	13.74	-46.19		Bcl-2 family inhibitor	G. Apoptotic modulator	Investigational (Ph 2)		AT 101	R-(-).gossypol				Selleck	S2812	DMSO	100000	6	A21
FIMM003728-001	Tipifarnib	IC50	2479.94	2.5	100	0	10000	1	6.86	1.26	-0.74	0.31	3.37	114.64		Farnesyltransferase inhibitor	E. Differentiating/ epigenetic modifier	Investigational (Ph 3)		R115777	Zarnestra, IND 58359				Selleck	S1453	DMSO	10000	6	A3
FIMM003787-001	Vorinostat	IC50	3641.07	2.5	95.78	0	10000	1	4.68	4.27	4.21	-1.5	-9.65	95.78		HDAC inhibitor	E. Differentiating/ epigenetic modifier	Approved		MK-0683	SAHA	Zolinza			LC Laboratories	V-8477	DMSO	10000	6	A4
FIMM000296-002	Bexarotene	IC50	10000	0	7.09	0	10000	1	0	7.09	-0.73	6.87	2.86	-3.52		Antineoplastic agent; retinoid specifically selective for retinoid X receptors	E. Differentiating/ epigenetic modifier	Approved							Santa Cruz Biotechnology	sc-217753	DMSO	10000	6	A5
FIMM100383-001	Mocetinostat	IC50	1615.37	2.5	71.57	0	10000	1	6.57	1.66	-1.42	5.78	16.51	71.57		HDAC inhibitor (HDAC1 & 2-selective)	E. Differentiating/ epigenetic modifier	Investigational (Ph 2)		MGCD0103					Selleck	S1122	DMSO	10000	6	A6
FIMM109446-001	Tubastatin A	IC50	2244.18	2.5	100	0	10000	1	7.38	-0.84	-1.59	1.97	4.93	128.39		HDAC6 inhibitor	E. Differentiating/ epigenetic modifier	Probe			Tubastatin A			Inactive	ChemieTek	CT-TUBA	DMSO	10000	6	A7
FIMM109462-001	I-BET151	IC50	935.9	1.28	59.38	0	10000	1	6.67	-4.74	-0.63	5.69	29.97	59.38		BET family inhibitor	E. Differentiating/ epigenetic modifier	Probe		I-BET151	GSK1210151A			Inactive	ChemieTek	CT-BET151	DMSO	10000	6	A8
FIMM115478-001	Lomeguatrib	IC50	3612.09	2.5	11.64	0	10000	1	0.01	2.9	-8.94	-10.79	-1.04	11.64		O6-methylguanine-DNA methyltransferase inhibitor	E. Differentiating/ epigenetic modifier	Investigational (Ph 2)						Inactive	Tocris Biosciences	4359	DMSO	10000	6	A9
FIMM003744-001	Belinostat	IC50	1749.81	2.5	100	0	10000	1	8.71	4.88	-3.08	-8.37	17.72	125.67		HDAC inhibitor	E. Differentiating/ epigenetic modifier	Approved (US)		PXD101	PX105684				ChemieTek	CT-BELI	DMSO	10000	6	B2
FIMM136384-001	Idasanutlin	IC50	10000	1	15.35	0	10000	1	0	12.33	3.36	12.67	15.35	9.61		MDM2 inhibitor	G. Apoptotic modulator	Probe		RG7388				Inactive	Medchemexpress	HY-15676	DMSO	10000	6	B23
FIMM133786-001	Lonafarnib	IC50	1935.55	2.5	22.65	0	10000	1	1.31	-19.58	2.84	-16.95	3.68	22.65		Farnesyl transferase inhibitor	E. Differentiating/ epigenetic modifier	Investigational (Ph 3)		SCH66336	Sarasar				Selleck	S2797	DMSO	10000	6	F11
FIMM100399-001	Quisinostat	IC50	209.61	2.5	100	0	1000	0.1	7.75	-10.38	-10.38	-20.5	10.06	119.99		HDAC inhibitor	E. Differentiating/ epigenetic modifier	Investigational (Ph 2)		JNJ-26481585					Active Biochem	A-1162	DMSO	1000	6	F13
FIMM115607-003	GSK-J4	IC50	5936.77	1.8	76.07	0	100000	10	10.93	-3.39	0.33	3.02	54.67	76.07		JMJD3 (histone demethylase) inhibitor	E. Differentiating/ epigenetic modifier	Probe		GSK-J4				Inactive	Selleck	S7070-2	DMSO	100000	6	F14
FIMM136369-001	CUDC-907	IC50	30.89	2.5	100	0	10000	1	30.59	-11.91	-4.47	106.18	116.21	69.52		HDAC1/2/3/10, PI3Kalpha inhibitor	E. Differentiating/ epigenetic modifier	Investigational (Ph 1)		CUDC-907					Selleck	S2759	DMSO	10000	6	F17
FIMM003771-001	YM155	IC50	52.53	1.99	100	0	10000	1	27.51	-9.11	5.1	77.66	115.23	112.92		Survivin inhibitor	G. Apoptotic modulator	Investigational (Ph 2)		YM155					ChemieTek	CT-YM155	DMSO	10000	6	F18
FIMM003721-001	Serdemetan	IC50	1907.14	2.5	26.54	0	10000	1	1.74	-7.45	-8.04	2.7	4.35	26.54		HDM2-p53 antagonist	G. Apoptotic modulator	Investigational (Ph 1)		JNJ 26854165				Inactive	Selleck	S1172	DMSO	10000	6	F19
FIMM133891-001	Birinapant	IC50	3.2	2.5	100	0	1000	0.1	30.4	-1.33	0.53	98.77	133.39	133.45		IAPs, SMAC mimetic	G. Apoptotic modulator	Investigational (Ph 2)		TL32711					Chemietek	CT-BIRI	DMSO	1000	6	F21
FIMM133892-001	LCL161	IC50	5.44	2.5	100	0	25000	2.5	44.99	6.55	128.66	116.73	116.44	128.58		IAPs, SMAC mimetic	G. Apoptotic modulator	Investigational (Ph 2)		LCL161					Chemietek	CT-LCL161	DMSO	25000	6	F22
FIMM003709-001	Veliparib	IC50	3787.6	2.5	19.68	0	10000	1	0.43	6.31	6.3	-9.66	-2.85	19.68		PARP inhibitor	E. Differentiating/ epigenetic modifier	Investigational (Ph 3)		ABT-888					Selleck	S1004	DMSO	10000	6	F3
FIMM003788-001	Entinostat	IC50	4232.89	2.5	37.76	0	10000	1	1.29	-3.42	-6	5.75	-13.36	37.76		HDAC inhibitor	E. Differentiating/ epigenetic modifier	Investigational (Ph 2)		MS-275	SNDX-275				LC Laboratories	E-3866	DMSO	10000	6	F4
FIMM100418-001	JQ1	IC50	139.56	2.5	39.31	0	10000	1	8.8	-4.93	-13.16	11.99	39.31	36.94		BET family inhibitor	E. Differentiating/ epigenetic modifier	Probe		JQ1	(+)JQ1, SGCBD01(+)			Inactive	SGC	SGCBD01(+)	DMSO	10000	6	F6
FIMM109449-001	StemRegenin 1	IC50	2050.33	2.5	69.73	0	10000	1	5.48	-8.49	-1.17	13.3	9.68	69.73		AHR antagonist, stem cell regenerating	E. Differentiating/ epigenetic modifier	Probe			StemRegenin 1, SR1			Inactive	ChemieTek	CT-SR1	DMSO	10000	6	F7
FIMM023825-003	Azacitidine	IC50	4435.3	2.5	30.89	0	10000	1	0.87	-3.1	-2.01	-5.75	-15.18	30.89		Nucleoside analog DNA methyl transferase inhibitor	E. Differentiating/ epigenetic modifier	Approved			5-azacytidine, 5-AzaC	Vidaza	Prodrug, activated in the cells		National Cancer Institute	NSC 102816-P/21	DMSO	10000	6	F8
FIMM115611-001	GSK343	IC50	2463.07	2.5	100	0	10000	1	6.89	-9.25	5.76	-6.28	-1.4	130.21		EZH2 inhibitor	E. Differentiating/ epigenetic modifier	Probe		GSK343				Inactive	SGC	SGCGSK343	DMSO	10000	6	G10
FIMM133802-001	EPZ-5687	IC50	10000	2.5	0.1	0	10000	1	0	-10.15	-11.09	-6.03	-3.04	0.1		EZH2 inhibitor	E. Differentiating/ epigenetic modifier	Probe		EPZ-5687				Inactive	ChemieTek	CT-EPZ687	DMSO	10000	6	G12
FIMM133862-002	IOX-1	IC50	100000	2.5	100	0	100000	10	0	-11.1	-11.32	-3.59	-13.58	-44.2		2-Oxoglutarate Oxygenase Inhibitor	E. Differentiating/ epigenetic modifier	Probe		IOX-1				Inactive	Selleck	S7234	DMSO	100000	6	G15
FIMM133904-001	GSK2801	IC50	10000	2.5	100	0	10000	1	0	-5.52	-9.67	-5.35	-5.63	-0.08		BAZ2B/A bromodomain inhibitor	E. Differentiating/ epigenetic modifier	Probe		GSK2801				Inactive	SGC	SGCGSK2801	DMSO	10000	6	G16
FIMM003759-001	Iniparib	IC50	10000	0.04	19.8	0	10000	1	0	2.55	13.04	19.8	-2.39	-6.71		PARP inhibitor	E. Differentiating/ epigenetic modifier	Investigational (Ph 3)		BSI-201	IND-71677			Inactive	Axon Medchem	Axon 1566	DMSO	10000	6	G2
FIMM115484-001	Venetoclax	IC50	1000	2.5	100	0	1000	0.1	0	-5.78	-4.86	-6.13	-4.27	-10.26		Bcl-2-selective inhibitor	G. Apoptotic modulator	Investigational (Ph 1)		ABT-199	GDC-0199				ChemieTek	CT-A199	DMSO	1000	6	G20
FIMM000269-004	Rofecoxib	IC50	10000	0.18	55.54	0	10000	1	0	-7.37	3.67	55.54	11.43	3.36		COX-2 inhibitor	J. NSAID	Approved				Vioxx			ChemieTek	CT-RX001	DMSO	10000	6	G23
FIMM003783-001	Panobinostat	IC50	32.83	2.5	100	0	1000	0.1	17.76	-5.11	-7.32	-12.03	108.43	116.59		HDAC inhibitor	E. Differentiating/ epigenetic modifier	Approved (US)		LBH589		Farydak, Faridak			LC Laboratories	P-3703	DMSO	1000	6	G5
FIMM000249-004	Tretinoin	IC50	10000	2.5	1.63	0	10000	1	0	-2.95	-4.67	1.63	-10.26	-5.64		Retinoic acid receptor agonist	E. Differentiating/ epigenetic modifier	Approved			ATRA, retinoic acid, vitamin A				National Cancer Institute	NSC 122758-Q/6	DMSO	10000	6	G9
FIMM133785-001	AR-42	IC50	1753.44	2.5	100	0	10000	1	8.7	-0.29	-13.39	-16.91	17.58	126.82		HDAC inhibitor	E. Differentiating/ epigenetic modifier	Investigational (Ph 1)		AR-42	OSU-HDAC42				Selleck	S2244	DMSO	10000	6	P11
FIMM115608-002	UNC1215	IC50	30000	2.5	100	0	30000	3	0	-10.73	-14.78	-3.25	-16.5	-2.22		L3MBTL3 inhibitor	E. Differentiating/ epigenetic modifier	Probe		UNC1215				Inactive	Tocris Biosciences	4666	DMSO	30000	6	P13
FIMM136374-001	RGFP966	IC50	10000	2.5	100	0	10000	1	0	-5.43	-3.33	-5.16	-1.79	-9.72		HDAC3 inhibitor	E. Differentiating/ epigenetic modifier	Probe		RGFP966				Inactive	Selleck	S7229	DMSO	10000	6	P17
FIMM003712-001	Obatoclax	IC50	10000	2.5	2.73	0	10000	1	0	-1.65	-11.2	2.73	-13.35	-10.86		Bcl-2 family inhibitor	G. Apoptotic modulator	Investigational (Ph 3)		GX15-070				Inactive	Selleck	S1057	DMSO	10000	6	P18
FIMM136391-001	WEHI-539	IC50	2500	2.5	100	0	2500	0.25	0.89	-11.37	-4.64	-0.73	-8.65	-4.24		Bcl-XL inhibitor	G. Apoptotic modulator	Probe		WEHI-539				Inactive	Medchemexpress	HY-15607A	DMSO	2500	6	O22
FIMM003790-001	Olaparib	IC50	4084.68	2.5	25.12	0	10000	1	0.67	-3.61	-2.76	-13.36	-6.77	25.12		PARP inhibitor	E. Differentiating/ epigenetic modifier	Approved		AZD2281	KU-0059436	Lynparza			LC Laboratories	O-9201	DMSO	10000	6	O3
FIMM100365-001	XAV-939	IC50	4680.59	2.5	11.28	0	10000	1	0	0.93	-6.42	-2.32	-7.99	11.28		Tankyrase-1 and -2	E. Differentiating/ epigenetic modifier	Probe		XAV-939				Inactive	Selleck	S1180	DMSO	10000	6	P4
FIMM109451-001	PFI-1	IC50	1407.15	2.5	68.46	0	10000	1	6.8	0.19	-6.54	-12.56	20.51	68.46		Selective chemical probe for BET Bromodomains	E. Differentiating/ epigenetic modifier	Probe		PFI-1				Inactive	SGC	SGCPFI	DMSO	10000	6	P7
FIMM115612-002	UNC0638	IC50	2328.36	2.5	100	0	10000	1	7.19	-18.57	-7.6	-5.92	1.87	132.08		G9a/GLP inhibitor	E. Differentiating/ epigenetic modifier	Probe		UNC0638				Inactive	Tocris Biosciences	4343	DMSO	10000	6	P10
FIMM133784-001	Pracinostat	IC50	602.77	2.5	100	0	10000	1	14.47	-12.34	-10.52	-23.42	79.43	125.53		HDAC inhibitor	E. Differentiating/ epigenetic modifier	Investigational (Ph 2)		SB-939					Selleck	S1515	DMSO	10000	6	P12
FIMM115606-002	IOX-2	IC50	50000	2.5	10.44	0	50000	5	0	10.44	-14.21	-12.07	-2.33	2.53		PHD2 inhibitor	E. Differentiating/ epigenetic modifier	Probe		IOX-2					Tocris Biosciences	4451	DMSO	50000	6	P14
FIMM133893-001	Tazemetostat	IC50	10000	2.5	100	0	10000	1	0	-14.07	-3.02	-6.1	-2.19	-2.54		EZH2 inhibitor	E. Differentiating/ epigenetic modifier	Investigational (Ph 1)		E7438	EPZ-6438				Chemietek	CT-EPZ438	DMSO	10000	6	P15
FIMM136388-001	Talazoparib	IC50	145.07	2.5	53.23	0	1000	0.1	5.13	-5.83	-7.1	-1.63	15.05	53.23		PARP1/2 inhibitor	E. Differentiating/ epigenetic modifier	Investigational (Ph 3)		BMN 673					Medchemexpress	HY-16106	DMSO	1000	6	P16
FIMM100345-001	APR-246	IC50	10000	2.5	8.13	0	10000	1	0	8.13	-11.37	-11.07	-2.87	-7.06		p53 activator, thioredoxin reductase 1 inhibitor	G. Apoptotic modulator	Investigational (Ph 1)		APR-246	Prima-1 Met				Tocris Biosciences	3710	DMSO	10000	6	P19
FIMM003724-001	Decitabine	IC50	557.18	2.5	25.8	0	10000	1	3.31	-0.86	3.66	-9.54	21.81	25.8		Nucleoside analog DNA methyl transferase inhibitor	E. Differentiating/ epigenetic modifier	Approved			5-aza-2'-deoxycytidine		Prodrug, activated in the cells		Selleck	S1200	DMSO	10000	6	P2
FIMM115468-001	PAC-1	IC50	2914.47	2.5	60.03	0	10000	1	3.52	-0.21	-7.22	-7.5	2.07	60.03		procaspase-3 activator	G. Apoptotic modulator	Investigational (Ph 1)		PAC-1					Selleck	S2738	DMSO	10000	6	P20
FIMM133902-001	Selinexor	IC50	46.89	2.5	92.61	0	10000	1	26.4	-7.74	-1.61	81.12	92.61	91.49		CRM1 inhibitor	G. Apoptotic modulator	Investigational (Ph 2)		KPT-330					Selleck	S7252	DMSO	10000	6	P21
FIMM000298-004	Celecoxib	IC50	811.45	2.5	10.29	0	10000	1	0.02	0.93	6.82	-2.19	6.51	10.25		Selective COX-2 inhibitor	J. NSAID	Approved							National Cancer Institute	NSC 719627-M/1	DMSO	10000	6	P23
FIMM100374-001	Niraparib	IC50	1416.51	2.5	100	0	10000	1	9.84	-13.87	-12.78	-6.51	28.67	123.94		PARP inhibitor	E. Differentiating/ epigenetic modifier	Investigational (Ph 1)		MK-4827					ChemieTek	CT-MK4827	DMSO	10000	6	P5
FIMM109445-002	Tubacin	IC50	1886.59	2.5	34.5	0	10000	1	2.57	-2.97	-3.85	-4.09	5.82	34.5		HDAC6 inhibitor	E. Differentiating/ epigenetic modifier	Probe			Tubacin			Inactive	Selleck	S2239	DMSO	10000	6	P6
FIMM115471-001	FG-4592	IC50	10000	2.5	5.97	0	10000	1	0	-3.59	-8.39	-15.36	5.97	2.98		HIF prolyl hydroxylase inhibitor	E. Differentiating/ epigenetic modifier	Investigational (Ph 2)		FG-4592					Selleck	S1007	DMSO	10000	6	P8
FIMM115609-002	SGC0946	IC50	2485.73	2.5	100	0	10000	1	6.85	2.84	-7.01	-2.73	-3.02	132.94		DOT1L inhibitor	E. Differentiating/ epigenetic modifier	Probe		SGC0946				Inactive	Selleck	S7079	DMSO	10000	6	P9
FIMM000484-002	Methylprednisolone	IC50	14.72	0.46	10.6	0	10000	1	0	-0.71	8.82	5.98	7.87	10.6		Immunosuppressant	D. Immunomodulatory	Approved							Santa Cruz Biotechnology	sc-205749	DMSO	10000	7	A10
FIMM000227-002	Dexamethasone	IC50	10000	0.51	9.61	0	10000	1	0	0.83	0.42	7.29	4.77	9.61		Immunosuppresant; glucocorticoid	D. Immunomodulatory	Approved				Decadron, Dexpak			Selleck	S1322	DMSO	10000	7	A11
FIMM000390-004	Thalidomide	IC50	10000	2.5	5.03	0	10000	1	0	-12.06	5.03	4.85	2.13	4.4		Immunosuppresant	D. Immunomodulatory	Approved							National Cancer Institute	NSC 66847-R/5	DMSO	10000	7	A12
FIMM136365-001	VGX-1027	IC50	10000	2.5	4.44	0	10000	1	0	-0.35	-2.46	4.36	-1.47	4.44		Immunomodulator	D. Immunomodulatory	Investigational (Ph 1)		VGX-1027				Inactive	Selleck	S7515	DMSO	10000	7	A13
FIMM003717-001	Tanespimycin	IC50	144.55	0.86	61.86	0	10000	1	12.77	-5.13	8.85	25.09	52.11	61.86		HSP90 inhibitor	K. HSP inhibitor	Investigational (Ph 2)			17-AAG				Selleck	S1141	DMSO	10000	7	A14
FIMM133792-001	CUDC-305	IC50	98.38	0.86	76.67	0	10000	1	17.61	3.6	4.67	42.4	62.76	76.67		HSP90 inhibitor	K. HSP inhibitor	Investigational (Ph 1)		CUDC-305	DEBIO-0932				ChemieTek	CT-CU305	DMSO	10000	7	A15
FIMM133782-001	Ganetespib	IC50	2.8	2.5	72.66	0	1000	0.1	23.12	-5.49	3.51	72.66	58.5	62.24		HSP90 inhibitor	K. HSP inhibitor	Investigational (Ph 3)		STA-9090					Selleck	S1159	DMSO	1000	7	A16
FIMM003737-001	Tarenflurbil	IC50	10000	0.14	8.71	0	10000	1	0	-1.25	2.69	8.71	1.14	3.57		Gamma-secretase inhibitor	X. Other	Investigational (Ph 3)			(R)-Flurbiprofen			Inactive	Cayman Chemical Company	70255	DMSO	10000	7	A17
FIMM003793-001	Vismodegib	IC50	804.38	0.53	15.12	0	10000	1	0.14	5.81	-1.03	6.19	4.3	15.12		Smothened (Hh) inhibitor	X. Other	Approved		GDC-0449	HhAntag691	Erivedge			LC Laboratories	V-4050	DMSO	10000	7	A18
FIMM000171-004	Anagrelide	IC50	83.75	0.97	12.51	0	10000	1	0.62	0.51	1.32	6.65	12.51	8.21		PDE-3, PLA2 inhibitor	X. Other	Approved				Agrylin, Xagrid			Tocris Biosciences	2432	DMSO	10000	7	A19
FIMM109448-001	Varespladib	IC50	10000	1	13.35	0	10000	1	0	4.59	9.43	7.63	13.35	13.02		Secretory phospholipase A2 inhibitor	X. Other	Investigational (Ph 2)		LY315920	A-001				ChemieTek	CT-VARE	DMSO	10000	7	A20
FIMM100378-006	Galiellalactone	IC50	4082.42	1.89	41.91	0	25000	2.5	3.45	4.13	3.12	8.13	11.49	41.91		STAT3-DNA interaction inhibitor	X. Other	Probe							Santa Cruz Biotechnology	sc-202165-6	DMSO	25000	7	A21
FIMM136358-001	NSC348884	IC50	576.46	0.48	33.85	0	50000	5	5.64	9.09	6.72	13.47	25.58	33.85		NPM1 oligomerization inhibitor	X. Other	Probe		NSC348884				Inactive	Axon Medchem	Axon 1402	DMSO	50000	7	A22
FIMM000773-002	Nilutamide	IC50	10.26	0.35	14.03	0	10000	1	0.74	5.72	4.75	10	14.03	10.91		Nonsteroidal antiandrogen	F. Hormone therapy	Approved							Santa Cruz Biotechnology	sc-203644	DMSO	10000	7	A3
FIMM000428-003	Finasteride	IC50	708.66	0.47	23.02	0	10000	1	1.18	6.04	2.41	8.22	6.75	23.02		type II 5-alpha reductase inhibitor	F. Hormone therapy	Approved		MK-906					Tocris Biosciences	3293	DMSO	10000	7	A4
FIMM000617-004	Fulvestrant	IC50	7.34	2.5	11.11	0	1000	0.1	0.46	-1.9	-2.81	7.69	11.11	9.01		Estrogen receptor antagonist	F. Hormone therapy	Approved							Selleck	S1191	DMSO	1000	7	A5
FIMM000290-004	Letrozole	IC50	7085.35	2.5	17.08	0	10000	1	0.02	6.2	4.74	2.94	-1.94	12.08		Aromatase inhibitor	F. Hormone therapy	Approved		CGS-20267		Femara			National Cancer Institute	NSC 719345-G/2	DMSO	10000	7	A6
FIMM000620-004	Tamoxifen	IC50	1729.11	2.5	100	0	10000	1	8.77	10.47	2.66	3.25	18.45	122.97		Estrogen receptor antagonist	F. Hormone therapy	Approved		ICI-46474			Prodrug, reduced activity compared to main metabolite 4-hydroxytamoxifen		National Cancer Institute	NSC 180973-S/203	DMSO	10000	7	A7
FIMM109455-001	RD162	IC50	210.75	0.35	15.02	0	10000	1	0.2	6.01	-5.74	15.02	7.06	10.96		AR antagonist	F. Hormone therapy	Probe		RD162				Inactive	Axon Medchem	Axon 1532	DMSO	10000	7	A8
FIMM000257-002	Goserelin	IC50	2881.2	0.25	10.97	0	10000	1	0	-3.54	10.97	-2.92	6.8	6.06		Gonadotropin releasing hormone superagonist	F. Hormone therapy	Approved							Tocris Biosciences	3592	DMSO	10000	7	A9
FIMM003716-001	Abiraterone	IC50	5000	1	13.04	0	5000	0.5	0	11.58	7.43	6.88	11.33	13.04		P450 17alpha-hydroxylase-17,20-lyase inhibitor	F. Hormone therapy	Approved		CB-7598					Selleck	S1123	DMSO	5000	7	B2
FIMM136372-001	NVP-LGK974	IC50	675.05	0.74	32.96	0	10000	1	3.2	6.55	2.86	7.42	16.08	32.96		PORCN inhibitor	X. Other	Investigational (Ph 1)		NVP-LGK974	LGK974				Selleck	S7143	DMSO	10000	7	B23
FIMM000469-002	Levamisole	IC50	10000	2.5	2.42	0	10000	1	0	-4.66	2.42	-0.59	-1.08	-3.43		Immunomodulatory agent	D. Immunomodulatory	Approved			Tetramisole				Sigma-Aldrich	L9756	DMSO	10000	7	F11
FIMM136371-001	NLG919	IC50	10000	2.5	2.79	0	10000	1	0	-6.51	-6.4	1.41	-4.75	2.79		IDO inhibitor	D. Immunomodulatory	Investigational (Ph 1)		NLG919					Selleck	S7111	DMSO	10000	7	F13
FIMM100392-001	VER 155008	IC50	4006.43	2.5	14.46	0	10000	1	0.11	-5.85	-9.24	-4.2	-3.36	14.46		HSP70 inhibitor	K. HSP inhibitor	Probe		VER 155008				Inactive	Axon Medchem	Axon 1608	DMSO	10000	7	F14
FIMM003765-001	2-methoxyestradiol	IC50	416.44	2.5	36.81	0	10000	1	5.9	-2.51	6.37	0.75	33.18	36.81		Angiogenesis inhibitor	X. Other	Investigational (Ph 2)			2ME2			Inactive	Cayman Chemical Company	13021	DMSO	10000	7	F17
FIMM100402-001	Tosedostat	IC50	743.62	0.76	71.07	0	10000	1	8.66	0.59	5.78	17.35	32.58	71.07		Aminopeptidase inhibitor	X. Other	Investigational (Ph 3)		CHR 2797					Tocris Biosciences	3595	DMSO	10000	7	F18
FIMM100410-001	PF-3845	IC50	10000	0.26	6.94	0	10000	1	0	-0.41	0.6	0.72	6.94	1.18		FAAH inhibitor	X. Other	Probe		PF-3845				Inactive	Selleck	S2666	DMSO	10000	7	F19
FIMM115616-003	Stattic	IC50	1331.06	2.5	100	0	50000	5	18.9	2.96	2.11	-0.73	115.21	85.93		STAT3 SH2 domain inhibitor	X. Other	Probe			Stattic				Tocris Biosciences	2798-03-01 00:00:00	DMSO	50000	7	F21
FIMM133895-001	deltarasin	IC50	1878.03	2.5	100	0	10000	1	8.33	0.46	5.75	-0.81	15.73	112.09		Ras-PDEdelta inhibitor	X. Other	Probe			deltarasin			Inactive	Chemietek	CT-DELT	DMSO	10000	7	F22
FIMM100376-001	Toremifene	IC50	2418.86	2.5	100	0	10000	1	6.99	-2.83	4.61	10.26	2.01	122.97		selective estrogen receptor modulator	F. Hormone therapy	Approved		FC 1157a		Fareston, Acapodene			Santa Cruz Biotechnology	sc-253712	DMSO	10000	7	F3
FIMM000446-003	Flutamide	IC50	10000	0	8.63	0	10000	1	0	6.99	8.63	3.63	0.98	-4.23		Nonsteroidal antiandrogen	F. Hormone therapy	Approved							Tocris Biosciences	4094	DMSO	10000	7	F4
FIMM000618-004	Megestrol acetate	IC50	10000	2.5	4.87	0	10000	1	0	4.01	-0.87	1.89	0.61	4.87		Progestogen	F. Hormone therapy	Approved				Megace			National Cancer Institute	NSC 71423-Q/12	DMSO	10000	7	F6
FIMM133799-001	Orteronel	IC50	10000	0.73	4.9	0	10000	1	0	-2.81	-2.85	-7.12	4.9	0.38		CYP17A1, androgen synth inhib.	F. Hormone therapy	Investigational (Ph 3)		TAK-700					Selleck	S1195	DMSO	10000	7	F7
FIMM109456-001	Enzalutamide	IC50	10000	2.5	0.1	0	10000	1	0	-9.25	-9.43	-6.02	-4.45	0.1		AR antagonist	F. Hormone therapy	Approved		MDV3100		Xtandi			Axon Medchem	Axon 1613	DMSO	10000	7	F8
FIMM000519-002	Prednisolone	IC50	10000	2.5	100	0	10000	1	0	-1.79	-14.27	-0.91	-6.05	-2.1		Immunomodulatory agent	D. Immunomodulatory	Approved							Santa Cruz Biotechnology	sc-205815	DMSO	10000	7	G10
FIMM133797-002	Pomalidomide	IC50	10000	2.5	5.35	0	10000	1	0	-2.55	-6.43	5.35	-5.94	-6.5		Immunomodulatory agent, anti-angiogenic	D. Immunomodulatory	Approved		CC-4047	3-amino-thalidomide	Pomalyst			Sigma-Aldrich	P0018	DMSO	10000	7	G12
FIMM003764-001	Luminespib	IC50	3.92	2.5	52.8	0	1000	0.1	15.89	-4.21	-10.27	52.8	48.43	52.58		HSP90 inhibitor	K. HSP inhibitor	Investigational (Ph 2)		NVP-AUY922	AUY922				ChemieTek	CT-AUY922	DMSO	1000	7	G15
FIMM136394-001	BGB324	IC50	974.12	2.5	100	0	10000	1	11.87	-0.86	-4.76	2.9	51.52	107.2		Axl inhibitor	B. Kinase inhibitor	Investigational (Ph 1)		BGB324	R 428				Axon Medchem	Axon 1946	DMSO	10000	7	G16
FIMM000360-003	Aminoglutethimide	IC50	10000	0.33	6.94	0	10000	1	0	2.34	2.37	3.33	6.94	5.27		Anti-steroid, aromatase inhibitor	F. Hormone therapy	Approved							Sigma-Aldrich	A9657	DMSO	10000	7	G2
FIMM133812-001	Cilengitide	IC50	10000	0.06	13.32	0	10000	1	0	11.37	-6.99	13.32	1.74	3.48		alphaVbeta3 integrin inhibitor	X. Other	Investigational (Ph 3)		EMD 121974	NSC 707544				Selleck	S7077	DMSO	10000	7	G20
FIMM136373-001	ONX-0914	IC50	219.71	2.5	100	0	10000	1	19.94	4.54	7.6	7.32	122.12	122.83		LMP7 (immunoproteasome)	X. Other	Probe		ONX-0914	PR-957			Inactive	Selleck	S7172	DMSO	10000	7	G23
FIMM000303-004	Anastrozole	IC50	10000	2.5	6.76	0	10000	1	0	1.09	-5.19	-0.72	-4.91	6.76		Aromatase inhibitor	F. Hormone therapy	Approved		ZD1033					National Cancer Institute	NSC 719344-F/2	DMSO	10000	7	G5
FIMM003745-002	Bimatoprost	IC50	5500	2.5	4.56	0	5500	0.55	0	-7.72	-4.65	4.56	-2.23	-4.92		Prostaglandin analog	D. Immunomodulatory	Approved		AGN 192024		Latisse, Lumigan, Prostamide			Selleck	S1407	DMSO	5500	7	G9
FIMM000464-003	Imiquimod	IC50	2500	2.5	1.36	0	2500	0.25	0	-8.57	-7.9	-3.78	-2.45	1.36		Immunomodulatory agent, TLR7 agonist	D. Immunomodulatory	Approved							National Cancer Institute	NSC 369100-F/4	DMSO	2500	7	P11
FIMM003722-001	BIIB021	IC50	36.2	2.5	80.26	0	10000	1	24.25	0.27	-7.44	80.26	52.73	64.5		HSP90 inhibitor	K. HSP inhibitor	Investigational (Ph 2)		BIIB021				Inactive	Selleck	S1175	DMSO	10000	7	P13
FIMM003777-001	Fingolimod	IC50	2323.94	2.5	100	0	10000	1	7.2	-14.87	-8.27	-2.62	7.88	109.02		S1PR antagonist	X. Other	Approved				Gilenya			LC Laboratories	F-4633	DMSO	10000	7	P17
FIMM000060-004	Pilocarpine	IC50	40000	2.5	2.37	0	40000	4	0	2.37	-1.13	-15.37	-5.9	-4.11		Non-selective muscarinic receptor agonist	X. Other	Approved				Salagen			Tocris Biosciences	694	DMSO	40000	7	P18
FIMM001376-002	Itraconazole	IC50	1066.44	2.5	91.49	0	5000	0.5	7.01	0.21	4.06	-2.6	11.65	91.49		antifungal, hedgehog signaling inhibitor	X. Other	Approved (non-oncology)							Selleck	S2476	DMSO	5000	7	O22
FIMM000396-002	Clomifene	IC50	2036.53	2.5	100	0	10000	1	7.9	8.14	0.46	8.15	10.8	122.97		Selective estrogen receptor modulator	F. Hormone therapy	Approved			Clomid, Serophene, Milophene				Selleck	S2561	DMSO	10000	7	O3
FIMM109453-001	4-hydroxytamoxifen	IC50	2252.78	2.5	100	0	10000	1	7.36	4.25	1.42	4.36	5.98	122.68		Selective estrogen receptor modulator	F. Hormone therapy	Investigational as a gel preparation					Most active metabolite of tamoxifen		Santa Cruz Biotechnology	sc-3542	DMSO	10000	7	P4
FIMM133804-001	ARN 509	IC50	10000	0.56	1.93	0	10000	1	0	-1.68	1.93	-0.64	0.57	-0.95		AR antagonist	F. Hormone therapy	Investigational (Ph 2)		ARN 509					Axon Medchem	Axon 1979	DMSO	10000	7	P7
FIMM000523-002	Prednisone	IC50	10000	0.46	4.24	0	10000	1	0	-5.87	0.44	-1.06	4.24	0.26		Immunomodulatory agent	D. Immunomodulatory	Approved					Prodrug, activated in the liver		Santa Cruz Biotechnology	sc-205816	DMSO	10000	7	P10
FIMM136389-001	Tasquinimod	IC50	10000	2.5	6.38	0	10000	1	0	-7.04	-12.84	-3.25	-7.05	6.38		S100A9, immunomodulatory, anti-angiogenic	D. Immunomodulatory	Investigational (Ph 3)		ABR-215050					Medchemexpress	HY-10528	DMSO	10000	7	P12
FIMM115488-002	Radicicol	IC50	254.67	0.64	81.88	0	10000	1	14.37	-5.38	-6.35	48.25	42.42	81.88		HSP90 inhibitor	K. HSP inhibitor	Probe		RHI-12648	Monorden			Inactive	Tocris Biosciences	2/1/1589	DMSO	10000	7	P14
FIMM003718-001	Alvespimycin	IC50	32.33	2.5	90.32	0	1000	0.1	16.23	1.13	-3.37	-0.9	90.32	61.41		HSP90 inhibitor	K. HSP inhibitor	Investigational (Ph 2)		KOS-1022	17-DMAG			Inactive	Selleck	S1142	DMSO	1000	7	P15
FIMM003752-001	Sonidegib	IC50	10000	2.5	8.42	0	10000	1	0	-8.45	-6.38	-7.48	8.42	4.49		Smothened (Hh) inhib	X. Other	Investigational (Ph 2)		NVP-LDE225	LDE225, erismodegib (USAN)				ChemieTek	CT-LDE225	DMSO	10000	7	P16
FIMM109454-002	15D-PGJ2	IC50	3000	2.5	3.47	0	3000	0.3	0	-5.46	3.47	-5.98	-0.27	-2.85		Endogenous PPARγ ligand, prostaglandin, NFkB signaling inhibitor	X. Other	Probe			15D-PGJ2, 15-deoxy delta(12,14)prostaglandin J2			Inactive	Merck	538927-2	DMSO	3000	7	P19
FIMM000304-003	Bicalutamide	IC50	10000	1	13.56	0	10000	1	0	11.29	3.4	13.56	10.34	7.21		Nonsteriodal antiandrogen	F. Hormone therapy	Approved				Casodex, Cosudex, Calutide, Kalumid			ChemieTek	CT-BIC	DMSO	10000	7	P2
FIMM100411-001	MK-0752	IC50	1000	2.5	2.76	0	1000	0.1	0	-7.92	-2.84	1.33	-1.72	2.76		gamma-secretase/notch inhibitor	X. Other	Investigational (Ph 2)		MK-0752					Selleck	S2660	DMSO	1000	7	P20
FIMM133783-001	TRAM-34	IC50	1000	2.5	9.57	0	1000	0.1	0	-3.56	3.82	-4.25	-5.42	5.33		intermediate-conductance Ca2+-activated K+ channel inh.	X. Other	Probe		TRAM-34				Inactive	Selleck	S1160	DMSO	1000	7	P21
FIMM136375-001	NMS-873	IC50	2284.64	2.5	100	0	10000	1	7.29	2.83	8.7	-0.84	6.18	118.88		p97/VCP inhibitor	X. Other	Probe		NMS-873				Inactive	Selleck	S7285	DMSO	10000	7	P23
FIMM003593-003	Exemestane	IC50	8763.03	2.5	11.76	0	10000	1	0	-8.29	6.6	-7.04	-4.2	6.92		Aromatase inhibitor	F. Hormone therapy	Approved							National Cancer Institute	NSC 713563-U/2	DMSO	10000	7	P5
FIMM000262-004	Raloxifene	IC50	2782.21	2.5	100	0	10000	1	6.26	-0.25	3.78	5.12	-6.73	120.67		Selective estrogen receptor modulator	F. Hormone therapy	Approved							National Cancer Institute	NSC 747974-X/1	DMSO	10000	7	P6
FIMM100377-001	Lasofoxifene	IC50	1000	2.5	6.49	0	1000	0.1	0	-8.31	-5.72	-7.57	-2.53	6.49		Selective estrogen receptor modulator	F. Hormone therapy	Approved				Oporia			Santa Cruz Biotechnology	sc-211721	DMSO	1000	7	P8
FIMM003782-001	Lenalidomide	IC50	100000	2.5	2.75	0	100000	10	0	-4.49	-7.99	2.75	-5.01	-1.25		Immunomodulatory	D. Immunomodulatory	Approved		CC-5013		Revlimid			LC Laboratories	L-5499	DMSO	100000	7	P9
FIMM136413-001	AMG-925	IC50	265.86	2.5	36.33	0	1000	0.1	2.08	5.82	-1.01	-15.27	2.37	36.33		FLT-3, CDK4 inhibitor	B. Kinase inhibitor	Probe		AMG-925				Inactive	ChemieTek	CT-AMG925	DMSO	1000	8	A10
FIMM136473-001	Merestinib	IC50	1000	2.5	9.26	0	1000	0.1	0	-3.84	-9.05	-1.88	-6.03	9.26		Met inhibitor	B. Kinase inhibitor	Investigational (Ph 1)		LY2801653					Medchemexpress	HY-15514A	DMSO	1000	8	A11
FIMM136417-001	GNE-7915	IC50	1000	0.59	3.69	0	1000	0.1	0	-0.02	-2.57	-2.84	3.69	-1.19		LRRK2 inhibitor	B. Kinase inhibitor	probe		GNE-7915				Inactive	ChemieTek	CT-GNE79	DMSO	1000	8	A12
FIMM136452-001	TEW-7197	IC50	22.37	2.5	10.71	0	2500	0.25	0.27	0.03	-8.22	6.23	10.71	5.76		TGF-β receptor ALK4/ALK5 inhibitor	B. Kinase inhibitor	Investigational (Ph 1)		TEW-7197	EW-7197				Selleck	S7530	DMSO	2500	8	A13
FIMM136450-001	PF-06463922	IC50	1000	2.5	3.05	0	1000	0.1	0	-11.04	-3.61	-2.15	-12.03	3.05		ALK, ROS1 inhibitor	B. Kinase inhibitor	Investigational (Ph 2)		PF-06463922					Selleck	S7536	DMSO	1000	8	A14
FIMM136501-001	Epacadostat	IC50	10000	2.5	2.24	0	10000	1	0	-0.3	-4.09	2.24	-1.36	1.95		IDO inhibitor	D. Immunomodulatory	Investigational (Ph 2)		INCB024360					Medchemexpress	HY-15689	DMSO	10000	8	A15
FIMM136491-001	GSK2879552	IC50	10000	2.5	4.03	0	10000	1	0	-1.14	-4.21	-3.05	-4.87	4.03		LSD1 inhibitor	E. Differentiating/ epigenetic modifier	Investigational (Ph 1)		GSK2879552					Chemietek	CT-GSK287	DMSO	10000	8	A16
FIMM136449-001	UM729	IC50	2767.06	2.5	77.22	0	10000	1	4.84	-1.38	-6.44	2.78	3.96	77.22		Enhancer of aryl hydrocarbon receptor (AhR) antagonists	E. Differentiating/ epigenetic modifier	probe		UM729				Inactive	Medchemexpress	HY-15972	DMSO	10000	8	A17
FIMM136465-001	Givinostat	IC50	288.18	2.5	100	0	1000	0.1	6.08	-4.3	-4.02	-5	-6.33	115.38		HDAC inhibitor	E. Differentiating/ epigenetic modifier	Investigational (Ph 2)		ITF2357					Selleck	S2170	DMSO	1000	8	A18
FIMM136498-001	SAR405838	IC50	2171.28	2.5	39.09	0	10000	1	2.72	-3.11	-10.53	-9.63	4.8	39.09		MDM2 inhibitor	G. Apoptotic modulator	Investigational (Ph 1)		SAR405838	MI-773				Selleck	S7649	DMSO	10000	8	A19
FIMM136488-001	A-1210477	IC50	12038.1	2.5	100	0	50000	5	7.01	-9.57	3.95	0.07	5.29	113.02		MCL-1 inhibitor	G. Apoptotic modulator	probe		A-1210477				Inactive	Active Biochem	A-9036	DMSO	50000	8	A20
FIMM136434-001	Onalespib	IC50	26.93	1.09	82.08	0	2500	0.25	18.85	-0.36	-0.29	42.64	69.83	82.08		HSP90 inhibitor	K. HSP inhibitor	Investigational (Ph 2)		AT-13387					Medchemexpress	HY-14463	DMSO	2500	8	A21
FIMM136426-001	BCI	IC50	1198.81	2.5	100	0	50000	5	19.47	4.46	-0.53	8.68	102.07	111.49		Dusp6 inhibitor	X. Other	probe			BCI, NSC 150117			Inactive	Sigma	B4313	DMSO	50000	8	A22
FIMM136469-001	Cabazitaxel	IC50	4.3	0.57	62.39	0	1000	0.1	16.26	2.54	28.02	27.76	60.71	62.39		Taxane microtubule stabilizer, antimitotic	A. Conv. Chemo	Approved		TXD258	XRP6258	Jevtana			Medchemexpress	HY-15459	DMSO	1000	8	A3
FIMM136470-002	GDC-0994	IC50	10000	2.5	5.36	0	10000	1	0	4.22	5.36	0.46	-1.66	0.45		ERK inhibitor	B. Kinase inhibitor	Investigational (Ph 1)		GDC-0994					Medchemexpress	HY-15947-2	DMSO	10000	8	A4
FIMM136406-001	OTSSP167	IC50	188.06	0.41	63.61	0	1000	0.1	5.73	-3.69	-5.4	2.78	63.61	18.66		MELK inhibitor	B. Kinase inhibitor	probe		OTSSP167				Inactive	Selleck	S7159	DMSO	1000	8	A5
FIMM136440-001	Filgotinib	IC50	2801.77	2.5	100	0	10000	1	6.22	-2.1	-3.76	-4.95	-0.14	108.42		JAK1-selective inhibitor	B. Kinase inhibitor	Investigational (Ph 2)		GLPG0634					Selleck	S7605	DMSO	10000	8	A6
FIMM136495-001	Pexidartinib	IC50	10000	0.42	7.31	0	10000	1	0	-2.27	-5.28	0.66	7.31	-0.67		KIT, CSF1R, FLT3 inhibitor	B. Kinase inhibitor	Investigational (Ph 3)		PLX-3397					Medchemexpress	HY-16749	DMSO	10000	8	A7
FIMM136493-001	Ulixertinib	IC50	10000	2.5	6.56	0	10000	1	0	-9.62	-0.58	-9.38	4.34	6.56		ERK inhibitor	B. Kinase inhibitor	Investigational (Ph 2)		BVD-523	VRT752271				Chemietek	CT-VRT752	DMSO	10000	8	A8
FIMM136490-001	VS-4718	IC50	4125.25	2.5	21.01	0	10000	1	0.44	-6.38	-10.36	1.27	-6.14	21.01		FAK inhibitor	B. Kinase inhibitor	Investigational (Ph 1)		VS-4718	PND-1186				Chemietek	CT-VS4718	DMSO	10000	8	A9
FIMM136466-001	Amsacrine	IC50	1130.97	2.5	100	0	10000	1	11.06	3.83	-0.93	19.12	41.93	114.19		DNA intercalation, Topo II inhibitor	A. Conv. Chemo	Approved			Acridinyl anisidide				Santa Cruz Biotechnology	sc-214540	DMSO	10000	8	B2
FIMM136418-001	GSK2830371	IC50	5000	1	9.98	0	5000	0.5	0	7.31	3.96	4.7	5.06	9.98		Wip1 inhibitor	X. Other	probe		GSK2830371				Inactive	ChemieTek	CT-GSK283	DMSO	5000	8	B23
FIMM136448-001	Afuresertib	IC50	1000	2.5	0.02	0	1000	0.1	0	-2.89	-1.08	-10.41	-2.01	0.02		AKT1-selective inhibitor	B. Kinase inhibitor	Investigational (Ph 2)		GSK2110183					Medchemexpress	HY-15966A	DMSO	1000	8	F11
FIMM136475-001	Poziotinib	IC50	1000	2.5	100	0	1000	0.1	0	-8.13	-7.53	-10.95	-10.53	-2.59		pan-HER inhibitor	B. Kinase inhibitor	Investigational (Ph 2)		HM-78136B	NOV120101				Medchemexpress	HY-15730	DMSO	1000	8	F13
FIMM136428-002	Taselisib	IC50	295.65	2.5	18.56	0	1000	0.1	0.54	-5.86	-0.49	3.29	0.52	18.56		PI3K alpha, gamma selective inhibitor	B. Kinase inhibitor	Investigational (Ph 3)		GCD-0032	RG7604				Medchemexpress	HY-13898-2	DMSO	1000	8	F14
FIMM136458-001	BAY 87-2243	IC50	1000	2.5	7.96	0	1000	0.1	0	-0.79	3.27	-8.67	-3.6	6.39		HIF1alpha inhibitor	E. Differentiating/ epigenetic modifier	Investigational (Ph 1)		BAY 87-2243				Inactive	Selleck	S7309	DMSO	1000	8	F17
FIMM136480-001	Romidepsin	IC50	3.5	2.5	100	0	1000	0.1	29.91	-9.9	-8.2	101.01	119.4	111.94		HDAC inhibitor	E. Differentiating/ epigenetic modifier	Approved		FK228	FR901228	Istodax			Medchemexpress	HY-15149	DMSO	1000	8	F18
FIMM136453-001	Sabutoclax	IC50	25000	0.18	86.8	0	25000	2.5	9.82	2.16	-2.77	38.9	86.8	-19.46		pan-Bcl-2 family inhibitor	G. Apoptotic modulator	Probe		BI-97C1	ONT-701			Inactive	Selleck	S8061	DMSO	25000	8	F19
FIMM136427-001	MST-312	IC50	1409.32	2.5	65.18	0	10000	1	6.46	-0.96	-9.29	-4.56	19.42	65.18		Telomerase inhibitor	X. Other	probe		MST-312	Telomerase Inhibitor IX			Inactive	Sigma	M3949	DMSO	10000	8	F21
FIMM136496-001	Marimastat	IC50	10000	0	5.25	0	10000	1	0	5.25	3.06	0.26	1.97	-2.31		MMP-9, MMP-1, MMP-2, MMP-14, MMP-7 inhibitor	X. Other	Investigational (Ph 3)		BB-2516				Inactive	Selleck	S7156	DMSO	10000	8	F22
FIMM136474-001	Pixantrone	IC50	10000	2.5	2.86	0	10000	1	0	-1.86	-5.21	2.86	-4.33	-14.79		topoisomerase II inhibitor	A. Conv. Chemo	Investigational (Ph 3)		BBR 2778					Medchemexpress	HY-13727A	AQ	10000	8	F3
FIMM136397-001	AZD7545	IC50	10000	0.46	3.11	0	10000	1	0	-5.55	2.84	-2.02	3.11	-6.4		PDHK inhibitor	B. Kinase inhibitor	probe		AZD7545				Inactive	Selleck	S7517	DMSO	10000	8	F4
FIMM136414-001	CEP-37440	IC50	1366.26	2.5	100	0	5000	0.5	6.35	-5.45	-16.08	-1.47	0.21	110.23		ALK inhibitor	B. Kinase inhibitor	Investigational (Ph 1)		CEP-37440					ChemieTek	CT-CEP374	DMSO	5000	8	F6
FIMM136404-001	Losmapimod	IC50	10000	2.5	100	0	10000	1	0	-8.83	-3.99	-12.96	-6.87	-14.5		p38MAPK inhibitor	B. Kinase inhibitor	Investigational (Ph 3)		GW856553X					Selleck	S7215	DMSO	10000	8	F7
FIMM136421-001	TAK-632	IC50	10000	2.5	6.66	0	10000	1	0	-2.01	-21.02	6.66	-5.45	5.73		pan-RAF inhibitor	B. Kinase inhibitor	probe		TAK-632				Inactive	ChemieTek	CT-TAK632	DMSO	10000	8	F8
FIMM133824-002	Copanlisib	IC50	536.7	0.4	25.85	0	1000	0.1	0.34	-0.61	-6.84	-2.01	25.85	5.29		PI3K alpha, beta selective inhibitor	B. Kinase inhibitor	Investigational (Ph 2)		BAY 80-6946					Selleck	S2802-2	DMSO w/ 10 mM TFA	1000	8	G10
FIMM136429-001	GSK2656157	IC50	2500	2.5	100	0	2500	0.25	0.89	-10.53	-12.92	-18.37	-8.52	-3.02		PERK inhibitor	B. Kinase inhibitor	probe		GSK2656157				Inactive	Medchemexpress	HY-13820	DMSO	2500	8	G12
FIMM136467-001	PCI-34051	IC50	10000	2.5	100	0	10000	1	0	-1.92	-3.03	-0.62	-5.29	-5.51		HDAC8 inhibitor	E. Differentiating/ epigenetic modifier	probe		PCI-34051				Inactive	Medchemexpress	HY-15224	DMSO	10000	8	G15
FIMM136497-001	EPZ015666	IC50	10000	2.5	100	0	10000	1	0	-5.54	-5.13	-3.18	-13.05	-4.11		PRMT5 inhibitor	E. Differentiating/ epigenetic modifier	Probe		EPZ015666				Inactive	Selleck	S7748	DMSO	10000	8	G16
FIMM002374-001	SN-38	IC50	2.8	2.5	49.79	0	10000	1	22.43	2.4	49.79	46.52	47.2	46.51		Active metabolite of irinotecan. Topoisomerase I inhibitor	A. Conv. Chemo	(approved)		SN-38	BR-36613, 7-Ethyl-10-hydroxycamptothecine				ChemieTek	CT-SN38	DMSO	10000	8	G2
FIMM136412-001	AMG-232	IC50	1000	2.5	0.02	0	1000	0.1	0	0.02	-5.53	-3.94	-3.41	-5.52		MDM2 inhibitor	G. Apoptotic modulator	Investigational (Ph 2)		AMG-232					ChemieTek	CT-AMG232	DMSO	1000	8	G20
FIMM136400-001	Darapladib	IC50	372.34	2.5	23.08	0	1000	0.1	0.65	-3.4	-0.01	-3.98	-2.88	23.08		lipoprotein-associated phospholipase A2 inhibitor	X. Other	Investigational (Ph 3)		SB-480848					Selleck	S7520	DMSO	1000	8	G23
FIMM136436-001	Uprosertib	IC50	10000	2.5	9.82	0	10000	1	0	-8.99	-5.69	-9.52	3.76	9.82		AKT inhibitor	B. Kinase inhibitor	Investigational (Ph 2)		GSK2141795					Medchemexpress	HY-15965	DMSO	10000	8	G5
FIMM136402-001	Entospletinib	IC50	5000	2.5	3.48	0	5000	0.5	0	-6.29	-8.21	-0.41	-1.03	3.48		SYK inhibitor	B. Kinase inhibitor	Investigational (Ph 2)		GS-9973					Selleck	S7523	DMSO	5000	8	G9
FIMM136401-001	GNE-0877	IC50	1000	2.5	8.66	0	1000	0.1	0	-3.34	-9.58	-8.08	-11.54	8.66		LRRK2 inhibitor	B. Kinase inhibitor	probe		GNE-0877				Inactive	Selleck	S7367	DMSO	1000	8	P11
FIMM136477-001	Spebrutinib	IC50	1000	2.5	100	0	1000	0.1	0	-4.96	-5.26	-4.65	-11.43	-6.61		BTK inhibitor	B. Kinase inhibitor	Investigational (Ph 2)		CC-292	AVL-292		irreversible		Medchemexpress	HY-18012	DMSO	1000	8	P13
FIMM136481-001	Abexinostat	IC50	345.23	2.5	100	0	10000	1	17.49	-11.84	-14.83	-16.39	107.41	123		HDAC1-selective inhibitor	E. Differentiating/ epigenetic modifier	Investigational (Ph 2)		PCI-24781					Medchemexpress	HY-10990	DMSO	10000	8	P17
FIMM136476-001	Pyridoclax	IC50	7018.94	2.5	81.7	0	25000	2.5	5.06	-18.27	-2.71	-2.45	3.83	81.7		MCL-1 inhibitor	G. Apoptotic modulator	probe		MR29072				Inactive	Medchemexpress	HY-12527	DMSO	25000	8	P18
FIMM136456-001	SH-4-54	IC50	4114.63	2.5	100	0	25000	2.5	9.04	-3.13	0.86	-4.61	21.29	116.38		STAT3 inhibitor	X. Other	probe		SH-4-54				Inactive	Selleck	S7337	DMSO	25000	8	O22
FIMM136494-001	LY3009120	IC50	3272.02	2.5	24.7	0	10000	1	0.9	-0.15	-6.46	-8.35	-0.42	24.7		pan-RAF inhibitor	B. Kinase inhibitor	Investigational (Ph 1)		LY3009120	DP-4978				Medchemexpress	HY-12558	DMSO	10000	8	O3
FIMM136472-001	SLx-2119	IC50	924.11	2.5	15.73	0	5000	0.5	0.57	-2.45	2.45	-10.33	2.81	15.73		ROCK2 inhibitor	B. Kinase inhibitor	Investigational (Ph 2)		SLx-2119	KD025				Medchemexpress	HY-15307	DMSO	5000	8	P4
FIMM136438-001	Cerdulatinib	IC50	2290.14	2.5	100	0	10000	1	7.28	-9.88	0.43	3.81	8.44	108.93		JAK, SYK inhibitor	B. Kinase inhibitor	Investigational (Ph 1)		PRT-062070					Medchemexpress	HY-15999	DMSO	10000	8	P7
FIMM136398-001	Osimertinib	IC50	657.04	2.5	100	0	2500	0.25	6.55	-5.28	-12.54	-10.28	-3.92	124.28		EGFR(L858R/T790M) inhibitor	B. Kinase inhibitor	Investigational (Ph 3)		AZD9291			irreversible		Selleck	S7297	DMSO	2500	8	P10
FIMM136409-001	UNC2881	IC50	611.93	2.5	53.41	0	2500	0.25	3.59	-7.55	-7.41	-4.1	4.67	53.41		MER inhibitor	B. Kinase inhibitor	probe		UNC2881				Inactive	Selleck	S7325	DMSO	2500	8	P12
FIMM136399-001	BMS863233	IC50	10000	0.86	3.31	0	10000	1	0	-21.88	-6.69	-5.96	3.31	-13.08		Cdc7 inhibitor	B. Kinase inhibitor	Investigational (Ph 2)		XL-413				Inactive	Selleck	S7547	AQ	10000	8	P14
FIMM136407-001	PTC-209	IC50	344.8	2.01	18.83	0	10000	1	2.2	-0.96	-7.08	1.61	16.78	18.83		BMI-1 inhibitor	E. Differentiating/ epigenetic modifier	probe		PTC-209				Inactive	Selleck	S7539	DMSO	10000	8	P15
FIMM136419-001	GSK525762	IC50	824.77	2.11	44.01	0	10000	1	5.42	-7.17	-5.12	0.69	26.4	44.01		BET family inhibitor	E. Differentiating/ epigenetic modifier	Investigational (Ph 1)		GSK525762	I-BET762				ChemieTek	CT-BET762	DMSO	10000	8	P16
FIMM136451-001	UMI-77	IC50	3839.8	2.5	32.06	0	100000	10	5.12	9.49	-12.85	-5.21	32.06	27.08		MCL1 inhibitor	G. Apoptotic modulator	probe		UMI-77				Inactive	Selleck	S7531	DMSO	100000	8	P19
FIMM003635-002	Raltitrexed	IC50	51.11	2.5	21.17	0	1000	0.1	2.49	-8.69	-7.82	-10.22	19.15	21.17		DHFR/GARFT/thymidylate synthase inhibitor	A. Conv. Chemo	Approved		ZD1694	ICI-D 1694	Tomudex			Medchemexpress	HY-10821	DMSO	1000	8	P2
FIMM136478-001	Verdinexor	IC50	111.35	2.5	93.99	0	1000	0.1	10.5	0.3	7.41	-9.94	40.81	93.99		XPO1/CRM1 inhibitor	G. Apoptotic modulator	Investigational (Ph 1)		KPT-335					Medchemexpress	HY-15970	DMSO	1000	8	P20
FIMM136405-001	ML323	IC50	7227.05	2.5	11.56	0	10000	1	0	-5.46	4.92	-3.48	-6.07	8.21		USP1-UAF1 inhibitor	X. Other	probe		ML323				Inactive	Selleck	S7529	DMSO	10000	8	P21
FIMM136431-001	Glasdegib	IC50	1000	2.5	3.91	0	1000	0.1	0	-4.3	-3.22	-6.98	-1.32	3.91		Smo inhibitor	X. Other	Investigational (Ph 2)		PF-04449913					Medchemexpress	HY-16391	DMSO	1000	8	P23
FIMM136437-001	AT13148	IC50	2599.07	2.5	100	0	10000	1	6.61	1.23	-1.18	-1.74	-3.14	124.32		p70S6K, PKA, ROCK (AKT) inhibitor	B. Kinase inhibitor	Investigational (Ph 1)		AT13148					Medchemexpress	HY-16071	DMSO	10000	8	P5
FIMM136500-001	Prexasertib	IC50	807.62	0.61	100	0	10000	1	12.37	-5.94	31.1	25.05	32.97	104.1		Chk1 inhibitor	B. Kinase inhibitor	Investigational (Ph 2)		LY2606368					Medchemexpress	HY-18174A	DMSO	10000	8	P6
FIMM136415-001	Rociletinib	IC50	2668.95	2.5	64.22	0	10000	1	4.1	-13.44	0.21	-6.85	4.04	64.22		EGFR(L858R/T790M) inhibitor	B. Kinase inhibitor	Investigational (Ph 3)		CO-1686	AVL-301, CNX-419		irreversible		ChemieTek	CT-CO1686	DMSO	10000	8	P8
FIMM136416-001	FRAX486	IC50	1266.84	2.5	100	0	5000	0.5	6.75	-4.75	-9.75	-3.1	-1.54	124.9		PAK1, 2, 3 inhibitor	B. Kinase inhibitor	probe		FRAX486				Inactive	ChemieTek	CT-F486	DMSO	5000	8	P9

## Sheet: HEKsieSTAT3wt_CTG
ID	DRUG_NAME	ANALYSIS_NAME	IC50	SLOPE	MAX	MIN	Max.Conc.tested	Min.Conc.tested	DSS	D1	D2	D3	D4	D5	GRAPH	Mechanism.Targets	Class.explained	High.phase.Approval.status	Label.name	Res..code	Alias	Trade.names	activity.modifier	Active.inactive.in.clinic	Supplier	Supplier.Ref	Solvent	High.conc..nM.	Plate	DWell
FIMM003781-001	Canertinib	IC50	1864.1	2.5	100	0	10000	1	8.37	-7.51	-2.49	8.45	17.14	100.81		pan-HER inhibitor	B. Kinase inhibitor	Investigational (Ph 3)		CI-1033	PD 183805		Irreversible	Inactive	LC Laboratories	C-1201	DMSO	10000	1	A10
FIMM003779-001	Saracatinib	IC50	1637.46	1.71	78.07	0	10000	1	6.87	-2.19	-12.32	18.1	22.13	78.07		Src, Abl inhibitor	B. Kinase inhibitor	Investigational (Ph 3)		AZD-0530				Inactive	LC Laboratories	S-8906	DMSO	10000	1	A11
FIMM003795-001	Seliciclib	IC50	2052.15	2.5	84.88	0	10000	1	6.69	3.68	-3.26	-2.26	11.84	84.88		CDK2/7/9 inhibitor	B. Kinase inhibitor	Investigational (Ph 2)		CYC202	Roscovitine				LC Laboratories	R-1234	DMSO	10000	1	A12
FIMM023832-001	Dactolisib	IC50	7.45	1.82	89.41	0	1000	0.1	22.99	2.12	0.63	56.75	84.21	89.41		mTOR/(PI3K) inhibitor	B. Kinase inhibitor	Investigational (Ph 2)		NVP-BEZ235					LC Laboratories	N-4288	DMSO	1000	1	A13
FIMM136423-001	Voxtalisib	IC50	1082.35	1.06	92.45	0	10000	1	9.9	-14.83	-9.71	18.42	38.92	92.45		mTOR/PI3K inhibitor	B. Kinase inhibitor	Investigational (Ph 2)		SAR245409	XL765				ChemieTek	CT-XL765c	DMSO	10000	1	A14
FIMM100398-001	Sonolisib	IC50	4530.97	2.5	20.26	0	10000	1	0.33	-7.98	-17.36	10.51	-11.58	20.26		PI3K inhibitor, pan-class I. Irreversible	B. Kinase inhibitor	Investigational (Ph 2)		PX-866	DJM-166				Active Biochem	PX-866	DMSO	10000	1	A15
FIMM000172-004	Imatinib	IC50	1605.29	2.5	77.37	0	10000	1	7.13	0.43	-1.1	7.19	18.06	77.37		Abl, Kit, PDGFRB inhibitor	B. Kinase inhibitor	Approved		STI571		Gleevec, Glivec			LC Laboratories	C-5508	DMSO	10000	1	A16
FIMM100403-001	PF-04708671	IC50	3884.33	2.5	35.98	0	10000	1	1.35	11.95	-14.08	8.84	-6.58	35.98		p70S6K inhibitor	B. Kinase inhibitor	Probe		PF-04708671				Inactive	Sigma-Aldrich	PZ0143	DMSO	10000	1	A17
FIMM109440-001	NVP-BGJ398	IC50	910.92	2.5	11.6	0	1000	0.1	0	-16.71	5.39	7.88	-3.95	6.54		FGFR inhibitor	B. Kinase inhibitor	Investigational (Ph 1)		NVP-BGJ398	BGJ398				ChemieTek	CT-BGJ398	DMSO	1000	1	A18
FIMM000274-003	Lapatinib	IC50	1000	2.5	6.67	0	1000	0.1	0	-5.06	-13.09	6.67	-11.17	5.2		HER2, EGFR inhibitor	B. Kinase inhibitor	Approved		GW572016	GW2016	Tykerb, Tyverb			LC Laboratories	L-4804	DMSO	1000	1	A19
FIMM003713-001	Crizotinib	IC50	209.97	2.5	30.23	0	1000	0.1	1.97	8.3	-18.01	-1.34	4	30.23		ALK, c-Met inhibitor	B. Kinase inhibitor	Approved		PF-02341066		Xalkori			Selleck	S1068	DMSO	1000	1	A20
FIMM003757-001	Fasudil	IC50	17029	2.5	63.55	0	50000	5	3.23	-4.7	-12.94	-1.31	-2.77	63.55		ROCK, PKA, PKG, PRK inhibitor, prodrug	B. Kinase inhibitor	Approved (Japan)		AT-877	HA-1077		Prodrug, activated in the liver		LC Laboratories	H-2330	DMSO	50000	1	A21
FIMM109442-001	MLN-0128	IC50	15.83	1.14	89.46	0	1000	0.1	18.71	-14.55	6.8	32.84	79.9	89.46		mTOR inhibitor	B. Kinase inhibitor	Investigational (Ph 1)		MLN-0128	INK128				ChemieTek	CT-INK128	DMSO	1000	1	A22
FIMM003754-001	Refametinib	IC50	3862.99	2.5	40.09	0	10000	1	1.58	10.17	-21.2	-4.41	-6.95	40.09		MEK1/2 inhibitor	B. Kinase inhibitor	Investigational (Ph 2)		BAY 869766	RDEA119				ChemieTek	CT-R119	DMSO	10000	1	A3
FIMM003761-001	Alisertib	IC50	106.49	2.5	49.65	0	10000	1	12.1	2.3	-6.05	22.94	49.65	46.28		Aurora A inhibitor	B. Kinase inhibitor	Investigational (Ph 3)		MLN8237					ChemieTek	CT-M8237	DMSO	10000	1	A4
FIMM003767-001	Vemurafenib	IC50	4198.84	2.5	43.18	0	10000	1	1.57	-13.74	1.09	-12.71	-14.34	43.18		B-Raf(V600E) inhibitor	B. Kinase inhibitor	Approved		PLX4032	RG7204, RO5185426	Zelboraf			ChemieTek	CT-P4032	DMSO	10000	1	A5
FIMM136432-001	Pilaralisib	IC50	368.91	2.5	42.41	0	2500	0.25	3.92	1.09	7.03	-25.18	11.77	42.41		PI3K inhibitor. Pan-class I	B. Kinase inhibitor	Investigational (Ph 2)		SAR245408	XL147				Medchemexpress	HY-16526	DMSO	2500	1	A6
FIMM003714-001	Danusertib	IC50	1100.01	1.45	66.91	0	10000	1	7.14	4.64	-13	6.41	30.29	66.91		Aurora, Ret, TrkA, FGFR-1 inhibitor	B. Kinase inhibitor	Investigational (Ph 2)		PHA-739358				Inactive	Selleck	S1107	DMSO	10000	1	A7
FIMM003733-001	Motesanib	IC50	3276	2.5	34.03	0	10000	1	1.53	-5.82	-2.47	-6.61	-0.62	34.03		VEGFR, PDGFR, Ret, Kit inhibitor	B. Kinase inhibitor	Investigational (Ph 2)		AMG-706					Selleck	S1032	DMSO	10000	1	A8
FIMM003708-001	Selumetinib	IC50	1453.99	2.5	17.84	0	10000	1	0.99	-7.14	7.86	-14.45	5.11	17.82		MEK1/2 inhibitor	B. Kinase inhibitor	Investigational (Ph 3)		AZD6244	ARRY-142886				Selleck	S1008	DMSO	10000	1	A9
FIMM003735-001	PF-04691502	IC50	63.04	1.1	90.09	0	10000	1	23.31	9.46	10.32	55.24	90.09	87.52		PI3K/mTOR inhibitor	B. Kinase inhibitor	Investigational (Ph 2)		PF-04691502					ChemieTek	CT-PF1502	DMSO	10000	1	B2
FIMM109467-001	PF-670462	IC50	735.34	2.5	32.7	0	10000	1	4.08	-15.14	5.41	-4.5	22.48	32.7		CK1epsilon and CK1delta inhibitor	B. Kinase inhibitor	Probe		PF-670462				Inactive	Tocris Biosciences	3316	DMSO	10000	1	B23
FIMM003791-001	Masitinib	IC50	1975.82	2.5	93.73	0	10000	1	7.57	-16.62	-1.85	-20.11	14.33	93.73		KIT inhibitor	B. Kinase inhibitor	Investigational (Ph 3)		AB1010					LC Laboratories	M-7007	DMSO	10000	1	F11
FIMM100347-001	Gandotinib	IC50	1485.73	2.5	91.3	0	10000	1	8.78	-20.83	-1.04	-11.3	24.77	91.3		JAK2 inhibitor	B. Kinase inhibitor	Investigational (Ph 2)		LY2784544				Inactive	Selleck	S2179	DMSO	10000	1	F13
FIMM100362-001	Midostaurin	IC50	533.2	2.5	29.38	0	10000	1	4.05	-6.72	-11.97	-2.09	24.6	29.38		PKC, PKA, S6K and EGFR inhibitor	B. Kinase inhibitor	Investigational (Ph 3)		NVP-PKC412	PKC412, CGP 41251				LC Laboratories	P-7600	DMSO	10000	1	F14
FIMM100409-001	KX2-391	IC50	41.57	2.13	79.28	0	10000	1	23.23	-8.55	3.76	68.66	77.56	79.28		non-ATP competitive Src inhibitor	B. Kinase inhibitor	Investigational (Ph 2)		KX2-391					Selleck	S2700	DMSO	10000	1	F17
FIMM109441-001	Momelotinib	IC50	3020.44	2.5	94.81	0	10000	1	5.53	4.61	-9.39	3.8	1.92	94.81		JAK1 & 2 inhibitor	B. Kinase inhibitor	Investigational (Ph 2)		CYT-387	CYT1138				ChemieTek	CT-CYT387	DMSO	10000	1	F18
FIMM003706-001	AT9283	IC50	122.44	2.5	20.39	0	1000	0.1	1.49	-6.1	-18.22	-3.99	7.7	20.39		Aurora A & B, Jak2, Flt, Abl inhibitor	B. Kinase inhibitor	Investigational (Ph 2)		AT9283					Selleck	S1134	DMSO	1000	1	F19
FIMM109463-001	Ralimetinib	IC50	10000	0.49	12.39	0	10000	1	0	-4.39	3.75	-9.46	12.39	-11.27		p38MAPK inhibitor	B. Kinase inhibitor	Investigational (Ph 2)		LY2228820	CP868569				Selleck	S1494	DMSO	10000	1	F21
FIMM109468-001	ZSTK474	IC50	264.99	1.6	89.39	0	10000	1	16.62	9.34	-2.55	15.7	79.72	89.39		PI3K gamma selective inhibitor	B. Kinase inhibitor	Investigational (Ph 1)		ZSTK474					LC Laboratories	Z-1066	DMSO	10000	1	F22
FIMM003772-001	Linsitinib	IC50	713.27	2.5	22.04	0	10000	1	2.31	-11.32	7.75	-21.16	16.15	21.65		IGF1R, IR inhibitor	B. Kinase inhibitor	Investigational (Ph 2)		OSI-906	ASP7487				ChemieTek	CT-O906	DMSO	10000	1	F3
FIMM003749-001	BMS-754807	IC50	253.28	0.9	87.58	0	10000	1	15.78	7.98	-8.8	32.39	63.56	87.58		IGF1R inhibitor	B. Kinase inhibitor	Investigational (Ph 2)		BMS-754807					ChemieTek	CT-BMS75	DMSO	10000	1	F4
FIMM003729-001	Pimasertib	IC50	10000	1.28	4.98	0	10000	1	0	-18.28	4.98	-12.9	1.73	-6.13		MEK1/2 inhibitor	B. Kinase inhibitor	Investigational (Ph 2)		AS703026	MSC1936369B				Selleck	S1475	DMSO	10000	1	F6
FIMM003711-001	Dovitinib	IC50	10000	2.5	4.96	0	10000	1	0	-17.7	4.96	-15.89	-6.01	-3.13		FGFR inhibitor	B. Kinase inhibitor	Investigational (Ph 3)		CHIR-258	TKI258				Selleck	S1018	DMSO	10000	1	F7
FIMM003707-002	Navitoclax	IC50	10000	2.5	7.78	0	10000	1	0	-17.8	2.86	0.13	-7.75	5.36		Bcl-2/Bcl-xL inhibitor	G. Apoptotic modulator	Investigational (Ph 2)		ABT-263					Selleck	S1001-2	DMSO	10000	1	F8
FIMM003792-001	Pictilisib	IC50	351.62	1.89	91.38	0	10000	1	15.74	-13.88	12.61	7.37	80.41	91.38		PI3K inhibitor, pan-class I	B. Kinase inhibitor	Investigational (Ph 2)		GDC-0941	RG-7321				LC Laboratories	G-9252	DMSO	10000	1	G10
FIMM003776-001	Tofacitinib	IC50	5000	2.5	7.49	0	5000	0.5	0	-9.65	7.49	-16.7	-9.44	1.83		JAK3, JAK2(V617F) inhibitor	B. Kinase inhibitor	Approved		CP-690550	tasocitinib	Xeljanz, Jakvinus			LC Laboratories	T-1377	DMSO	5000	1	G12
FIMM100390-001	Apitolisib	IC50	158.14	1.64	92.38	0	10000	1	19.79	0.98	-13.08	30.95	84.78	92.38		PI3K/mTOR inhibitor	B. Kinase inhibitor	Investigational (Ph 2)		GDC-0980					ChemieTek	CT-G0980	DMSO	10000	1	G15
FIMM100389-001	Nintedanib	IC50	1389.61	2.5	98.35	0	10000	1	9.79	-9.95	11.62	-1.3	30	98.35		VEGFR, PDGFR, FGFR inhibitor	B. Kinase inhibitor	Approved (US)		BIBF 1120	Indetanib	Vargatef, Ofev			Selleck	S1010	DMSO	10000	1	G16
FIMM003738-001	Tivozanib	IC50	1507.83	2.5	44.83	0	10000	1	4.13	-14.69	16.24	-1.52	11.81	44.83		VEGFR1, 2, 3, c-Kit, PDGFRB inhibitor	B. Kinase inhibitor	Investigational (Ph 3)		AV-951	KRN951				ChemieTek	CT-AV951	DMSO	10000	1	G2
FIMM003773-001	EMD1214063	IC50	1000	2.5	15.41	0	1000	0.1	0	-6.44	15.41	-5.95	-8.58	4.72		c-Met inhibitor	B. Kinase inhibitor	Investigational (Ph 1)		EMD1214063					ChemieTek	CT-EMD063	DMSO	1000	1	G20
FIMM003743-003	AZD8055	IC50	27.09	0.82	89.76	0	10000	1	26.8	7.16	26.95	66.83	85.85	89.76		mTOR inhibitor	B. Kinase inhibitor	Investigational (Ph 1)		AZD8055					ChemieTek	CT-A8055-3	DMSO	10000	1	G23
FIMM003739-001	MK1775	IC50	194.73	2.5	93.92	0	10000	1	19.43	-13.95	-11.18	14.95	92.64	93.92		Wee1 inhibitor	B. Kinase inhibitor	Investigational (Ph 2)		MK1775					Axon Medchem	Axon 1494	DMSO	10000	1	G5
FIMM003719-001	SNS-032	IC50	45.63	2.5	93.13	0	10000	1	26.67	-9.91	-0.74	82.21	92.4	93.13		CDK inhibitor	B. Kinase inhibitor	Investigational (Ph 2)		SNS-032	BMS-387032			Inactive	Selleck	S1145	DMSO	10000	1	G9
FIMM003784-001	Pazopanib	IC50	2486.31	2.5	20.98	0	10000	1	0.89	-8.16	-30.89	-8.24	1.77	20.98		VEGFR inhibitor	B. Kinase inhibitor	Approved		GW786034		Votrient			LC Laboratories	P-6706	DMSO	10000	1	P11
FIMM100364-001	Regorafenib	IC50	1444.55	2.5	65.78	0	10000	1	6.43	5	-14.34	2.68	18.72	65.78		B-Raf, c-Kit, VEGFR2 inhibitor	B. Kinase inhibitor	Approved		BAY73-4506		Stivarga			Selleck	S1178	DMSO	10000	1	P13
FIMM109450-001	VX-11E	IC50	379.68	2.5	21.28	0	2500	0.25	1.4	-6.35	-8.1	-8.32	5.58	21.28		ERK1 & 2 inhibitor	B. Kinase inhibitor	Probe		VX-11E				Inactive	ChemieTek	CT-VX11e	DMSO	2500	1	P17
FIMM109444-001	TGX-221	IC50	1166.56	0.53	13.36	0	10000	1	0	-8.16	0.39	0.36	13.36	4.24		PI3K beta selective inhibitor	B. Kinase inhibitor	Probe		TGX-221					ChemieTek	CT-TGX221	DMSO	10000	1	P18
FIMM109465-001	PF-4800567	IC50	6052.96	1.62	21.86	0	10000	1	0.14	-9.66	-0.13	-25.02	2.83	17.33		CK1epsilon inhibitor	B. Kinase inhibitor	Probe		PF-4800567				Inactive	Tocris Biosciences	4281	DMSO	10000	1	O22
FIMM003753-001	OSI-027	IC50	1692.9	2.5	76.23	0	10000	1	6.8	-1.35	-6.66	5.67	16.03	76.23		mTOR inhibitor	B. Kinase inhibitor	Investigational (Ph 2)		OSI-027				Inactive	ChemieTek	CT-O027	DMSO	10000	1	O3
FIMM003750-001	Idelalisib	IC50	3930.65	2.5	49.39	0	10000	1	2.04	-16.14	6	3.4	-9.92	49.39		PI3K inhibitor, p110δ-selective	B. Kinase inhibitor	Approved (US)		GS-1101	CAL-101	Zydelig			ChemieTek	CT-CAL101	DMSO	10000	1	P4
FIMM003726-001	MGCD-265	IC50	511.57	2.5	19.15	0	10000	1	2.06	2.97	-13.97	-1.75	16.39	19.15		MET, VEGFR-1, -2, -3, RON, TIE2 inhib	B. Kinase inhibitor	Investigational (Ph 2)		MGCD-265					Selleck	S1361	DMSO	10000	1	P7
FIMM003763-001	Nilotinib	IC50	1670.14	2.5	43.48	0	10000	1	3.74	-0.04	-24.95	1.63	9.4	43.48		Abl inhibitor	B. Kinase inhibitor	Approved		AMN-107		Tasigna			LC Laboratories	N-8207	DMSO	10000	1	P10
FIMM000176-002	Vatalanib	IC50	1930.66	2.5	28.18	0	10000	1	1.89	6.04	1.25	6.81	4.48	28.18		VEGFR-1 & -2 inhibitor	B. Kinase inhibitor	Investigational (Ph 3)		CGP-79787	PTK 787, ZK222584				LC Laboratories	V-8303	DMSO	10000	1	P12
FIMM100352-001	AZ 3146	IC50	977.43	1.26	100	0	10000	1	11.31	-10.19	-9.53	12.5	48.21	100.97		Mps1 kinase (TTK) inhibitor	B. Kinase inhibitor	Probe		AZ 3146					Tocris Biosciences	3994	DMSO	10000	1	P14
FIMM000160-003	Gefitinib	IC50	2485.63	2.5	58.98	0	10000	1	3.96	-16.69	-5.33	-14.11	4.94	58.98		EGFR inhibitor	B. Kinase inhibitor	Approved		ZD-1839		Iressa			LC Laboratories	G-4408	DMSO	10000	1	P15
FIMM100388-001	Buparlisib	IC50	730.83	1.29	95.47	0	10000	1	12.26	-9.19	-4.33	9.03	56.29	95.47		PI3K inhibitor, pan-class I	B. Kinase inhibitor	Investigational (Ph 2)		NVP-BKM120	BKM-120				Selleck	S2247	DMSO	10000	1	P16
FIMM003710-001	Afatinib	IC50	131.59	2.5	17.8	0	1000	0.1	1.06	-17.37	-5.66	-4.02	5.99	17.8		EGFR inhibitor	B. Kinase inhibitor	Approved		BIBW2992		Gilotrif, Giotrif	Irreversible		Selleck	S1011	DMSO	1000	1	P19
FIMM003756-001	Ruxolitinib	IC50	2589.51	2.5	50.37	0	10000	1	3.2	4.66	-10.05	12.68	3.54	50.37		JAK1&2 inhibitor	B. Kinase inhibitor	Approved		INCB018424		Jakafi, Jakavi			ChemieTek	CT-INCB	DMSO	10000	1	P2
FIMM100382-002	Neratinib	IC50	213.24	2.5	30.74	0	1000	0.1	1.99	-1.72	-13.35	8.07	3.88	30.74		EGFR inhibitor	B. Kinase inhibitor	Investigational (Ph 3)		HKI-272			Irreversible		Selleck	S2150(2)	DMSO	1000	1	P20
FIMM109464-001	Crenolanib	IC50	975.75	2.5	100	0	10000	1	11.86	-13.58	-10.11	-6.22	51.6	101.36		PDGFRA and PDGFRB inhibitor	B. Kinase inhibitor	Investigational (Ph 2)		CP-868596					Selleck	S2730	DMSO	10000	1	P21
FIMM000183-003	Erlotinib	IC50	1757.42	2.5	37.24	0	10000	1	2.99	-18.16	8.23	-1.81	7.28	37.24		EGFR inhibitor	B. Kinase inhibitor	Approved		CP-358774	OSI-774	Tarceva			National Cancer Institute	NSC 718781-R/4	DMSO	10000	1	P23
FIMM003746-001	Doramapimod	IC50	2007.4	2.5	49.95	0	10000	1	3.87	-11.68	1.44	-7.33	7.36	49.95		p38MAPK inhibitor	B. Kinase inhibitor	Investigational (Ph 1)		BIRB 796				Inactive	Axon Medchem	Axon 1358	DMSO	10000	1	P5
FIMM003723-001	CUDC-101	IC50	1111.54	1.88	87.43	0	10000	1	9.59	0.46	-9.99	3.21	39.2	87.43		HDAC & EGFR, Her2 inhibitor	B. Kinase inhibitor	Investigational (Ph 1)		CUDC-101					Selleck	S1194	DMSO	10000	1	P6
FIMM003705-001	Palbociclib	IC50	2418.28	2.5	100	0	10000	1	6.99	3.41	-7.71	12.52	8.82	100.63		CDK inhibitor (Cdk4/6)	B. Kinase inhibitor	Approved		PD-0332991		Ibrance			Selleck	S1116	DMSO	10000	1	P8
FIMM003725-001	Alvocidib	IC50	78.15	2.1	95.72	0	10000	1	24.4	-18.07	0.59	60.07	92.58	95.72		CDK inhibitor	B. Kinase inhibitor	Investigational (Ph 2)			Flavopiridol, HMR-1275				Selleck	S1230	DMSO	10000	1	P9
FIMM003730-001	Ponatinib	IC50	20.71	1.78	49.14	0	1000	0.1	9.83	-11.81	10.87	10	47.19	49.14		Broad TK inhibitor	B. Kinase inhibitor	Approved		AP24534		Iclusig			Selleck	S1490	DMSO	1000	2	A10
FIMM003741-001	AZD7762	IC50	26.53	1.65	90.25	0	1000	0.1	16.81	0.95	-12.51	15.8	80.57	90.25		Chk1 inhibitor	B. Kinase inhibitor	Investigational (Ph 1)		AZD7762				Inactive	Axon Medchem	Axon 1399	DMSO	1000	2	A11
FIMM003715-001	Foretinib	IC50	157.4	1.46	68.16	0	1000	0.1	5.99	8.01	-5.75	16.28	20.92	68.16		MET, VEGFR2 inhibitor	B. Kinase inhibitor	Investigational (Ph 2)		GSK1363089	XL880, EXEL-2880				Selleck	S1111	DMSO	1000	2	A12
FIMM003775-001	Dasatinib	IC50	377.57	2.5	60.71	0	1000	0.1	2.74	9.39	-2.65	20.15	-8.72	60.71		Abl, Src, Kit, EphR... Inhibitor	B. Kinase inhibitor	Approved		BMS-354825		Sprycel			LC Laboratories	D-3307	DMSO	1000	2	A13
FIMM100407-001	Binimetinib	IC50	61.35	0.77	15.94	0	1000	0.1	0.52	-10.29	2.02	4.89	7.75	15.94		MEK1/2 inhibitor	B. Kinase inhibitor	Investigational (Ph 2)		NVP-MEK162	MEK162, ARRY-438162, ARRY-162				ChemieTek	CT-A162	DMSO	1000	2	A14
FIMM100391-001	AZD4547	IC50	438.38	2.5	21.86	0	1000	0.1	0.43	-8.5	-1.42	9.95	-9.95	21.86		FGFR inhibitor	B. Kinase inhibitor	Investigational (Ph 2)		AZD4547					ChemieTek	CT-A4547	DMSO	1000	2	A15
FIMM100386-001	Linifanib	IC50	1000	0.08	6.64	0	1000	0.1	0	4.52	-3.15	6.64	2.72	-18.02		VEGFR, PDGFR, CSF-1R, FLT3 inhibitor	B. Kinase inhibitor	Investigational (Ph 3)		ABT-869	AL-39324, RG3635				Selleck	S1003	DMSO	1000	2	A16
FIMM100380-001	RAF265	IC50	104.14	0.97	14.42	0	1000	0.1	0.25	9.83	-19.38	7.51	5.25	14.42		C-Raf inhibitor	B. Kinase inhibitor	Investigational (Ph 2)		RAF265	CHIR-265				Selleck	S2161	DMSO	1000	2	A17
FIMM100415-001	Ibrutinib	IC50	70.19	1.74	26.03	0	1000	0.1	2.79	2.95	9.08	0.57	16.9	26.03		Btk inhibitor	B. Kinase inhibitor	Approved		PCI-32765	CRA-032765	Imbruvica	Irreversible		Selleck	S2680	DMSO	1000	2	A18
FIMM003778-001	Axitinib	IC50	764.57	0.91	66.93	0	10000	1	8.07	6.43	-3.53	14.15	33.53	66.93		VEGFR, PDGFR, KIT inhibitor	B. Kinase inhibitor	Approved		AG013736		Inlyta			LC Laboratories	A-1107	DMSO	10000	2	A19
FIMM115481-001	PF 431396	IC50	846.11	1.03	94.18	0	10000	1	11.24	5.1	0	14.71	47.33	94.18		FAK/PYK2 inhibitor	B. Kinase inhibitor	Probe		PF 431396				Inactive	Tocris Biosciences	4278	DMSO	10000	2	A20
FIMM115476-003	(5Z)-7-Oxozeaenol	IC50	3675.45	2.5	93.43	0	10000	1	4.51	5.93	-3.76	8.11	-10.38	93.43		TAK1 inhibitor	B. Kinase inhibitor	Probe			(5Z)-7-Oxozeaenol			Inactive	Tocris Biosciences	3604-03-01 00:00:00	DMSO	10000	2	A21
FIMM100355-002	Sotrastaurin	IC50	1324.01	2.21	57.47	0	10000	1	5.78	-15.59	9.77	2.3	20.05	57.47		PKC inhibitor	B. Kinase inhibitor	Investigational (Ph 2)		NVP-AEB071	AEB071				Axon Medchem	Axon 1635-2	DMSO	10000	2	A22
FIMM115482-001	GSK650394	IC50	2976.74	2.5	55.64	0	10000	1	3.17	2.67	-11.25	-0.2	1.46	55.64		SGK1 & 2 inhibitor	B. Kinase inhibitor	Probe		GSK650394					Tocris Biosciences	3572	DMSO	10000	2	A3
FIMM133777-001	ASP3026	IC50	1899.58	2.5	96.74	0	10000	1	8.01	-23.48	4.36	-12.04	16.09	96.74		ALK inhibitor	B. Kinase inhibitor	Investigational (Ph 1)		ASP3026					ChemieTek	CT-ASP302	DMSO	10000	2	A4
FIMM133791-001	AZD-5363	IC50	352.54	0.69	86.21	0	10000	1	13.84	-14.2	10.45	29.63	51.13	86.21		AKT inhibitor	B. Kinase inhibitor	Investigational (Ph 2)		AZD-5363					ChemieTek	CT-A5363	DMSO	10000	2	A5
FIMM133794-001	Fedratinib	IC50	1821.13	2.5	100	0	10000	1	8.5	-17.15	9.94	-2.42	18.01	101.43		JAK2-selective inhibitor	B. Kinase inhibitor	Investigational (Ph 2)		SAR302503	TG-101348			Inactive	ChemieTek	CT-TG101	DMSO	10000	2	A6
FIMM133815-001	Amuvatinib	IC50	1534.95	1.86	62.7	0	10000	1	5.71	8.83	-2.41	9.16	18.96	62.7		Broad spectrum TK inhib	B. Kinase inhibitor	Investigational (Ph 2)		MP-470					Selleck	S1244	DMSO	10000	2	A7
FIMM003268-001	Orantinib	IC50	2224.75	2.5	24.48	0	10000	1	1.33	-14.79	12.92	-4.41	2.82	24.48		KDR, FGFR, PDGFR inhibitor	B. Kinase inhibitor	Investigational (Ph 3)		TSU-68	SU6668			Inactive	Selleck	S1470	DMSO	10000	2	A8
FIMM133805-001	Tideglusib	IC50	300.69	2.5	14.5	0	3000	0.3	0.7	-11.32	9.65	-21.6	7.5	14.39		GSK3 inhibitor	B. Kinase inhibitor	Investigational (Ph 2)		NP031112					Selleck	S2823	DMSO	3000	2	A9
FIMM115469-001	AZD2014	IC50	120.39	1.02	90.44	0	10000	1	20.09	13.04	3.93	41.32	80.94	90.44		mTOR inhibitor, ATP-competitive	B. Kinase inhibitor	Investigational (Ph 1)		AZD2014					Selleck	S2783	DMSO	10000	2	B2
FIMM133898-001	PS-1145	IC50	1014.19	2.5	26.77	0	25000	2.5	3.94	-5.78	14.67	-6.88	26.77	22.02		IKK-2 inhibitor	B. Kinase inhibitor	Probe		PS-1145				Inactive	Axon Medchem	Axon 1568	DMSO	25000	2	B23
FIMM003751-001	Trametinib	IC50	250	0.52	11.54	0	250	0.02	0	-7.53	0.28	-7.59	11.54	-14.49		MEK1/2 inhibitor	B. Kinase inhibitor	Approved		GSK1120212	JTP-74057	Mekinist			ChemieTek	CT-GSK112	DMSO	250	2	F11
FIMM003794-001	Sorafenib	IC50	81.89	2.5	10.7	0	1000	0.1	0.09	-13.55	7.38	-11.33	6.91	10.59		B-Raf, FGFR-1, VEGFR-2 & -3, PDGFR-beta, KIT, and FLT3 inhib	B. Kinase inhibitor	Approved		Bay 43-9006		Nevaxar			LC Laboratories	S-8502	DMSO	1000	2	F13
FIMM100396-001	AZD1480	IC50	457.68	2.5	14.13	0	1000	0.1	0.06	7.35	-3.76	3.57	-8.63	14.13		JAK1/2, FGFR inhibitor	B. Kinase inhibitor	Investigational (Ph 1)		AZD1480					ChemieTek	CT-A1480	DMSO	1000	2	F14
FIMM100387-001	Brivanib	IC50	1000	2.5	6.33	0	1000	0.1	0	-11.36	6.33	-11.42	-6.39	-7.01		VEGFR inhibitor	B. Kinase inhibitor	Investigational (Ph 3)		BMS-540215	BMS-582664				Selleck	S1084	DMSO	1000	2	F17
FIMM100416-001	TAK-901	IC50	139.87	2.45	46.76	0	1000	0.1	4.52	12.84	-4.44	2.03	14.26	46.76		Aurora B inhibitor	B. Kinase inhibitor	Investigational (Ph 1)		TAK-901					Selleck	S2718	DMSO	1000	2	F18
FIMM115479-001	GSK269962	IC50	1288.46	1.84	62.9	0	10000	1	6.32	-12.47	-11.93	4.4	23.97	62.9		ROCK1 and ROCK2 inhibitor	B. Kinase inhibitor	Probe		GSK269962				Inactive	Tocris Biosciences	4009	DMSO	10000	2	F19
FIMM003747-006	Bryostatin 1	IC50	5.67	0.35	16.02	0	100	0.01	0.13	-2.27	15.03	-7.64	16.02	10.27		PKC activator	B. Kinase inhibitor	Investigational (Ph 1)		B705008K112					Santa Cruz Biotechnology	sc-201407-4	DMSO	100	2	F21
FIMM100408-002	Tamatinib	IC50	1686.74	1.6	46.5	0	10000	1	3.72	14.44	-1.4	12.96	12.81	46.5		Syk inhibitor	B. Kinase inhibitor	Investigational (Ph 1)		R406			Active metabolite of Fostamatinib	Inactive	Selleck	S2194-2	DMSO	10000	2	F22
FIMM003780-002	Bosutinib	IC50	1762.81	2.5	98.51	0	10000	1	8.54	-11.77	9.13	4.67	19.09	98.51		Abl, Src inhibitor	B. Kinase inhibitor	Approved		SKI-606		Bosulif			LC Laboratories	B-1788	DMSO	10000	2	F3
FIMM133780-001	GSK-1904529A	IC50	42.05	2.5	34.1	0	10000	1	9.73	13.42	-6.88	32.83	21.82	34.1		IGF1R, INSR inhib	B. Kinase inhibitor	Probe		GSK1904529A				Inactive	ChemieTek	CT-GSK190	DMSO	10000	2	F4
FIMM133800-001	AZD-8330	IC50	5701.65	0.88	17.68	0	10000	1	0.01	-11.06	17.68	-23.55	11.07	9.4		MEK1/2 inhibitor	B. Kinase inhibitor	Investigational (Ph 1)		AZD-8330	ARRY-424704				ChemieTek	CT-A8330	DMSO	10000	2	F6
FIMM133813-001	Apatinib	IC50	10000	0.58	15.13	0	10000	1	0	-18.88	12.85	-18	15.13	2.28		VEGFR inhibitor	B. Kinase inhibitor	Investigational (Ph 3)		YN968D1					Selleck	S2221	DMSO	10000	2	F7
FIMM133807-001	Rigosertib	IC50	49.84	1.28	79.49	0	10000	1	21.9	-13.46	11.18	55.6	79.49	77.22		Ras-Raf interaction inhibitor	B. Kinase inhibitor	Investigational (Ph 2)		ON-01910		Estybon, Novonex			Selleck	S1362	DMSO	10000	2	F8
FIMM003742-001	AZD1152-HQPA	IC50	948.73	0.17	16.23	0	1000	0.1	0	-3.96	16.23	-6.42	15.78	4.26		Aurora B inhibitor	B. Kinase inhibitor	Investigational (Ph 3)		AZD1152-HQPA			active metabolite of Barasertib	Inactive	ChemieTek	CT-A1152H	DMSO	1000	2	G10
FIMM003774-001	Lestaurtinib	IC50	144.13	2.5	84.35	0	1000	0.1	8.27	-21.97	8.53	-4.27	24.14	84.35		FLT3, JAK2, TrkA, TrkB, TrkC inhibitor	B. Kinase inhibitor	Investigational (Ph 3)		CEP-701					LC Laboratories	L-6307	DMSO	1000	2	G12
FIMM100375-001	Volasertib	IC50	6.95	2.5	81.6	0	1000	0.1	21.68	11.6	-7.69	58.47	81.6	81.1		PLK1 inhibitor	B. Kinase inhibitor	Investigational (Ph 3)		BI 6727					ChemieTek	CT-BI6727	DMSO	1000	2	G15
FIMM100385-001	Galunisertib	IC50	1000	1.59	7.79	0	1000	0.1	0	-11.14	7.79	-8.67	0.64	-10.69		TGF-B/Smad inhibitor	B. Kinase inhibitor	Investigational (Ph 2)		LY2157299					Selleck	S2230	DMSO	1000	2	G16
FIMM115485-001	BMS-911543	IC50	101.22	0.25	18.25	0	10000	1	0.76	0.37	13.87	1.67	18.25	10.49		JAK2 inhibitor	B. Kinase inhibitor	Investigational (Ph 1)		BMS-911543				Inactive	ChemieTek	CT-BMS911	DMSO	10000	2	G2
FIMM100367-002	Ruboxistaurin	IC50	1650.2	2.5	99.34	0	10000	1	8.97	-6.05	5.99	4.92	21.99	99.34		PKCbeta inhibitor	B. Kinase inhibitor	Investigational (Ph 3)		LY333531				Inactive	Axon Medchem	Axon 1401-2	DMSO	10000	2	G20
FIMM133903-001	IRAK1/4 inhibitor	IC50	9595.27	2.5	15.36	0	25000	2.5	0.17	6.42	1.95	7.61	-2.55	15.36		IRAK1/4 inhibitor	B. Kinase inhibitor	Probe			IRAK1/4 inhibitor			Inactive	Merck Millipore	407601	DMSO	25000	2	G23
FIMM133796-001	GSK-2334470	IC50	1694.06	2.01	51.23	0	10000	1	4.33	-2.66	-4.95	11.4	12.79	51.23		PDK1 inhibitor	B. Kinase inhibitor	Probe		GSK2334470				Inactive	ChemieTek	CT-GSK233	DMSO	10000	2	G5
FIMM133816-002	SCH772984	IC50	3882.74	2.5	37.74	0	10000	1	1.44	6.41	-5.6	3.31	-6.86	37.74		ERK1 & 2 inhibitor	B. Kinase inhibitor	Probe		SCH772984				Inactive	ChemieTek	CT-SCH772	DMSO	10000	2	G9
FIMM002337-002	BI 2536	IC50	5.67	2.5	89.76	0	1000	0.1	24.71	8.44	-5.11	72.79	87.18	89.76		PLK1 inhibitor	B. Kinase inhibitor	Investigational (Ph 2)		BI 2536				Inactive	Selleck	S1109	DMSO	1000	2	P11
FIMM100373-001	Tivantinib	IC50	410.25	2.5	58.87	0	1000	0.1	2.4	8.22	-8.54	9.35	-16.53	58.87		MET inhibitor	B. Kinase inhibitor	Investigational (Ph 2)		ARQ-197					ChemieTek	CT-ARQ197	DMSO	1000	2	P13
FIMM100414-001	Omipalisib	IC50	9.08	1.48	90.77	0	1000	0.1	22.09	2.07	3.99	48.39	89.29	90.77		PI3K/mTOR inhibitor	B. Kinase inhibitor	Investigational (Ph 1)		GSK2126458					Selleck	S2658	DMSO	1000	2	P17
FIMM100412-001	TAK-733	IC50	676.04	0.33	19.05	0	1000	0.1	0	-6.04	-1.78	2.62	19.05	2.61		MEK1/2 inhibitor	B. Kinase inhibitor	Investigational (Ph 1)		TAK-733					Selleck	S2617	DMSO	1000	2	P18
FIMM133820-002	Triciribine	IC50	1890.54	0.79	62.67	0	100000	10	11.92	2.78	13.47	18.25	52.34	62.67		AKT inhibitor	B. Kinase inhibitor	Investigational (Ph 2)		NSC 154020	Pentaazacentopthylene, Tricyclic nucleoside				Selleck	S1117-2	DMSO	100000	2	O22
FIMM133789-001	BX-912	IC50	1299.23	2.39	64.67	0	10000	1	6.67	4.61	-12.68	1.92	22.49	64.67		PDK1 inhib	B. Kinase inhibitor	Probe		BX-912				Inactive	Selleck	S1275	DMSO	10000	2	O3
FIMM115473-001	GSK2636771	IC50	633.15	0.6	32.27	0	10000	1	3	-6.52	6.19	11.3	12.5	32.27		PI3K beta selective inhibitor	B. Kinase inhibitor	Investigational (Ph 1)		GSK2636771					ChemieTek	CT-GSK263	DMSO	10000	2	P4
FIMM133808-001	Milciclib	IC50	438.52	1.39	95.76	0	10000	1	14.98	-3.7	-17.59	12.99	71.9	95.76		CDK2 inhibitor	B. Kinase inhibitor	Investigational (Ph 2)		PHA-848125					Selleck	S2751	DMSO	10000	2	P7
FIMM003760-001	MK-2206	IC50	110.32	0.85	78.39	0	1000	0.1	8.2	4.57	3.19	20.07	27.99	78.39		AKT inhibitor	B. Kinase inhibitor	Investigational (Ph 2)		MK-2206					ChemieTek	CT-MK2206	DMSO	1000	2	P10
FIMM003785-001	Tandutinib	IC50	198.9	2.5	29.63	0	1000	0.1	1.99	6.68	-0.4	10.08	4.39	29.63		FLT3, PDGFR, KIT inhibitor	B. Kinase inhibitor	Investigational (Ph 2)		MLN518	CT53518			Inactive	LC Laboratories	T-7802	DMSO	1000	2	P12
FIMM133811-001	Icotinib	IC50	3888.91	2.5	31.87	0	10000	1	1.11	-0.33	-5.01	12.24	-5.9	31.87		EGFR inhibitor	B. Kinase inhibitor	Investigational (Ph 2)		BPI-2009H					Selleck	S2922	DMSO	10000	2	P14
FIMM100395-001	Cabozantinib	IC50	138.93	2.5	24.39	0	1000	0.1	1.9	-4.36	6.74	-2.86	7.46	24.39		VEGFR2, Met, FLT3, Tie2, Kit and Ret inhibitor	B. Kinase inhibitor	Approved		BMS-907351	XL184	Cometriq			ChemieTek	CT-XL184	DMSO	1000	2	P15
FIMM100384-001	Rabusertib	IC50	303.09	2.5	86.61	0	1000	0.1	5.03	5.96	-3.85	11.77	1.61	86.61		Chk1 inhibitor	B. Kinase inhibitor	Investigational (Ph 2)		LY2603618	IC-83				Selleck	S2626	DMSO	1000	2	P16
FIMM003789-001	Enzastaurin	IC50	3772.39	2.5	35.01	0	10000	1	1.34	-9.52	6.51	-0.65	-4.95	35.01		PKCbeta inhibitor	B. Kinase inhibitor	Investigational (Ph 3)		LY317615					LC Laboratories	E-4506	DMSO	10000	2	P19
FIMM115486-001	Ipatasertib	IC50	201.29	1.66	82.75	0	10000	1	16.72	10	-1.25	19.86	77.17	82.75		AKT inhibitor	B. Kinase inhibitor	Investigational (Ph 2)		GDC-0068	RG7440				ChemieTek	CT-G0068	DMSO	10000	2	P2
FIMM003740-002	PF-00477736	IC50	369.79	1.28	96.21	0	10000	1	15.83	5.14	3.53	14.89	75.14	96.21		Chk1 inhibitor	B. Kinase inhibitor	Investigational (Ph 1)		PF-00477736				Inactive	Axon Medchem	Axon 1379-2	DMSO	10000	2	P20
FIMM100366-004	UCN-01	IC50	34.77	1.59	100	0	10000	1	29.5	-1.22	12.03	84.58	94.52	102.69		PKCbeta, PDK1, Chk, Cdk2 inhibitor	B. Kinase inhibitor	Investigational (Ph 2)		UCN-01	7-Hydroxystaurosporine			Inactive	Sigma-Aldrich	U6508-4	DMSO	10000	2	P21
FIMM133877-001	OSU-03012	IC50	855.46	0.68	100	0	25000	2.5	16.29	-17.52	9.46	38.98	56.02	102.02		PDPK1 inhibitor	B. Kinase inhibitor	Investigational (Ph 1)		OSU-03012	AR-12				Selleck	S1106	DMSO	25000	2	P23
FIMM133795-001	PF-03758309	IC50	16.55	1.11	98.87	0	10000	1	32.66	-25.95	45.85	78.35	83.03	98.87		PAK inhibitor	B. Kinase inhibitor	Investigational (Ph 1)		PF-03758309					ChemieTek	CT-PF0375	DMSO	10000	2	P5
FIMM133801-001	BMS-599626	IC50	2431.35	2.5	94.72	0	10000	1	6.6	0.53	-6	5.6	8.41	94.72		Pan-HER inhibitor	B. Kinase inhibitor	Investigational (Ph 1)		BMS-599626	AC-480				ChemieTek	CT-BMS59	DMSO	10000	2	P6
FIMM133806-001	SGI-1776	IC50	1634.65	2.5	100	0	10000	1	9.07	6.2	-23.8	2.7	22.44	102.1		PIM kinase inhibitor	B. Kinase inhibitor	Investigational (Ph 1)		SGI-1776					Selleck	S2198	DMSO	10000	2	P8
FIMM003734-002	Cediranib	IC50	248.08	2.5	27.4	0	1000	0.1	1.46	-7.02	12.75	-6.88	2.31	27.4		KDR/Flt/VEGFR inhibitor	B. Kinase inhibitor	Investigational (Ph 3)		AZD2171		Recentin			Selleck	S1017	DMSO	1000	2	P9
FIMM133858-001	SNS-314	IC50	50.43	0.55	42.04	0	1000	0.1	5	-6.65	6.53	18.02	16.35	42.04		AURa, AURb inhibitor	B. Kinase inhibitor	Investigational (Ph 1)		SNS-314					Selleck	S1154	DMSO	1000	3	A10
FIMM133835-001	XL-647	IC50	428.53	2.5	30.09	0	1000	0.1	0.88	4.25	-13.64	7.24	-11.64	30.09		EGFR, ERBB2, VEGFR, EPHB4	B. Kinase inhibitor	Investigational (Ph 2)		XL-647					Santa Cruz Biotechnology	sc-364659	DMSO	1000	3	A11
FIMM133887-001	Mubritinib	IC50	22.47	1.29	34	0	1000	0.1	5.94	-0.19	-3.77	9.63	28.98	34		ERBB2 inhibitor	B. Kinase inhibitor	Investigational (Ph 1)		TAK-165					Selleck	S2216	DMSO	1000	3	A12
FIMM133849-001	ARRY-380	IC50	1142.29	2.5	12.87	0	2500	0.25	0.02	2.12	-10.56	6.1	-7.78	12.87		HER2 inhibitor	B. Kinase inhibitor	Investigational (Ph 1)		ARRY-380					Selleck	S2752	DMSO	2500	3	A13
FIMM133823-001	Golvatinib	IC50	542.21	2.5	25.76	0	2500	0.25	1.49	-14.39	4.36	-17.87	3.22	25.76		MET, VEGFR2 inhibitor	B. Kinase inhibitor	Investigational (Ph 2)		E7050					Selleck	S2859	DMSO	2500	3	A14
FIMM133826-001	NVP-AEE788	IC50	993.83	2.5	34.98	0	2500	0.25	1.25	-11.57	-15.2	7.63	-7.71	34.98		EGFR, VEGFR, ABL, SRC inhibitor	B. Kinase inhibitor	Investigational (Ph 2)		NVP-AEE788	AEE788, GNF-PF-5343				Selleck	S1486	DMSO	2500	3	A15
FIMM133883-001	PKI-402	IC50	76.04	1.49	94.87	0	2500	0.25	16.8	4.67	-9.06	16.04	80.61	94.87		PI3K/mTOR inhibitor	B. Kinase inhibitor	Probe		PKI-402				Inactive	Selleck	S2739	DMSO	2500	3	A16
FIMM133868-001	KRN-633	IC50	1122.49	2.5	17.39	0	2500	0.25	0.2	5.76	-3.8	6.25	-9.33	17.39		VEGFR inhibitor	B. Kinase inhibitor	Investigational (Ph 1)		KRN-633					Selleck	S1557	DMSO	2500	3	A17
FIMM133879-001	PF-04217903	IC50	2500	0.2	9.24	0	2500	0.25	0	-4.83	9.24	0.47	8.75	1.9		MET inhibitor	B. Kinase inhibitor	Investigational (Ph 1)		PF-04217903					Selleck	S1094	DMSO	2500	3	A18
FIMM133838-001	Lucitanib	IC50	2601.63	2.5	79.76	0	10000	1	5.26	11.6	-6.27	9.11	5.54	79.76		FGFR1, VEGFR inhibitor	B. Kinase inhibitor	Investigational (Ph 1)		E-3810	CO-3810, S 80881				Axon Medchem	Axon 1942	DMSO	10000	3	A19
FIMM133854-001	Palomid-529	IC50	771.67	0.86	27.04	0	10000	1	2.21	4.07	2.03	5.04	13.34	27.04		AKT, MTOR, PI3K inhibitor	B. Kinase inhibitor	Investigational (Ph 1)		Palomid-529	P529				Selleck	S2238	DMSO	10000	3	A20
FIMM133860-001	CEP-32496	IC50	776.32	1.58	24.95	0	10000	1	2.4	7.32	-2.74	1.29	14.86	24.95		BRAF inhibitor	B. Kinase inhibitor	Investigational (Ph 2)		CEP-32496					Selleck	S8015	DMSO	10000	3	A21
FIMM133819-001	Telatinib	IC50	10000	0.18	8.67	0	10000	1	0	-1.67	8.67	5.54	0.76	7.27		VEGFR, KIT, PDGFR inhibitor	B. Kinase inhibitor	Investigational (Ph 2)		BAY 57-9352					Selleck	S2231	DMSO	10000	3	A22
FIMM109460-001	Dinaciclib	IC50	3.47	2.32	96.12	0	1000	0.1	28.84	7.27	4.97	88.62	92.34	96.12		CDK inhibitor	B. Kinase inhibitor	Investigational (Ph 3)		SCH727965					ChemieTek	CT-DINA	DMSO	1000	3	A3
FIMM133788-001	Baricitinib	IC50	107.99	2.5	14.2	0	2500	0.25	1.02	-12.14	4.9	-5.77	14.2	11.15		JAK inhibitor	B. Kinase inhibitor	Investigational (Ph 2)		LY3009104	INCB28050				Selleck	S2851	DMSO	2500	3	A4
FIMM133798-001	Bafetinib	IC50	252.15	2.5	37.74	0	1000	0.1	2.29	-4.35	0.57	4.24	2.96	37.74		Abl, Lyn inhibitor	B. Kinase inhibitor	Investigational (Ph 2)		INNO-406	NS-187				Selleck	S1369	DMSO	1000	3	A5
FIMM133809-001	Lenvatinib	IC50	200.21	2.5	22.11	0	2500	0.25	2.2	-6.33	7.9	-10.13	14.29	22.11		VEGFR inhibitor	B. Kinase inhibitor	Approved (US)		E7080		Lenvima			Selleck	S1164	DMSO	2500	3	A6
FIMM023833-001	Quizartinib	IC50	412.17	2.5	51.04	0	1000	0.1	2.01	7.44	-11.88	11.54	-14.85	51.04		FLT3 inhibitor	B. Kinase inhibitor	Investigational (Ph 2)		AC220					ChemieTek	CT-AC220	DMSO	1000	3	A7
FIMM133781-001	SP600125	IC50	10448.7	2.5	53.8	0	100000	10	6.18	-14.46	2.14	-0.53	25.43	53.8		pan-JNK inhibitor	B. Kinase inhibitor	Probe		SP600125	Pyrazolanthrone, Anthrapyrazolone			Inactive	LC Laboratories	S-7979	DMSO	100000	3	A8
FIMM133844-001	PH-797804	IC50	91.31	2.5	32.22	0	1000	0.1	3.62	-13.63	2.68	-3.53	17.99	32.22		p38MAPK inhibitor	B. Kinase inhibitor	Investigational (Ph 2)		PH-797804					Selleck	S2726	DMSO	1000	3	A9
FIMM133840-001	PD184352	IC50	1805.17	2.18	32.13	0	10000	1	2.33	16.94	2.01	9.47	6.74	32.13		MEK1/2 inhibitor	B. Kinase inhibitor	Investigational (Ph 2)		PD184352					Selleck	S1020	DMSO	10000	3	B2
FIMM133884-001	CH-5132799	IC50	370.62	1.24	94.39	0	10000	1	15.49	0.57	10.28	14.2	73.38	94.39		PI3K inhibitor, pan-class I	B. Kinase inhibitor	Investigational (Ph 1)		CH-5132799	PA-799				Selleck	S2699	DMSO	10000	3	B23
FIMM133888-001	AZD-8186	IC50	73.84	2.5	14.76	0	1000	0.1	0.9	-5.96	14.76	-14.06	10.51	10.51		PI3Kbeta inhibitor	B. Kinase inhibitor	Investigational (Ph 1)		AZD-8186					Active Biochem	A-1610	DMSO	1000	3	F11
FIMM133859-001	TAK-285	IC50	2500	1.02	3.9	0	2500	0.25	0	-22.89	3.77	-16.08	3.9	-16.4		HER2 inhibitor	B. Kinase inhibitor	Investigational (Ph 1)		TAK-285					Selleck	S2784	DMSO	2500	3	F13
FIMM133831-001	Ceritinib	IC50	773.6	2.5	25.97	0	2500	0.25	1.05	-11.34	-2.66	-1.76	0.27	25.97		ALK inhibitor	B. Kinase inhibitor	Approved		NVP-LDK378	LDK378	Zykadia			Selleck	S7083	DMSO	2500	3	F14
FIMM133881-001	RG-7603	IC50	278.43	2.5	75.38	0	2500	0.25	8.47	-3.57	0.98	-7.77	32.72	75.38		PI3K inhibitor, pan-class I	B. Kinase inhibitor	Investigational (Ph 1)		RG-7603	GDC-0349				Selleck	S8040	DMSO	2500	3	F17
FIMM133882-001	MK-8776	IC50	411.72	2.17	76.22	0	2500	0.25	6.83	14.43	-9.84	12.86	18.98	76.22		CHEK1 inhibitor	B. Kinase inhibitor	Investigational (Ph 1)		MK-8776	SCH-900776				Selleck	S2735	DMSO	2500	3	F18
FIMM133842-001	MK-2461	IC50	712.97	0.7	35.67	0	10000	1	3.5	15.33	-14.01	16.84	13.65	35.67		MET inhibitor	B. Kinase inhibitor	Investigational (Ph 2)		MK-2461					Selleck	S2774	DMSO	10000	3	F19
FIMM133817-001	Semaxanib	IC50	406.01	2.5	18.38	0	10000	1	2.08	0.18	7.45	-4.69	18.38	10.38		VEGFR inhibitor	B. Kinase inhibitor	Investigational (Ph 3)		SU5416				Inactive	Selleck	S2845	DMSO	10000	3	F21
FIMM133827-001	AT7519	IC50	229.14	2.5	94.05	0	10000	1	18.62	11.65	-1	9.96	94.05	93.78		CDK1, 2, 4, 6 and 9 inhibitor	B. Kinase inhibitor	Investigational (Ph 1)		AT7519					Selleck	S1524	DMSO	10000	3	F22
FIMM115477-001	Rebastinib	IC50	1000	0.78	15.97	0	1000	0.1	0	-7.78	15.97	-13.26	6.57	4.84		Allosteric ABL, FLT3, TIE2, TRKA inhibitor	B. Kinase inhibitor	Investigational (Ph 1)		DCC-2036				Inactive	ChemieTek	CT-DCC20	DMSO	1000	3	F3
FIMM133779-001	GSK-1838705A	IC50	371.28	1.37	72.96	0	2500	0.25	6.64	14.79	1.73	14.92	24.12	72.96		IGF1R, INSR, ALK inhib	B. Kinase inhibitor	Probe		GSK1838705A				Inactive	ChemieTek	CT-GSK183	DMSO	2500	3	F4
FIMM133778-001	Alectinib	IC50	146.61	2.5	49.74	0	1000	0.1	4.73	-11.05	14.25	-23.15	13.93	49.74		ALK (incl gatekeeper mut) inhib	B. Kinase inhibitor	Approved (Japan)		CH5424802		Alecensa			ChemieTek	CT-CH542	DMSO	1000	3	F6
FIMM133889-001	GDC-0623	IC50	2500	0.54	16.4	0	2500	0.25	0	-12.43	16.4	-12.87	10.76	-5.96		MEK1/2 inhibitor	B. Kinase inhibitor	Investigational (Ph 2)		GDC-0623				Inactive	Active Biochem	A-1181	DMSO	2500	3	F7
FIMM023820-003	Sunitinib	IC50	531.81	2.5	11.56	0	1000	0.1	0	-16.34	3.37	5.36	-12.94	10.96		Broad TK inhibitor	B. Kinase inhibitor	Approved		SU-11248		Sutent			LC Laboratories	S-8803	DMSO	1000	3	F8
FIMM133843-001	PD0325901	IC50	1000	0.35	8.86	0	1000	0.1	0	-6.67	8.86	-0.89	2.03	-4.66		MEK1/2 inhibitor	B. Kinase inhibitor	Investigational (Ph 2)		PD0325901					Selleck	S1036	DMSO	1000	3	G10
FIMM133828-001	NVP-BGT226	IC50	3.58	0.82	99.01	0	1000	0.1	28	-0.34	27.26	69.97	89.28	99.01		PI3K/mTOR inhibitor	B. Kinase inhibitor	Investigational (Ph 2)		NVP-BGT226	BGT226				Selleck	S2749	DMSO	1000	3	G12
FIMM133830-001	Abemaciclib	IC50	1015.39	2.5	20.12	0	2500	0.25	0.4	7.57	-7.66	6.58	-5.25	20.12		CDK4 and 6 inhibitor	B. Kinase inhibitor	Investigational (Ph 2)		LY2835219					Selleck	S7158	DMSO	2500	3	G15
FIMM133867-001	KW-2449	IC50	944.83	0.95	21.8	0	2500	0.25	0.3	-4.4	21.8	-7.88	6.44	15.1		AURa AURb FLT3 inhibitor	B. Kinase inhibitor	Investigational (Ph 1)		KW-2449					Selleck	S2158	DMSO	2500	3	G16
FIMM133841-001	ENMD-2076	IC50	874.21	1.58	88.43	0	10000	1	10.69	-7.53	16.83	3.1	48.64	88.43		pan-Aurora inhibitor	B. Kinase inhibitor	Investigational (Ph 2)		ENMD-2076					Selleck	S1181	DMSO	10000	3	G2
FIMM133855-001	PF-00562271	IC50	702.77	1.72	89.96	0	10000	1	12.01	-5.74	8.62	3.01	58.13	89.96		FAK inhibitor	B. Kinase inhibitor	Investigational (Ph 1)		PF-00562271					Selleck	S2672	DMSO	10000	3	G20
FIMM133886-001	Silmitasertib	IC50	1718.83	2.5	88.23	0	10000	1	7.79	7.33	3.57	9.5	17.98	88.23		CSNK2A1 inhibitor	B. Kinase inhibitor	Investigational (Ph 1)		CX-4945					Selleck	S2248	DMSO	10000	3	G23
FIMM133803-001	LY-2874455	IC50	260.03	2.5	81.61	0	1000	0.1	5.39	8.3	-4.72	12.89	5.67	81.61		FGFR inhibitor	B. Kinase inhibitor	Investigational (Ph 1)		LY 2874455					Axon Medchem	Axon 1981	DMSO	1000	3	G5
FIMM133848-001	AMG-900	IC50	88.82	0.76	34.32	0	1000	0.1	3.01	10.41	-12.58	14.58	12.29	34.32		pan-Aurora inhibitor	B. Kinase inhibitor	Investigational (Ph 1)		AMG-900					Selleck	S2719	DMSO	1000	3	G9
FIMM133852-001	NVP-INC280	IC50	118.24	1.05	34.15	0	1000	0.1	2.77	7.39	-7.53	8.09	13.14	34.15		MET inhibitor	B. Kinase inhibitor	Investigational (Ph 1)		NVP-INC280	INC280, INCB-28060				Selleck	S2788	DMSO	1000	3	P11
FIMM133853-001	OSI-930	IC50	1045.6	2.5	37.79	0	2500	0.25	1.31	-1.35	-22.13	7.93	-12.25	37.79		KIT, VEGFR inhibitor	B. Kinase inhibitor	Investigational (Ph 1)		OSI-930					Selleck	S1220	DMSO	2500	3	P13
FIMM133870-001	AZD-6482	IC50	177.48	0.41	28.31	0	2500	0.25	1.97	-5.44	17.46	5.26	7.74	28.31		PI3Kbeta-selective inhibitor	B. Kinase inhibitor	Investigational (Ph 1)		AZD-6482					Selleck	S1462	DMSO	2500	3	P17
FIMM133847-001	AMG-208	IC50	84.3	0.56	16.29	0	2500	0.25	0.59	-10.57	11.36	1.74	11.65	13.93		MET inhibitor	B. Kinase inhibitor	Investigational (Ph 1)		AMG-208					Selleck	S1316	DMSO	2500	3	P18
FIMM133875-001	JNJ-38877605	IC50	119.23	0.97	20.95	0	10000	1	3.09	-2.8	4.77	7.94	20.95	18.32		MET inhibitor	B. Kinase inhibitor	Investigational (Ph 1)		JNJ-38877605					Selleck	S1114	DMSO	10000	3	O22
FIMM133787-001	Alpelisib	IC50	516.13	2.5	43.02	0	2500	0.25	3.18	2.13	-10.32	9.98	5.87	43.02		PI3Kalpha inhibitor	B. Kinase inhibitor	Investigational (Ph 2)		NVP-BYL719	BYL719				Selleck	S2814	DMSO	2500	3	O3
FIMM133775-001	AZ-23	IC50	31.23	0.38	45.81	0	1000	0.1	6.5	-2.16	17.85	21.39	14.65	45.81		Trk inhibitor	B. Kinase inhibitor	Probe		AZ-23				Inactive	Axon Medchem	Axon 1610	DMSO	1000	3	P4
FIMM115492-001	LY-294002	IC50	8112.91	1.11	97.1	0	100000	10	11.84	1.39	-20.49	16.31	51.04	97.1		PI3K inhibitor	B. Kinase inhibitor	Investigational (Ph 1)		LY 294002				Inactive	LC Laboratories	L-7962	DMSO	100000	3	P7
FIMM133825-001	Sapitinib	IC50	1000	1	22.76	0	1000	0.1	0	13.94	3.6	22.76	12.97	4.15		Pan-HER inhibitor	B. Kinase inhibitor	Investigational (Ph 2)		AZD-8931					Selleck	S2192	DMSO	1000	3	P10
FIMM133857-001	Gedatolisib	IC50	123.04	1.05	94.53	0	1000	0.1	9.54	7.85	3.06	19.29	35.32	94.53		PI3K/mTOR inhibitor	B. Kinase inhibitor	Investigational (Ph 1)		PF-05212384	PKI-587				Selleck	S2628	DMSO	1000	3	P12
FIMM133829-001	BMS-777607	IC50	15.44	0.69	25.82	0	2500	0.25	4.83	4.77	1.9	18.45	19.27	25.82		Met, Axl, Ron and Tyro3 inhibitor	B. Kinase inhibitor	Investigational (Ph 2)		BMS 777607					Selleck	S1561	DMSO	2500	3	P14
FIMM133836-001	TAK-960	IC50	2500	0.31	8.95	0	2500	0.25	0	-4.45	-7.56	8.95	8.57	-0.64		PLK1 inhibitor	B. Kinase inhibitor	Investigational (Ph 1)		TAK-960					Santa Cruz Biotechnology	sc-364631	DMSO	2500	3	P15
FIMM133818-001	Pelitinib	IC50	374.74	1.74	98.99	0	2500	0.25	9.21	1.33	0.89	14.44	31.66	98.99		EGFR inhibitor	B. Kinase inhibitor	Investigational (Ph 2)		EKB-569	WAY-EKB 569		Irreversible		Selleck	S1392	DMSO	2500	3	P16
FIMM133846-001	TG100-115	IC50	5934.16	0.29	19.29	0	10000	1	0	-14.98	19.29	0.89	6.53	9.89		PI3K gamma/delta inhibitor	B. Kinase inhibitor	Investigational (Ph 2)		TG100-115					Selleck	S1352	DMSO	10000	3	P19
FIMM109459-001	Dacomitinib	IC50	71.34	0.6	48.87	0	1000	0.1	5.47	9.84	-3.17	20.18	16.97	48.87		pan-HER inhibitor	B. Kinase inhibitor	Investigational (Ph 3)		PF-00299804					ChemieTek	CT-DACO	DMSO	1000	3	P2
FIMM133856-001	PF-03814735	IC50	254.29	0.83	93.8	0	10000	1	16.8	-0.24	-4.66	36.37	65.55	93.8		AURa, AURb inhibitor	B. Kinase inhibitor	Investigational (Ph 1)		PF-03814735					Selleck	S2725	DMSO	10000	3	P20
FIMM133822-001	Varlitinib	IC50	5382.34	0.09	15.57	0	10000	1	0	-0.83	11.04	4.45	15.57	1.43		EGFR HER2 inhibitor	B. Kinase inhibitor	Investigational (Ph 2)		ARRY-334543					Selleck	S2755	DMSO	10000	3	P21
FIMM133869-001	PHA-793887	IC50	715.64	2.5	98.62	0	10000	1	13.36	1.4	17.36	-1.61	68.88	98.62		CDK inhibitor	B. Kinase inhibitor	Investigational (Ph 1)		PHA-793887					Selleck	S1487	DMSO	10000	3	P23
FIMM133814-001	Brigatinib	IC50	431.41	2.5	91.02	0	2500	0.25	8.02	-9.88	-3.1	5.92	18.42	91.02		ALK, FER, ROS, FLT3 inhibitor	B. Kinase inhibitor	Investigational (Ph 2)		AP26113					Selleck	S7000	DMSO	2500	3	P5
FIMM133810-001	Duvelisib	IC50	122.39	2.5	37.81	0	500	0.05	2.36	10.07	-8.38	20.95	3.21	37.81		PI3K inhibitor	B. Kinase inhibitor	Investigational (Ph 2)		IPI-145	INK1197				Selleck	S7028	DMSO	500	3	P6
FIMM003769-002	Vandetanib	IC50	27.35	0.49	35.75	0	1000	0.1	4.73	-3.25	6	20.3	14.76	35.75		VEGFR,EGFR, RET inhibitor	B. Kinase inhibitor	Approved		ZD6474		Caprelsa			LC Laboratories	V-9402	DMSO	1000	3	P8
FIMM133850-001	GSK-1070916	IC50	110.09	1.22	55.29	0	1000	0.1	5.64	-6.9	0.45	7.2	24.34	55.29		AURb, AURc inhibitor	B. Kinase inhibitor	Investigational (Ph 1)		GSK-1070916					Selleck	S2740	DMSO	1000	3	P9
FIMM136377-001	Ribociclib	IC50	1508.86	2.26	60.24	0	10000	1	5.65	-7.33	14.47	5.17	16.95	60.24		CDK4/6 inhibitor	B. Kinase inhibitor	Investigational (Ph 3)		NVP-LEE011	LEE011				Selleck	S7440	DMSO	10000	4	A10
FIMM136379-001	VE-821	IC50	1634.16	1.68	37.85	0	10000	1	2.94	9.1	-7.42	8.97	10.82	37.85		ATR inihibitor	B. Kinase inhibitor	Probe						Inactive	Selleck	S8007	DMSO	10000	4	A11
FIMM003732-001	Perifosine	IC50	238.98	0.47	31.2	0	2500	0.25	2.19	14.13	-4.21	15.43	5.24	31.2		AKT/PI3K inhibitor	B. Kinase inhibitor	Investigational (Ph 3)							Selleck	S1037	AQ	2500	4	A12
FIMM115472-001	Pevonedistat	IC50	65.87	1.47	90.64	0	10000	1	23.64	11.24	5.03	58.63	90.64	89.82		NAE inhibitor	H. Metabolic modifier	Investigational (Ph 1)		MLN4924					ChemieTek	CT-M4924	DMSO	10000	4	A13
FIMM100393-001	Daporinad	IC50	1.88	2.22	98.62	0	1000	0.1	32.78	-3.01	19.61	96.09	98.13	98.62		NAMPT inhibitor	H. Metabolic modifier	Probe		FK-866	DGB			Inactive	Axon Medchem	Axon 1546	DMSO	1000	4	A14
FIMM136357-001	TH588	IC50	3777.02	1.48	70.46	0	25000	2.5	6.38	-5.31	-10.1	14.56	22.84	70.46		MTH1 inhibitor	H. Metabolic modifier	Probe		TH588					KI/Helleday	TH588	DMSO	25000	4	A15
FIMM136387-001	AGI-6780	IC50	1866	2.5	37.39	0	10000	1	2.88	3.05	-2.26	8.4	6.4	37.39		IDH2-R140Q inhibitor	H. Metabolic modifier	Probe		AGI-6780				Inactive	Medchemexpress	HY-15734	DMSO	10000	4	A16
FIMM115470-001	CPI-613	IC50	39.03	0.25	22.92	0	10000	1	2.62	10.99	3.03	17.34	10.4	22.92		pyruvate dehydrogenase, alpha-ketoglutarate dehydrogenase inhibitor	H. Metabolic modifier	Investigational (Ph 2)		CPI-613					Selleck	S2776	DMSO	10000	4	A17
FIMM000170-003	Metformin	IC50	3994.16	2.5	19.72	0	100000	10	2.41	1.82	12.55	-4.5	19.72	15.86		AMPK activator	H. Metabolic modifier	Approved (non-oncology)							Tocris Biosciences	2864	AQ	100000	4	A18
FIMM100397-001	Ridaforolimus	IC50	1.32	1.48	61.81	0	100	0.01	13.87	12.54	-8.52	26.34	54.63	61.81		binds FKBP12, causes inhibition of mTORC1	C. Rapalog	Investigational (Ph 3)		MK-8669	AP 23573, Deforolimus				Active Biochem	A-1004	DMSO	100	4	A19
FIMM109458-002	1-methyl-D-tryptophan	IC50	3359.92	0.05	15.71	0	5000	0.5	0	7.77	-1.81	15.71	9.32	4.36		Indolamine 2,3-dioxygenase 1 and 2 inhibitor	X. Other	Investigational (Ph 2)			1-methyl-D-tryptophan				Sigma-Aldrich	452483	AQ	5000	4	A20
FIMM000914-002	Deferoxamine	IC50	2847.77	2.5	54.6	0	10000	1	3.23	16.69	4.34	19.1	2.23	54.6		Iron chelator	X. Other	Approved (non-oncology)			desferrioxamine, DFOM				Sigma-Aldrich	D9533	AQ	10000	4	A21
FIMM100371-002	Chloroquine	IC50	6975.12	1.11	100	0	100000	10	12.96	-9.8	12.71	11.97	57.44	102.13		Antimalaria agent; chemo/radio sensitizer	A. Conv. Chemo	Approved							Sigma-Aldrich	C6628	AQ	100000	4	A22
FIMM133880-001	AZD-1080	IC50	4320.99	2.5	27.67	0	10000	1	0.74	11.98	-1.76	14.45	-11.38	27.67		GSK3 inhibitor	B. Kinase inhibitor	Investigational (Ph 1)		AZD-1080	AZ-11548415				Selleck	S7145	DMSO	10000	4	A3
FIMM133897-001	PHA 408	IC50	1694.71	2.5	100	0	10000	1	8.88	-11.42	11.96	-0.09	20.91	101.6		IKK-2 inhibitor	B. Kinase inhibitor	Probe		PHA 408				Inactive	Axon Medchem	Axon 1651	DMSO	10000	4	A4
FIMM133899-001	KU-60019	IC50	4023.18	2.5	100	0	25000	2.5	9.16	-9.87	12.92	14.92	23.11	101.47		ATM inhibitor	B. Kinase inhibitor	Probe						Inactive	Selleck	S1570	DMSO	25000	4	A5
FIMM133851-001	GSK-461364	IC50	7.91	0.87	100	0	10000	1	36.47	6.18	62.57	81.97	88.7	102.55		PLK1 inhibitor	B. Kinase inhibitor	Investigational (Ph 1)		GSK-461364					Selleck	S2193	DMSO	10000	4	A6
FIMM133871-001	GSK-1059615	IC50	824.33	0.85	94.4	0	10000	1	11.34	12.15	3.75	19.79	43.78	94.4		PI3K/mTOR inhibitor	B. Kinase inhibitor	Investigational (Ph 1)		GSK-1059615	GSK-615				Selleck	S1360	DMSO	10000	4	A7
FIMM133834-001	VX 745	IC50	121.87	0.26	25.07	0	10000	1	2.43	1.68	19.16	2.68	17.26	20.98		p38MAPK inhibitor	B. Kinase inhibitor	Investigational (Ph 2)		VX 745					Tocris Biosciences	3915	DMSO	10000	4	A8
FIMM136392-001	Cobimetinib	IC50	74.54	2.5	30.98	0	1000	0.1	3.78	-2.89	7.93	-1.87	21	30.98		MEK1/2 inhibitor	B. Kinase inhibitor	Investigational (Ph 3)		GDC-0973	XL-518				Medchemexpress	HY-13064	DMSO	1000	4	A9
FIMM133873-001	CP-724714	IC50	2031.92	2.5	47.35	0	10000	1	3.61	11.6	7.38	2.68	6.74	47.35		EGFR ERBB2 inhibitor	B. Kinase inhibitor	Investigational (Ph 1)		CP-724714					Selleck	S1167	DMSO	10000	4	B2
FIMM023806-004	Carboplatin	IC50	7984.44	0.94	87.62	0	100000	10	10.64	11.47	15.7	11.58	44.73	87.62		Platinum-based antineoplastic agent	A. Conv. Chemo	Approved							Selleck	S1215-2	AQ	100000	4	B23
FIMM136393-001	AZD1208	IC50	10000	0.17	23.41	0	10000	1	0	-3.44	17.41	-4.91	23.41	-4.05		PIM1, 2, 3 kinase inhibitor	B. Kinase inhibitor	Investigational (Ph 1)		AZD1208					Medchemexpress	HY-15604	DMSO	10000	4	F11
FIMM115483-001	AVN944	IC50	89.92	0.83	88.34	0	10000	1	20.68	0.62	11.72	47.17	75.94	88.34		IMPDH inhibitor	H. Metabolic modifier	Investigational (Ph 2)		AVN944	VX-944			Inactive	ChemieTek	CT-AVN944	DMSO	10000	4	F13
FIMM000649-004	Methotrexate	IC50	116.48	2.5	85.89	0	5000	0.5	17.03	-0.34	-8.63	9.05	84.6	85.89		Antimetabolite; Anti-folate agent	H. Metabolic modifier	Approved							Selleck	S1210	DMSO	5000	4	F14
FIMM023808-003	Pemetrexed	IC50	67.55	0.91	53.82	0	10000	1	13.33	-1.82	11.29	28.98	53.82	52.1		Dihydrofolate reductase inhibitor	H. Metabolic modifier	Approved				Alimta			LC Laboratories	P-7177	AQ	10000	4	F17
FIMM001244-002	Tacrolimus	IC50	5571.6	2.5	35.47	0	10000	1	0.73	17.9	-0.1	15.38	-18.81	30.47		Binds FKBP12, causes inhibition of calcineurin	C. Rapalog	Approved		FK-506	Fujimycin	Prograf, Advagraf, Protopic			Tocris Biosciences	3631	DMSO	10000	4	F18
FIMM003755-001	Everolimus	IC50	1.77	1.79	53.71	0	100	0.01	11.3	-2.09	-1.2	14.33	51.19	53.71		binds FKBP12, causes inhibition of mTORC1	C. Rapalog	Approved		RAD001	SDZ-RAD	Afinitor, Certican, Zortress			LC Laboratories	E-4040	DMSO	100	4	F19
FIMM100372-002	Valproic acid	IC50	57156.6	2.5	25.14	0	1000000	100	3.15	-3.02	18.51	-17.23	21.54	24.24		HDAC inhibitor	E. Differentiating/ epigenetic modifier	Approved							Sigma-Aldrich	P4543	AQ	1000000	4	F21
FIMM023796-003	Estramustine	IC50	770.84	0	20.34	0	10000	1	0	20.34	8.73	16.42	-2.36	8.5		Alkylating agent	A. Conv. Chemo	Approved					Prodrug, activated in the liver		Sigma-Aldrich	E0407	AQ	10000	4	F22
FIMM133874-001	SGX-523	IC50	206.18	2.5	12.08	0	5000	0.5	0.49	-10.82	0.72	-3.44	12.08	5.81		MET inhibitor	B. Kinase inhibitor	Investigational (Ph 1)		SGX-523					Selleck	S1112	DMSO	5000	4	F3
FIMM133890-001	Talmapimod	IC50	1678.99	1.91	21.85	0	10000	1	1.23	21.85	-6.33	3.04	5.8	21.55		p38MAPK alpha selective inhibitor	B. Kinase inhibitor	Investigational (Ph 2)		SCIO-469				Inactive	Axon Medchem	Axon 1671	DMSO	10000	4	F4
FIMM133821-001	Tozasertib	IC50	295.63	0.58	73.01	0	10000	1	12.11	-6.99	15.57	26.92	41.78	73.01		pan-Aurora inhibitor	B. Kinase inhibitor	Investigational (Ph 2)		VX-680	MK-0457			Inactive	Selleck	S1048	DMSO	10000	4	F6
FIMM133876-001	GSK-690693	IC50	160.05	0.72	83.94	0	10000	1	16.87	-5.68	13.55	34.93	64.04	83.94		AKT, PKA, PKC inhibitor	B. Kinase inhibitor	Investigational (Ph 1)		GSK-690693					Selleck	S1113	DMSO	10000	4	F7
FIMM109461-001	Dabrafenib	IC50	2500	2.5	8.21	0	2500	0.25	0	-0.48	6.73	8.21	-9.59	5.73		B-Raf(V600E) inhibitor	B. Kinase inhibitor	Approved		GSK2118436B		Tafinlar			ChemieTek	CT-DABR	DMSO	2500	4	F8
FIMM136380-001	Pacritinib	IC50	1130.29	2.5	100	0	10000	1	11.06	-10.41	12.45	-6.55	42.46	100.1		FLT3/JAK2	B. Kinase inhibitor	Investigational (Ph 3)		SB1518					Selleck	S8057	DMSO	10000	4	G10
FIMM100417-004	Fostamatinib	IC50	308.05	2.5	40.99	0	2500	0.25	4.18	-20.82	16.36	-0.14	15.26	40.99		Syk inhibitor	B. Kinase inhibitor	Investigational (Ph 2)		R935788			Prodrug, active substance of Fostamatinib		Selleck	S2206-3	AQ	2500	4	G12
FIMM000143-003	Lovastatin	IC50	4398.95	2.5	15.38	0	10000	1	0.12	13.8	-10.31	12.67	-7.18	15.38		HMG-CoA reductase inhibitor	H. Metabolic modifier	approved (non-oncology)							Selleck	S2061	DMSO	10000	4	G15
FIMM136378-001	Triapine	IC50	1385.54	2.5	91.96	0	10000	1	9.19	-3.85	9.71	-7.77	28.24	91.96		ribonucleotide reductase inhibitor	H. Metabolic modifier	Investigational (Ph 2)		OCX-191	3-AP				Selleck	S7470	DMSO	10000	4	G16
FIMM133878-001	NVP-AEW541	IC50	722.92	0.87	99.9	0	10000	1	12.67	7.79	4.7	19.82	51.02	99.9		IGF1R inhibitor	B. Kinase inhibitor	Investigational (Ph 1)		NVP-AEW541	AEW541			Inactive	Selleck	S1034	DMSO	10000	4	G2
FIMM003766-002	Plerixafor	IC50	45.28	0.61	10.45	0	10000	1	0	-0.58	4.31	5.47	10.45	8.06		CXCR4 antagonist	X. Other	Approved		SID 791	JM 3100, AMD 3100	Mozobil	Irreversible		Cayman Chemical Company	10011332-2	AQ	10000	4	G20
FIMM023807-006	Cisplatin	IC50	1659.03	1.49	89.7	0	100000	10	18.89	-0.06	13.48	27.06	86.86	89.7		Platinum-based antineoplastic agent	A. Conv. Chemo	Approved							Selleck	S1166-2	AQ	100000	4	G23
FIMM133900-001	TPCA-1	IC50	2459.62	0.88	70.1	0	25000	2.5	7.61	13.3	-0.17	15.65	28.95	70.1		IKK-2 inhibitor	B. Kinase inhibitor	Probe		TPCA-1				Inactive	Selleck	S2824	DMSO	25000	4	G5
FIMM136370-001	MK-8745	IC50	276.25	0.73	44.44	0	2500	0.25	3.99	4.49	-7.48	18.59	12.15	44.44		Aurora A inhibitor	B. Kinase inhibitor	Probe		MK-8745				Inactive	Selleck	S7065	DMSO	2500	4	G9
FIMM136383-001	Bentamapimod	IC50	706.87	0.68	71.32	0	10000	1	8.85	5.34	2.09	22.28	30.09	71.32		JNK inhibitor	B. Kinase inhibitor	Investigational (Ph 1)		AS602801				Inactive	Medchemexpress	HY-14761	DMSO	10000	4	P11
FIMM000255-003	Simvastatin	IC50	535.8	0.28	34.23	0	10000	1	3.28	14.02	1.15	20.14	3.94	34.23		HMG CoA reductase inhibitor	H. Metabolic modifier	Approved (non-oncology)				Zocor			Sigma-Aldrich	S6196	DMSO	10000	4	P13
FIMM003569-002	Pravastatin	IC50	601.05	2.5	21.4	0	10000	1	2.37	6.48	8.96	-13.37	17.6	20.85		HMG CoA reductase inhibitor	H. Metabolic modifier	Approved (non-oncology)			Eptastatin				Tocris Biosciences	2318	AQ	10000	4	P17
FIMM003786-001	Temsirolimus	IC50	0.52	0.81	67.31	0	100	0.01	17.63	-4.96	17.32	41.43	60.67	67.31		binds FKBP12, causes inhibition of mTORC1	C. Rapalog	Approved		CCI-779		Torisel			LC Laboratories	T-8040	DMSO	100	4	P18
FIMM000482-005	Melphalan	IC50	3372.2	0	20.48	0	12500	1.25	0	9.89	20.48	-2.13	8.78	16.74		Nitrogen mustard alkylating agent	A. Conv. Chemo	Approved					Prodrug, activated in the liver		Sigma-Aldrich	M2011	AQ	12500	4	O22
FIMM133901-001	XL019	IC50	2714.03	2.5	36.76	0	10000	1	2.07	4.52	-16.23	12.79	2.06	36.76		JAK2 inhibitor	B. Kinase inhibitor	Investigational (Ph 1)						Inactive	Selleck	S7036	DMSO	10000	4	O3
FIMM133837-001	Hydroxyfasudil	IC50	33.53	2.5	19.45	0	37500	3.75	5.7	-14.96	11.33	19.45	12.35	12.46		ROCK, PKA, PKG, PRK inhibitor	B. Kinase inhibitor	Active metabolite of approved drug		HA-1100			Active metabolite of fasudil		Santa Cruz Biotechnology	sc-202176	DMSO	37500	4	P4
FIMM133872-001	CYC-116	IC50	769.14	0.9	79.43	0	10000	1	9.72	3.36	-2.84	17.06	39.37	79.43		Aurora and VEGFR2 inhibitor	B. Kinase inhibitor	Investigational (Ph 1)		CYC-116					Selleck	S1171	DMSO	10000	4	P7
FIMM136381-001	Tanzisertib	IC50	450.8	0.53	25.05	0	10000	1	2	7.76	-19.55	25.05	10.26	19.13		JNK1, 2, 3 inhibitor	B. Kinase inhibitor	Investigational (Ph 2)		CC-930				Inactive	Medchemexpress	HY-15495	DMSO	10000	4	P10
FIMM109447-001	Atorvastatin	IC50	1596.4	2.5	89.77	0	10000	1	8.29	8.31	7.37	6.91	21.19	89.77		HMG CoA reductase inhibitor	H. Metabolic modifier	Approved				Lipitor			ChemieTek	CT-ATOR	DMSO	10000	4	P12
FIMM133832-001	AGI-5198	IC50	115.91	0.23	19.97	0	10000	1	1.02	5.39	-1.8	19.97	15.99	7.63		IDH1 R132H/R132C inhibitor	H. Metabolic modifier	Probe		AGI-5198	IDH-C35, AGI 5198			Inactive	Selleck	S7185	DMSO	10000	4	P14
FIMM136368-001	URB597	IC50	384.77	2.5	18.93	0	1000	0.1	0.37	-5.36	15.57	7.37	-3.04	18.86		FAAH inhibitor	H. Metabolic modifier	Investigational (Ph 1)		URB597					Selleck	S2631	DMSO	1000	4	P15
FIMM000416-004	Disulfiram	IC50	334.16	2.5	100	0	100000	10	30.17	6.86	-1.13	98.45	100.32	101.43		alcohol dehydrogenase inhibitor	H. Metabolic modifier	Approved (non-oncology)				Antabuse			Selleck	S1680	DMSO	100000	4	P16
FIMM023795-004	Sirolimus	IC50	3.73	0.58	60.7	0	100	0.01	9.09	-4.88	18.4	15.88	34.04	60.7		binds FKBP12, causes inhibition of mTORC1	C. Rapalog	Approved			Rapamycin	Rapamune			LC Laboratories	R-5000	DMSO	100	4	P19
FIMM133866-001	MLN-8054	IC50	348.14	0.89	67.93	0	10000	1	10.96	12.83	13.59	12	50.16	67.93		AURa AURb FLT3 KIT (PDGFR)	B. Kinase inhibitor	Investigational (Ph 1)		MLN-8054					Selleck	S1100	DMSO	10000	4	P2
FIMM000528-005	Mepacrine	IC50	841.33	2.5	100	0	50000	5	21.39	10.1	5.09	21.24	100.79	102.13		Unclear. PLA2 inhibitor. NF-kB inhibitor, p53 activator	X. Other	Approved			Quinacrine, Achricrine				Sigma-Aldrich	Q3251	AQ	50000	4	P20
FIMM023816-003	Arsenic(III) oxide	IC50	220.55	2.5	25.44	0	2500	0.25	2.63	-6.24	12.21	-0.47	14.7	25.44		Thioredoxin reductase inhibitor; cytotoxic chemotherapeutic	E. Differentiating/ epigenetic modifier	Approved							Sigma-Aldrich	202673	AQ	2500	4	P21
FIMM023809-004	Oxaliplatin	IC50	1798.36	1.39	94.21	0	100000	10	19.29	1.65	20.35	25.82	90.47	94.21		Platinum-based antineoplastic agent	A. Conv. Chemo	Approved							Selleck	S1224-2	AQ	100000	4	P23
FIMM133845-001	TAK-715	IC50	1609.77	2.49	50.09	0	10000	1	4.5	-0.87	14.73	5.46	11.66	50.09		p38MAPK inhibitor	B. Kinase inhibitor	Investigational (Ph 2)		TAK-715					Selleck	S2928	DMSO	10000	4	P5
FIMM133885-001	AZD-5438	IC50	380.81	1.24	95.02	0	10000	1	15.45	21.11	1.9	15.02	72.82	95.02		CDK1,2,9 inhibitor	B. Kinase inhibitor	Investigational (Ph 1)		AZD-5438					Selleck	S2621	DMSO	10000	4	P6
FIMM136367-001	Encorafenib	IC50	13.98	0.52	24.56	0	1000	0.1	3.05	-0.15	2.89	16.29	12.87	24.56		B-RAF(V600E)	B. Kinase inhibitor	Investigational (Ph 2)		NVP-LGX818	LGX818				Selleck	S7108	DMSO	1000	4	P8
FIMM136376-001	AZ191	IC50	2357.47	2.5	59.68	0	10000	1	4.19	-8.46	11.15	12.55	5.78	59.68		DYRK1A inhibitor	B. Kinase inhibitor	probe		AZ191				Inactive	Selleck	S7338	DMSO	10000	4	P9
FIMM000439-004	Fluorouracil	IC50	1324.06	2.5	61.28	0	10000	1	6.27	-12.1	0.85	-2.06	20.31	61.28		Antimetabolite	A. Conv. Chemo	Approved			5-fluorouracil, 5-FU		Prodrug, activated in the cells		National Cancer Institute	NSC 19893-G/4	DMSO	10000	5	A10
FIMM023805-002	Mitomycin C	IC50	2833.84	2.5	92.75	0	10000	1	5.72	-4.05	-4.67	1.26	4.05	92.75		Antineoplastic anatibiotic; DNA crosslinker	A. Conv. Chemo	Approved							National Cancer Institute	NSC 26980-J/65	DMSO	10000	5	A11
FIMM001220-003	Pipobroman	IC50	1396.74	1.68	22.58	0	10000	1	1.43	-1.02	-14.1	3.21	7.95	22.58		Alkylating agent	A. Conv. Chemo	Approved					Prodrug, activated in the liver		National Cancer Institute	NSC 25154-X/2	DMSO	10000	5	A12
FIMM000556-005	Topotecan	IC50	56.42	2.5	98.61	0	10000	1	26.97	3.81	-8.65	80.44	89.72	98.61		Topoisomerase I inhibitor. Camptothecin analog	A. Conv. Chemo	Approved							National Cancer Institute	NSC 609699-Y/16	DMSO	10000	5	A13
FIMM001062-003	Thioguanine	IC50	1357.19	2.5	91.41	0	10000	1	9.24	-10.96	-0.8	-3.03	29.06	91.41		Antimetabolite; Purine analog	A. Conv. Chemo	Approved			6-thioguanine, 6-TG		Prodrug, activated in the cells		National Cancer Institute	NSC 752-W/47	DMSO	10000	5	A14
FIMM023810-002	Uramustine	IC50	4005.13	2.5	17.29	0	10000	1	0.26	-17.28	-13.11	7.63	-4.05	17.29		Alkylating agent	A. Conv. Chemo	Approved			Uracil mustard		Prodrug, activated in the liver		National Cancer Institute	NSC 34462-Q/2	DMSO	10000	5	A15
FIMM000321-002	Clofarabine	IC50	177.41	2.05	96.92	0	10000	1	20.33	6.83	-10.98	23.18	93.1	96.92		Antimetabolite; Purine analog	A. Conv. Chemo	Approved				Evoltra, Clolar	Prodrug, activated in the cells		National Cancer Institute	NSC 606869-X/4	DMSO	10000	5	A16
FIMM001217-003	Thio-TEPA	IC50	18207.3	2.5	20	0	50000	5	0.48	7.22	-13.5	-4.35	-2	20		Alkylating agent	A. Conv. Chemo	Approved					Prodrug, activated in the liver		Sigma-Aldrich	T6069	DMSO	50000	5	A17
FIMM100346-001	Carfilzomib	IC50	2.06	2.5	100	0	1000	0.1	32.78	-13.19	13.65	100.98	102.13	102.48		Proteasome inhibitor (20S subunit)	A. Conv. Chemo	Approved				Kyprolis			ChemieTek	CT-CARF	DMSO	1000	5	A18
FIMM000337-003	Vincristine	IC50	5.62	2.5	85.28	0	1000	0.1	23.6	-1.03	-8.73	69.79	80.4	85.28		Mitotic inhibitor. Vinca alkaloid microtubule depolymerizer	A. Conv. Chemo	Approved							Selleck	S1241	DMSO	1000	5	A19
FIMM023811-004	Daunorubicin	IC50	10	2.5	99.03	0	1000	0.1	24	-6.35	-5.63	49.57	99.03	95.88		Topoisomerase II inhibitor	A. Conv. Chemo	Approved							National Cancer Institute	NSC 82151-A/44	DMSO	1000	5	A20
FIMM000370-003	Vinblastine	IC50	5.64	2.5	78.54	0	1000	0.1	21.83	17.41	-4.87	63.92	69.49	78.54		Mitotic inhibitor. Vinca alkaloid microtubule depolymerizer	A. Conv. Chemo	Approved							National Cancer Institute	NSC 49842-J44	DMSO	1000	5	A21
FIMM133793-001	Oprozomib	IC50	9.7	1.51	100	0	2500	0.25	28.84	5.36	11.34	80.43	102.73	103.21		proteasome (20 S) inhibitor	A. Conv. Chemo	Investigational (Ph 1)		ONX-0912	PR-047		Irreversible		ChemieTek	CT-OPRO	DMSO	2500	5	A22
FIMM003684-002	Irinotecan	IC50	524.8	1.41	98.55	0	10000	1	14.47	10.91	-1.69	9.03	70.07	98.55		Topoisomerase I inhibitor. Camptothecin prodrug analog	A. Conv. Chemo	Approved				Camptosar	Prodrug, activated in the liver		LC Laboratories	I-4122	DMSO	10000	5	A3
FIMM000173-003	Idarubicin	IC50	5.27	2.39	96.86	0	1000	0.1	26.86	-5.09	1.81	79.61	96.15	96.86		Topoisomerase II inhibitor	A. Conv. Chemo	Approved				Zavedos, Idamycin			Sigma-Aldrich	I1656	DMSO	1000	5	A4
FIMM100379-001	Omacetaxine	IC50	14.59	2.01	94.99	0	10000	1	32.88	-9.46	30.71	90.91	89.25	94.99		Protein synthesis inhib (80 S ribosome)	A. Conv. Chemo	Approved			Homoharringtonine	Synribo			Santa Cruz Biotechnology	sc-202652	DMSO	10000	5	A5
FIMM000983-003	Hydroxyurea	IC50	23453.7	2.5	29.74	0	100000	10	1.75	-17.54	1.93	-13.28	3	29.74		Antineoplastic agent	A. Conv. Chemo	Approved				Myelostat	Prodrug, activated in the cells		Sigma-Aldrich	H8627	DMSO	100000	5	A6
FIMM000833-003	Allopurinol	IC50	4540.42	2.5	27.99	0	10000	1	0.7	-2.62	-10.27	0.91	-16.18	27.99		Xanthine oxidase inhibitor	A. Conv. Chemo	Approved				Zyloprim			National Cancer Institute	NSC 1390-R/3	DMSO	10000	5	A7
FIMM001171-003	Carmustine	IC50	1206.48	2.5	20.03	0	10000	1	1.45	-5.86	8.89	-8.21	7.77	20.03		Alkylating agent	A. Conv. Chemo	Approved			BCNU		Prodrug, activated in the liver		National Cancer Institute	NSC 409962-T/3	DMSO	10000	5	A8
FIMM023814-002	Etoposide	IC50	161.47	1.63	94.02	0	10000	1	20	-16.64	4.5	29.27	90.04	94.02		Topoisomerase II inhibitor	A. Conv. Chemo	Approved							National Cancer Institute	NSC 141540-H/184	DMSO	10000	5	A9
FIMM003762-001	Nelarabine	IC50	1611.65	1.97	20.02	0	10000	1	1.07	15.99	-3.76	3.51	5.48	20.02		Nucleoside analog, DNA, RNA synth inhibitor	A. Conv. Chemo	Approved				Arranon, Atriance	Prodrug, activated selectively in T-cells		SequoiaResearchProducts	SRP003328n	DMSO	10000	5	B2
FIMM100413-001	SB 743921	IC50	4.01	2.35	72.99	0	100	0.01	12.31	-5.99	4.37	2.63	65.39	72.99		Mitotic inhibitor. Eg5/KSP inhibitor	I. Kinesin inhibitor	Investigational (Ph 2)		SB 743921				Inactive	Selleck	S2182	DMSO	100	5	B23
FIMM000822-003	Mitotane	IC50	10000	2.5	6.55	0	10000	1	0	-23.43	6.55	-21.13	-0.82	-19.86		Antineoplastic agent	A. Conv. Chemo	Approved							National Cancer Institute	NSC 38721-U/3	DMSO	10000	5	F11
FIMM000463-004	Ifosfamide	IC50	10000	1.24	1.89	0	10000	1	0	-11.3	1.89	-12.47	1.68	-15.46		Nitrogen mustard alkylating agent	A. Conv. Chemo	Approved					Prodrug, activated in the liver		National Cancer Institute	NSC 109724-X/4	DMSO	10000	5	F13
FIMM023799-002	Teniposide	IC50	21.51	2.06	90.72	0	10000	1	29.61	-11.48	15.84	86.5	90.72	88.77		Topoisomerase II inhibitor	A. Conv. Chemo	Approved		VM-26					National Cancer Institute	NSC 122819-I/52	DMSO	10000	5	F14
FIMM023818-005	Doxorubicin	IC50	20.11	2.42	94.07	0	1000	0.1	19.27	-5.11	1.33	14.65	92.21	94.07		Topoisomerase II inhibitor	A. Conv. Chemo	Approved				Adriamycin			Sigma-Aldrich	D1515	DMSO	1000	5	F17
FIMM003796-002	Patupilone	IC50	4.76	2.5	76.21	0	1000	0.1	21.94	11.04	-17.06	69.02	76	76.21		Mitotic inhibitor, epothilone microtubule stabilizer	A. Conv. Chemo	Investigational (Ph 3)		EPO-906	Epothilone B, EpoB			Inactive	LC Laboratories	E-5500-2	DMSO	1000	5	F18
FIMM023804-002	Cladribine	IC50	166.84	2.23	71.02	0	1000	0.1	6.32	7.62	-11.81	12.44	16.92	71.02		Antimetabolite; Purine analog	A. Conv. Chemo	Approved				Leustatin	Prodrug, activated in the cells		National Cancer Institute	NSC 105014-F/2	DMSO	1000	5	F19
FIMM000491-003	Paclitaxel	IC50	2.71	1.07	75.78	0	1000	0.1	23.19	-6.27	21.98	58.95	75.78	73.49		Mitotic inhibitor, taxane microtubule stabilizer	A. Conv. Chemo	Approved				Taxol			National Cancer Institute	NSC 125973-L/68	DMSO	1000	5	F21
FIMM000287-002	Bortezomib	IC50	2.16	2.5	100	0	1000	0.1	32.53	16.6	11.99	101.35	102.22	100.55		Proteasome inhibitor (26S subunit)	A. Conv. Chemo	Approved		PS-341	MS-341	Velcade, Cytomib			National Cancer Institute	NSC 681239-L/9	DMSO	1000	5	F22
FIMM003758-001	Indibulin	IC50	87.38	2.5	62.54	0	10000	1	15.99	-0.52	-0.96	36.53	61.17	62.54		Mitoric inhibitor. Microtubule depolymerizer	A. Conv. Chemo	Investigational (Ph 2)		D 24851				Inactive	Tocris Biosciences	3728	DMSO	10000	5	F3
FIMM100368-001	Capecitabine	IC50	10000	2.5	4.7	0	10000	1	0	3.32	-15.95	4.7	-15.75	-1		5-FU prodrug	A. Conv. Chemo	Approved					Prodrug, converted in liver and tumor by 3-step reaction		LC Laboratories	C-2799	DMSO	10000	5	F4
FIMM000640-003	Mechlorethamine	IC50	13870.6	0.54	20.49	0	100000	10	0.52	-14.8	15.14	-0.3	9.39	15.84		Nitrogen mustard alkylating agent	A. Conv. Chemo	Approved			Nitrogen mustard	Mustargen	Prodrug, activated in the liver		Sigma-Aldrich	122564	DMSO	100000	5	F6
FIMM000356-005	Altretamine	IC50	10000	2.5	13.75	0	10000	1	0	-16.41	13.75	-25.89	-0.88	-15.67		Formaldehyde release, alkylating agent	A. Conv. Chemo	Approved							National Cancer Institute	NSC 13875-O/97	DMSO	10000	5	F7
FIMM000377-005	Chlorambucil	IC50	4284.88	2.5	32.41	0	10000	1	0.99	-9.03	1.26	2.23	-12.51	32.41		Nitrogen mustard alkylating agent	A. Conv. Chemo	Approved					Prodrug, activated in the liver		National Cancer Institute	NSC 3088-N/6	DMSO	10000	5	F8
FIMM000326-003	Lomustine	IC50	10000	1.2	9.01	0	10000	1	0	-14.63	9.01	-5.89	1.27	-8.62		Alkylating nitrosourea compound	A. Conv. Chemo	Approved			CCNU, CeeNU		Prodrug, activated in the liver		National Cancer Institute	NSC 79037-R/12	DMSO	10000	5	G10
FIMM000521-004	Procarbazine	IC50	10000	2.5	6.98	0	10000	1	0	-0.97	6.98	-13.05	-0.02	-5.9		Alkylating agent	A. Conv. Chemo	Approved					Prodrug, activated in the liver		National Cancer Institute	NSC 77213-K/6	DMSO	10000	5	G12
FIMM000406-003	Cytarabine	IC50	535.25	1.4	91.47	0	10000	1	13.35	2.96	-16.42	9.87	64.01	91.47		Antimetabolite, interferes with DNA synthesis	A. Conv. Chemo	Approved			Ara-C		Prodrug, activated in the cells		National Cancer Institute	NSC 63878-P/19	DMSO	10000	5	G15
FIMM115614-001	8-chloro-adenosine	IC50	1136.23	1.57	95.32	0	50000	5	18.45	-16.49	3.23	20.39	87.02	95.32		Nucleoside analog, RNA synthesis inhibitor	A. Conv. Chemo	Probe			8-chloro-adenosine		Prodrug, activated in the cells		Northwestern University	NWU 8CL	DMSO	50000	5	G16
FIMM003720-001	ABT-751	IC50	361.83	2.5	82.18	0	10000	1	14.33	-3	16.28	2.34	76.61	82.18		Mitotic inhibitor. Colchicine site binding microtubule depolymerizer.	A. Conv. Chemo	Investigational (Ph 2)		ABT-751				Inactive	Selleck	S1165	DMSO	10000	5	G2
FIMM023821-002	Ixabepilone	IC50	121.27	2.5	76.46	0	1000	0.1	8.23	-8.18	-2.23	-6.25	29.23	76.46		Mitotic inhibitor. Epothilone microtubule stabilizer.	A. Conv. Chemo	Approved		BMS-247550	azaepothilone B	Ixempra			National Cancer Institute	NSC 747973-W/3	DMSO	1000	5	G20
FIMM136386-001	Filanesib	IC50	2.85	2.5	66.72	0	1000	0.1	21.24	9.85	2.79	66.72	65.04	65.38		KSP/Eg5 inhibitor	I. Kinesin inhibitor	Investigational (Ph 2)		ARRY-520					Medchemexpress	HY-15187	DMSO	1000	5	G23
FIMM000403-004	Cyclophosphamide	IC50	40000	2.5	9.54	0	40000	4	0	3.43	-10.98	2.65	-12.67	4.85		Alkylating agent	A. Conv. Chemo	Approved					Prodrug, activated in the liver		Selleck	S1217	DMSO	40000	5	G5
FIMM023797-003	Floxuridine	IC50	7.73	2.5	74.35	0	10000	1	28.97	-7.34	49.04	65.21	66.08	74.35		Antimetabolite; Analog of 5-fluorouracil	A. Conv. Chemo	Approved			5-fluorodeoxyuridine		Prodrug, activated in the cells		National Cancer Institute	NSC 27640-Z/31	DMSO	10000	5	G9
FIMM023794-002	Pentostatin	IC50	3433.09	2.5	33.28	0	10000	1	1.4	-1.6	-23.22	4.66	-1.66	33.28		Antimetabolite; Purine analog	A. Conv. Chemo	Approved			Deoxycoformycin		Prodrug, activated in the cells		National Cancer Institute	NSC 218321-O/48	DMSO	10000	5	P11
FIMM000560-004	Temozolomide	IC50	44415.2	2.5	20.6	0	100000	10	0.36	-1.72	-11.43	15.25	-10.28	20.6		Alkylating agent	A. Conv. Chemo	Approved					Prodrug, activated in the liver		National Cancer Institute	NSC 362856-R/31	DMSO	100000	5	P13
FIMM003797-001	Docetaxel	IC50	0.73	1.51	80.61	0	1000	0.1	31.02	-1.15	51.72	67.91	62.05	80.61		Mitotic inhibitor, taxane microtubule stabilizer	A. Conv. Chemo	Approved		RP 56976		Taxotere, Docecad			LC Laboratories	D-1000	DMSO	1000	5	P17
FIMM000264-007	Plicamycin	IC50	245.2	1.55	99.04	0	10000	1	18.71	-13.01	1.21	19.73	88.96	99.04		RNA synthesis inhibitor	A. Conv. Chemo	Approved			Mithramycin A				Santa Cruz Biotechnology	sc-200909-5	DMSO	10000	5	P18
FIMM136385-001	Aldoxorubicin	IC50	15.01	1.99	96.69	0	1000	0.1	21.14	-7.41	4.93	29.59	95.42	96.69		Topo II, albumin	A. Conv. Chemo	Investigational (Ph 2)		INNO-206					Medchemexpress	HY-16261	DMSO	1000	5	O22
FIMM000263-003	Camptothecin	IC50	17.13	2.5	96.73	0	5000	0.5	29.13	9.78	2.24	91.91	92.97	96.73		Topoisomerase I inhibitor	A. Conv. Chemo	Probe						Inactive	Tocris Biosciences	1100	DMSO	5000	5	O3
FIMM100358-001	Bendamustine	IC50	382.43	0.54	33.93	0	10000	1	3.94	-13.07	7.62	17.74	13.04	33.93		Nitrogen mustard alkylating agent	A. Conv. Chemo	Approved					Prodrug, activated in the liver		National Cancer Institute	NSC 138783	DMSO	10000	5	P4
FIMM023831-003	Bleomycin	IC50	241.16	1.36	100	0	10000	1	18.81	6.05	-13.22	25.3	85.61	100.19		Glycopeptide antibiotic; causes DNA breaks	A. Conv. Chemo	Approved							Selleck	S1214	DMSO	10000	5	P7
FIMM001000-003	Mercaptopurine	IC50	1618.52	1.69	86.09	0	10000	1	7.64	3.07	-13.49	19.25	24.92	86.09		Antimetabolite	A. Conv. Chemo	Approved			6-mercaptopurine, 6-MP		Prodrug, activated in the cells		National Cancer Institute	NSC 755-Z/13	DMSO	10000	5	P10
FIMM023801-003	Streptozocin	IC50	1661.2	1.86	28.13	0	10000	1	1.93	-0.22	-22.9	6.78	7.55	28.13		Alkylating glucosamine-nitrosourea agent	A. Conv. Chemo	Approved					Prodrug, activated in the liver		National Cancer Institute	NSC 37917-V/5	DMSO	10000	5	P12
FIMM000344-003	Vinorelbine	IC50	6.21	1.15	88	0	10000	1	34.05	6.68	58.13	77.81	82.3	88		Mitotic inhibitor. Vinca alkaloid microtubule depolymerizer	A. Conv. Chemo	Approved							Selleck	S4269	DMSO	10000	5	P14
FIMM023819-002	Valrubicin	IC50	53.06	1.56	97.14	0	5000	0.5	22.79	-10.9	6.17	45.68	97.14	93.11		Topoisomerase II inhibitor	A. Conv. Chemo	Approved		AD-32		Valstar			National Cancer Institute	NSC 246131-R/4	DMSO	5000	5	P15
FIMM115615-001	8-amino-adenosine	IC50	530.54	2.5	100	0	50000	5	23.89	2.26	-19.43	46.49	101.06	102.74		Nucleoside analog, RNA synthesis inhibitor	A. Conv. Chemo	Probe			8-amino-adenosine		Prodrug, activated in the cells	Inactive	Northwestern University	NWU 8NH2	DMSO	50000	5	P16
FIMM023800-002	Dactinomycin	IC50	0.94	2.5	95.02	0	1000	0.1	35.35	-9.83	51.33	82.06	95.02	94.08		RNA and DNA synthesis inhibitor	A. Conv. Chemo	Approved			Actinomycin D				National Cancer Institute	NSC 3053-Y/14	DMSO	1000	5	P19
FIMM003727-001	Amonafide	IC50	445.64	1.03	98.35	0	10000	1	14.96	7.15	-15.62	22.86	65.61	98.35		Topoisomerase II inhibitor / DNA intercalator	A. Conv. Chemo	Investigational (Ph 3)		AS1413	Xanafide, Quinamed			Inactive	Selleck	S1367	DMSO	10000	5	P2
FIMM000490-004	Mitoxantrone	IC50	114.63	1.82	90.78	0	1000	0.1	9.78	13.21	3.95	3.7	39.51	90.78		Topoisomerase II inhibitor	A. Conv. Chemo	Approved							National Cancer Institute	NSC 279836-C/2	DMSO	1000	5	P20
FIMM023798-002	Gemcitabine	IC50	19.93	1.54	97.64	0	1000	0.1	19.54	-2.48	10.94	24.12	91.43	97.64		Antimetabolite; Nucleoside analog	A. Conv. Chemo	Approved				Gemsar, Gemzar	Prodrug, activated in the cells		National Cancer Institute	NSC 613327-S/2	DMSO	1000	5	P21
FIMM136382-001	GSK923295	IC50	349.14	0.84	93.93	0	10000	1	15.29	-14.85	-0.62	30.15	61.4	93.93		CENP-E inhibitor	I. Kinesin inhibitor	Investigational (Ph 1)		GSK923295				Inactive	Medchemexpress	HY-10299	DMSO	10000	5	P23
FIMM000862-003	Busulfan	IC50	24238.9	2.5	70.07	0	100000	10	4.87	-28.45	4.19	-6.1	6.32	70.07		Alkylating antineoplastic agent	A. Conv. Chemo	Approved					Prodrug, activated in the liver		Sigma-Aldrich	B2635	DMSO	100000	5	P5
FIMM000239-003	Auranofin	IC50	486.36	2.5	100	0	2500	0.25	8.14	5.19	-6.17	2.57	15.55	101.37		Antirheumatic agent	A. Conv. Chemo	Approved							Sigma-Aldrich	A6733	DMSO	2500	5	P6
FIMM000397-004	Dacarbazine	IC50	37.41	2.5	14.19	0	10000	1	2.09	1.47	-1.85	14.19	12.74	9.03		Alkylating agent	A. Conv. Chemo	Approved					Prodrug, activated in the liver		National Cancer Institute	NSC 45388-R/74	DMSO	10000	5	P8
FIMM023828-002	Fludarabine	IC50	1808.01	2.5	38.65	0	10000	1	3.07	-14.3	10.4	-0.42	7.12	38.65		Antimetabolite; Purine analog	A. Conv. Chemo	Approved				Fludara	Prodrug, activated in the cells		National Cancer Institute	NSC 312887-C/7	DMSO	10000	5	P9
FIMM115610-002	UNC0642	IC50	2011.42	2.5	100	0	10000	1	7.97	-7.44	5.75	8.8	14.45	100.79		G9a/GLP inhibitor	E. Differentiating/ epigenetic modifier	Probe		UNC0642				Inactive	Tocris Biosciences	5132	DMSO	10000	6	A10
FIMM003736-001	Rucaparib	IC50	2616.74	2.5	65.04	0	10000	1	4.23	6.14	-4.57	20.23	4.36	65.04		PARP inhibitor	E. Differentiating/ epigenetic modifier	Investigational (Ph 2)		AG-014699	AG-014447, PF-01367338				Axon Medchem	Axon 1529	DMSO	10000	6	A11
FIMM133776-001	Rocilinostat	IC50	1502.57	1.68	75.06	0	10000	1	6.92	-2.25	-2.06	11.86	24.13	75.06		HDAC-6 selective inhibitor	E. Differentiating/ epigenetic modifier	Investigational (Ph 1)		ACY-1215					ChemieTek	CT-ACY12	DMSO	10000	6	A12
FIMM003748-001	Tacedinaline	IC50	279.98	2.5	40.29	0	1000	0.1	2.27	2.27	-2.95	14.35	1.87	40.29		HDAC inhibitor	E. Differentiating/ epigenetic modifier	Investigational (Ph 3)		CI-994	Acetyldinaline, Gö 5549, PD 123654,			Inactive	LC Laboratories	C-2606	DMSO	1000	6	A13
FIMM115613-002	C646	IC50	3850.1	2.5	96.16	0	25000	2.5	9.05	-2.37	-8.68	4.87	24.32	96.16		p300/CREB-binding protein (CBP) inhibitor	E. Differentiating/ epigenetic modifier	Probe		C646				Inactive	Axon Medchem	Axon 1781	DMSO	25000	6	A14
FIMM133896-001	Pinometostat	IC50	1000	2.5	8.38	0	1000	0.1	0	-2.57	-3.46	-1.88	5.84	8.38		DOT1L inhibitor	E. Differentiating/ epigenetic modifier	Investigational (Ph 1)		EPZ-5676					Selleck	S7062	DMSO	1000	6	A15
FIMM133905-002	SGC-CBP30	IC50	7690.62	2.5	75.47	0	25000	2.5	4.3	5.68	-0.4	-3.59	0.97	75.47		CREBBP/EP300 bromodomain inhibitor	E. Differentiating/ epigenetic modifier	Probe		SGC-CBP30				Inactive	Medchemexpress	HY-15826	DMSO	25000	6	A16
FIMM136366-001	OTX015	IC50	455.71	1.51	67.76	0	10000	1	10.54	3.57	-22.44	7.99	51.45	67.76		BET family inhibitor	E. Differentiating/ epigenetic modifier	Investigational (Ph 1)		OTX015					Selleck	S7360	DMSO	10000	6	A17
FIMM136390-001	Resminostat	IC50	772.64	0.93	99.75	0	10000	1	12.33	-0.19	6.32	17.49	50.76	99.75		HDAC1, 3, 6 inhibitor	E. Differentiating/ epigenetic modifier	Investigational (Ph 2)		4SC 201					Medchemexpress	HY-14718A	DMSO	10000	6	A18
FIMM100381-001	Nutlin-3	IC50	3432.53	2.5	29.44	0	10000	1	1.15	9.45	0.4	7.03	-1.48	29.44		MDM2 inhibitor	G. Apoptotic modulator	Probe			Nutlin-3			Inactive	Selleck	S1061	DMSO	10000	6	A19
FIMM115474-001	AT-406	IC50	43.62	1.69	62.04	0	10000	1	17.94	0.08	4.72	49.82	62.04	52.28		XIAP, cIAP1, cIAP2 inhibitor	G. Apoptotic modulator	Investigational (Ph 1)		AT-406					Selleck	S2754	DMSO	10000	6	A20
FIMM001823-004	AT 101	IC50	3844.92	2.5	100	0	100000	10	16.91	6.7	-5.59	-3.36	94.41	102.43		Bcl-2 family inhibitor	G. Apoptotic modulator	Investigational (Ph 2)		AT 101	R-(-).gossypol				Selleck	S2812	DMSO	100000	6	A21
FIMM003728-001	Tipifarnib	IC50	472.44	0.64	100	0	10000	1	14.76	8.34	5.58	33.98	50.34	100.04		Farnesyltransferase inhibitor	E. Differentiating/ epigenetic modifier	Investigational (Ph 3)		R115777	Zarnestra, IND 58359				Selleck	S1453	DMSO	10000	6	A3
FIMM003787-001	Vorinostat	IC50	1133.42	2.5	88.91	0	10000	1	9.87	-3.81	1.55	0.75	37.54	88.91		HDAC inhibitor	E. Differentiating/ epigenetic modifier	Approved		MK-0683	SAHA	Zolinza			LC Laboratories	V-8477	DMSO	10000	6	A4
FIMM000296-002	Bexarotene	IC50	456.06	0.42	35.17	0	10000	1	3.75	-9.08	16.23	14.93	9.87	35.17		Antineoplastic agent; retinoid specifically selective for retinoid X receptors	E. Differentiating/ epigenetic modifier	Approved							Santa Cruz Biotechnology	sc-217753	DMSO	10000	6	A5
FIMM100383-001	Mocetinostat	IC50	459.38	1.19	86	0	10000	1	13.1	-8.33	7.82	11.36	61.45	86		HDAC inhibitor (HDAC1 & 2-selective)	E. Differentiating/ epigenetic modifier	Investigational (Ph 2)		MGCD0103					Selleck	S1122	DMSO	10000	6	A6
FIMM109446-001	Tubastatin A	IC50	1662.72	2.5	100	0	10000	1	8.98	5.22	-6.13	6.05	21.77	100.45		HDAC6 inhibitor	E. Differentiating/ epigenetic modifier	Probe			Tubastatin A			Inactive	ChemieTek	CT-TUBA	DMSO	10000	6	A7
FIMM109462-001	I-BET151	IC50	2334.79	2.5	77.7	0	10000	1	5.57	-8.33	8.42	-11.69	7.85	77.7		BET family inhibitor	E. Differentiating/ epigenetic modifier	Probe		I-BET151	GSK1210151A			Inactive	ChemieTek	CT-BET151	DMSO	10000	6	A8
FIMM115478-001	Lomeguatrib	IC50	3968.55	2.5	19.53	0	10000	1	0.39	-2.48	4.98	-9.73	-4.2	19.53		O6-methylguanine-DNA methyltransferase inhibitor	E. Differentiating/ epigenetic modifier	Investigational (Ph 2)						Inactive	Tocris Biosciences	4359	DMSO	10000	6	A9
FIMM003744-001	Belinostat	IC50	672.76	1.02	100	0	10000	1	13.09	8.29	-10.38	18.67	56.15	100.81		HDAC inhibitor	E. Differentiating/ epigenetic modifier	Approved (US)		PXD101	PX105684				ChemieTek	CT-BELI	DMSO	10000	6	B2
FIMM136384-001	Idasanutlin	IC50	1451.73	2.08	40.36	0	10000	1	3.61	-3.26	6.03	3.33	12.61	40.36		MDM2 inhibitor	G. Apoptotic modulator	Probe		RG7388				Inactive	Medchemexpress	HY-15676	DMSO	10000	6	B23
FIMM133786-001	Lonafarnib	IC50	1087.27	2.5	76.5	0	10000	1	8.7	-19.09	4.66	-25.05	34.52	76.5		Farnesyl transferase inhibitor	E. Differentiating/ epigenetic modifier	Investigational (Ph 3)		SCH66336	Sarasar				Selleck	S2797	DMSO	10000	6	F11
FIMM100399-001	Quisinostat	IC50	18.43	0.78	92.01	0	1000	0.1	17.94	-4.89	11.67	35.19	70.79	92.01		HDAC inhibitor	E. Differentiating/ epigenetic modifier	Investigational (Ph 2)		JNJ-26481585					Active Biochem	A-1162	DMSO	1000	6	F13
FIMM115607-003	GSK-J4	IC50	2389.58	2.5	99.39	0	100000	10	19.38	-2.69	-3.63	9.65	98.33	99.39		JMJD3 (histone demethylase) inhibitor	E. Differentiating/ epigenetic modifier	Probe		GSK-J4				Inactive	Selleck	S7070-2	DMSO	100000	6	F14
FIMM136369-001	CUDC-907	IC50	6.6	1.36	96.49	0	10000	1	37.07	4.61	62.81	87.82	96.49	95.08		HDAC1/2/3/10, PI3Kalpha inhibitor	E. Differentiating/ epigenetic modifier	Investigational (Ph 1)		CUDC-907					Selleck	S2759	DMSO	10000	6	F17
FIMM003771-001	YM155	IC50	12.93	1.39	100	0	10000	1	34.69	10.41	39.5	98.24	101.56	100.78		Survivin inhibitor	G. Apoptotic modulator	Investigational (Ph 2)		YM155					ChemieTek	CT-YM155	DMSO	10000	6	F18
FIMM003721-001	Serdemetan	IC50	1315.36	1.78	78.92	0	10000	1	7.89	7.65	-8.8	6.41	29.56	78.92		HDM2-p53 antagonist	G. Apoptotic modulator	Investigational (Ph 1)		JNJ 26854165				Inactive	Selleck	S1172	DMSO	10000	6	F19
FIMM133891-001	Birinapant	IC50	15.78	1.39	73.32	0	1000	0.1	15.64	1.76	-8.46	27.23	64.97	73.32		IAPs, SMAC mimetic	G. Apoptotic modulator	Investigational (Ph 2)		TL32711					Chemietek	CT-BIRI	DMSO	1000	6	F21
FIMM133892-001	LCL161	IC50	53.94	0.37	86.25	0	25000	2.5	24.65	6.22	56.91	50.95	57.36	86.25		IAPs, SMAC mimetic	G. Apoptotic modulator	Investigational (Ph 2)		LCL161					Chemietek	CT-LCL161	DMSO	25000	6	F22
FIMM003709-001	Veliparib	IC50	884.07	2.5	23.23	0	10000	1	2.28	-8.41	7.93	-23.06	13.8	23.05		PARP inhibitor	E. Differentiating/ epigenetic modifier	Investigational (Ph 3)		ABT-888					Selleck	S1004	DMSO	10000	6	F3
FIMM003788-001	Entinostat	IC50	1035.07	1.77	79.47	0	10000	1	8.98	10.61	-9.55	3.16	38.32	79.47		HDAC inhibitor	E. Differentiating/ epigenetic modifier	Investigational (Ph 2)		MS-275	SNDX-275				LC Laboratories	E-3866	DMSO	10000	6	F4
FIMM100418-001	JQ1	IC50	376.77	2.5	43.28	0	10000	1	7.35	-11.43	-5.12	-6.02	43.28	41.39		BET family inhibitor	E. Differentiating/ epigenetic modifier	Probe		JQ1	(+)JQ1, SGCBD01(+)			Inactive	SGC	SGCBD01(+)	DMSO	10000	6	F6
FIMM109449-001	StemRegenin 1	IC50	671.92	0.87	43.71	0	10000	1	5.04	-8.01	7.16	7.67	23.49	43.71		AHR antagonist, stem cell regenerating	E. Differentiating/ epigenetic modifier	Probe			StemRegenin 1, SR1			Inactive	ChemieTek	CT-SR1	DMSO	10000	6	F7
FIMM023825-003	Azacitidine	IC50	3811.75	2.5	60.88	0	10000	1	2.72	-6.08	12.02	7.73	-9.46	60.88		Nucleoside analog DNA methyl transferase inhibitor	E. Differentiating/ epigenetic modifier	Approved			5-azacytidine, 5-AzaC	Vidaza	Prodrug, activated in the cells		National Cancer Institute	NSC 102816-P/21	DMSO	10000	6	F8
FIMM115611-001	GSK343	IC50	2077.25	2.5	97.4	0	10000	1	7.6	-23.96	9.32	-11.62	13.24	97.4		EZH2 inhibitor	E. Differentiating/ epigenetic modifier	Probe		GSK343				Inactive	SGC	SGCGSK343	DMSO	10000	6	G10
FIMM133802-001	EPZ-5687	IC50	10000	1.43	11.45	0	10000	1	0	-4.86	11.45	-9.77	1.15	2.34		EZH2 inhibitor	E. Differentiating/ epigenetic modifier	Probe		EPZ-5687				Inactive	ChemieTek	CT-EPZ687	DMSO	10000	6	G12
FIMM133862-002	IOX-1	IC50	39180.2	2.5	53.43	0	100000	10	2.26	3.9	-6.7	7.12	-10.47	53.43		2-Oxoglutarate Oxygenase Inhibitor	E. Differentiating/ epigenetic modifier	Probe		IOX-1				Inactive	Selleck	S7234	DMSO	100000	6	G15
FIMM133904-001	GSK2801	IC50	10000	0.68	4.15	0	10000	1	0	-12.33	4.15	1.57	2.12	3.78		BAZ2B/A bromodomain inhibitor	E. Differentiating/ epigenetic modifier	Probe		GSK2801				Inactive	SGC	SGCGSK2801	DMSO	10000	6	G16
FIMM003759-001	Iniparib	IC50	10000	0.06	20.21	0	10000	1	0	-0.68	20.21	2.47	18.34	-13.77		PARP inhibitor	E. Differentiating/ epigenetic modifier	Investigational (Ph 3)		BSI-201	IND-71677			Inactive	Axon Medchem	Axon 1566	DMSO	10000	6	G2
FIMM115484-001	Venetoclax	IC50	1000	0.15	13.88	0	1000	0.1	0	-8.83	13.88	4.89	12.43	-17.65		Bcl-2-selective inhibitor	G. Apoptotic modulator	Investigational (Ph 1)		ABT-199	GDC-0199				ChemieTek	CT-A199	DMSO	1000	6	G20
FIMM000269-004	Rofecoxib	IC50	10000	2.5	9.33	0	10000	1	0	7.6	-7.55	8.14	-4.81	4.7		COX-2 inhibitor	J. NSAID	Approved				Vioxx			ChemieTek	CT-RX001	DMSO	10000	6	G23
FIMM003783-001	Panobinostat	IC50	14.73	1.31	95.1	0	1000	0.1	20.42	7.9	1.18	35.94	87.66	95.1		HDAC inhibitor	E. Differentiating/ epigenetic modifier	Approved (US)		LBH589		Farydak, Faridak			LC Laboratories	P-3703	DMSO	1000	6	G5
FIMM000249-004	Tretinoin	IC50	4173.93	2.5	10.75	0	10000	1	0	0.84	-5.07	1.31	-3.43	10.75		Retinoic acid receptor agonist	E. Differentiating/ epigenetic modifier	Approved			ATRA, retinoic acid, vitamin A				National Cancer Institute	NSC 122758-Q/6	DMSO	10000	6	G9
FIMM133785-001	AR-42	IC50	347.32	1.05	100	0	10000	1	16.54	11.51	-10.27	24.87	72.81	101.29		HDAC inhibitor	E. Differentiating/ epigenetic modifier	Investigational (Ph 1)		AR-42	OSU-HDAC42				Selleck	S2244	DMSO	10000	6	P11
FIMM115608-002	UNC1215	IC50	12533.1	2.5	29.71	0	30000	3	0.89	4.69	-14.99	7.6	-9.56	29.71		L3MBTL3 inhibitor	E. Differentiating/ epigenetic modifier	Probe		UNC1215				Inactive	Tocris Biosciences	4666	DMSO	30000	6	P13
FIMM136374-001	RGFP966	IC50	483.21	1.08	45.18	0	10000	1	6.28	2.17	7.8	5.72	31.03	45.18		HDAC3 inhibitor	E. Differentiating/ epigenetic modifier	Probe		RGFP966				Inactive	Selleck	S7229	DMSO	10000	6	P17
FIMM003712-001	Obatoclax	IC50	1214.02	2.5	25.87	0	10000	1	2.27	-2.55	12.75	-0.84	9.87	25.87		Bcl-2 family inhibitor	G. Apoptotic modulator	Investigational (Ph 3)		GX15-070				Inactive	Selleck	S1057	DMSO	10000	6	P18
FIMM136391-001	WEHI-539	IC50	2495.04	0.37	11.57	0	2500	0.25	0	-19.9	6.34	0.95	11.57	0.53		Bcl-XL inhibitor	G. Apoptotic modulator	Probe		WEHI-539				Inactive	Medchemexpress	HY-15607A	DMSO	2500	6	O22
FIMM003790-001	Olaparib	IC50	3818.62	2.5	77.92	0	10000	1	3.58	6.41	-2.65	6.09	-12.29	77.92		PARP inhibitor	E. Differentiating/ epigenetic modifier	Approved		AZD2281	KU-0059436	Lynparza			LC Laboratories	O-9201	DMSO	10000	6	O3
FIMM100365-001	XAV-939	IC50	3692.06	2.5	36.44	0	10000	1	1.46	-5.04	-0.67	14.66	-4.27	36.44		Tankyrase-1 and -2	E. Differentiating/ epigenetic modifier	Probe		XAV-939				Inactive	Selleck	S1180	DMSO	10000	6	P4
FIMM109451-001	PFI-1	IC50	1073.41	2.5	52.62	0	10000	1	5.96	0.37	-7.77	-15.59	24.15	52.62		Selective chemical probe for BET Bromodomains	E. Differentiating/ epigenetic modifier	Probe		PFI-1				Inactive	SGC	SGCPFI	DMSO	10000	6	P7
FIMM115612-002	UNC0638	IC50	2296.71	2.5	100	0	10000	1	7.26	-5.42	3.25	16.21	9.9	102.27		G9a/GLP inhibitor	E. Differentiating/ epigenetic modifier	Probe		UNC0638				Inactive	Tocris Biosciences	4343	DMSO	10000	6	P10
FIMM133784-001	Pracinostat	IC50	121.26	0.99	99.87	0	10000	1	22.03	3.22	6.15	45.92	87.85	99.87		HDAC inhibitor	E. Differentiating/ epigenetic modifier	Investigational (Ph 2)		SB-939					Selleck	S1515	DMSO	10000	6	P12
FIMM115606-002	IOX-2	IC50	1895.89	0.92	25.69	0	50000	5	2.91	4.89	-7.96	9.13	16.47	25.69		PHD2 inhibitor	E. Differentiating/ epigenetic modifier	Probe		IOX-2					Tocris Biosciences	4451	DMSO	50000	6	P14
FIMM133893-001	Tazemetostat	IC50	1701.6	2.5	26.1	0	10000	1	1.85	-15.95	5.75	-7.59	5.48	26.1		EZH2 inhibitor	E. Differentiating/ epigenetic modifier	Investigational (Ph 1)		E7438	EPZ-6438				Chemietek	CT-EPZ438	DMSO	10000	6	P15
FIMM136388-001	Talazoparib	IC50	27.79	0.68	92.64	0	1000	0.1	16	2.36	11.78	31.08	61.07	92.64		PARP1/2 inhibitor	E. Differentiating/ epigenetic modifier	Investigational (Ph 3)		BMN 673					Medchemexpress	HY-16106	DMSO	1000	6	P16
FIMM100345-001	APR-246	IC50	1295.02	2.5	24.39	0	10000	1	1.99	-2.28	8.17	-8.86	8.45	24.24		p53 activator, thioredoxin reductase 1 inhibitor	G. Apoptotic modulator	Investigational (Ph 1)		APR-246	Prima-1 Met				Tocris Biosciences	3710	DMSO	10000	6	P19
FIMM003724-001	Decitabine	IC50	59.88	0.52	45.99	0	10000	1	10.44	15.4	6.06	26.05	38.82	45.99		Nucleoside analog DNA methyl transferase inhibitor	E. Differentiating/ epigenetic modifier	Approved			5-aza-2'-deoxycytidine		Prodrug, activated in the cells		Selleck	S1200	DMSO	10000	6	P2
FIMM115468-001	PAC-1	IC50	2100.43	2.5	97.73	0	10000	1	7.56	13.15	-16.74	13.59	12.84	97.73		procaspase-3 activator	G. Apoptotic modulator	Investigational (Ph 1)		PAC-1					Selleck	S2738	DMSO	10000	6	P20
FIMM133902-001	Selinexor	IC50	25.36	1.41	99.06	0	10000	1	30.78	-17.25	23.28	85	96.24	99.06		CRM1 inhibitor	G. Apoptotic modulator	Investigational (Ph 2)		KPT-330					Selleck	S7252	DMSO	10000	6	P21
FIMM000298-004	Celecoxib	IC50	1491.27	2	46.01	0	10000	1	4.14	-4.47	9.33	4.78	14.06	46.01		Selective COX-2 inhibitor	J. NSAID	Approved							National Cancer Institute	NSC 719627-M/1	DMSO	10000	6	P23
FIMM100374-001	Niraparib	IC50	734	2.33	99.83	0	10000	1	13.32	-20.33	13.09	0.88	67.14	99.83		PARP inhibitor	E. Differentiating/ epigenetic modifier	Investigational (Ph 1)		MK-4827					ChemieTek	CT-MK4827	DMSO	10000	6	P5
FIMM109445-002	Tubacin	IC50	1419.1	1.25	60.92	0	10000	1	5.53	2.88	-7.01	13.59	20.83	60.92		HDAC6 inhibitor	E. Differentiating/ epigenetic modifier	Probe			Tubacin			Inactive	Selleck	S2239	DMSO	10000	6	P6
FIMM115471-001	FG-4592	IC50	1059.63	1.37	27.24	0	10000	1	2.23	2.95	-3.74	2.75	12.65	27.24		HIF prolyl hydroxylase inhibitor	E. Differentiating/ epigenetic modifier	Investigational (Ph 2)		FG-4592					Selleck	S1007	DMSO	10000	6	P8
FIMM115609-002	SGC0946	IC50	1742.67	2.5	81.58	0	10000	1	7.15	-5.01	12.5	0.76	16.2	81.58		DOT1L inhibitor	E. Differentiating/ epigenetic modifier	Probe		SGC0946				Inactive	Selleck	S7079	DMSO	10000	6	P9
FIMM000484-002	Methylprednisolone	IC50	616.73	0.89	21.26	0	10000	1	1.52	-6.39	2.96	3.97	11.97	21.26		Immunosuppressant	D. Immunomodulatory	Approved							Santa Cruz Biotechnology	sc-205749	DMSO	10000	7	A10
FIMM000227-002	Dexamethasone	IC50	2291.79	2.5	32.23	0	10000	1	2.01	6.17	-11.07	6.47	3.38	32.23		Immunosuppresant; glucocorticoid	D. Immunomodulatory	Approved				Decadron, Dexpak			Selleck	S1322	DMSO	10000	7	A11
FIMM000390-004	Thalidomide	IC50	1433.99	1.79	30.31	0	10000	1	2.38	2.58	-11.81	3.8	10.19	30.31		Immunosuppresant	D. Immunomodulatory	Approved							National Cancer Institute	NSC 66847-R/5	DMSO	10000	7	A12
FIMM136365-001	VGX-1027	IC50	3830.05	2.5	30.79	0	10000	1	1.07	6.29	-5.46	9.16	-5.01	30.79		Immunomodulator	D. Immunomodulatory	Investigational (Ph 1)		VGX-1027				Inactive	Selleck	S7515	DMSO	10000	7	A13
FIMM003717-001	Tanespimycin	IC50	108.22	1.17	98.34	0	10000	1	22.55	-18.12	11.4	45.36	93.81	98.34		HSP90 inhibitor	K. HSP inhibitor	Investigational (Ph 2)			17-AAG				Selleck	S1141	DMSO	10000	7	A14
FIMM133792-001	CUDC-305	IC50	90.33	2.5	99.1	0	10000	1	24.56	-10.96	-7.12	55.97	95.49	99.1		HSP90 inhibitor	K. HSP inhibitor	Investigational (Ph 1)		CUDC-305	DEBIO-0932				ChemieTek	CT-CU305	DMSO	10000	7	A15
FIMM133782-001	Ganetespib	IC50	4.81	2.27	97.25	0	1000	0.1	27.39	8.02	2.51	81.75	95.52	97.25		HSP90 inhibitor	K. HSP inhibitor	Investigational (Ph 3)		STA-9090					Selleck	S1159	DMSO	1000	7	A16
FIMM003737-001	Tarenflurbil	IC50	1900.45	2.33	16.06	0	10000	1	0.56	9.06	-2.83	6.35	2.86	16.06		Gamma-secretase inhibitor	X. Other	Investigational (Ph 3)			(R)-Flurbiprofen			Inactive	Cayman Chemical Company	70255	DMSO	10000	7	A17
FIMM003793-001	Vismodegib	IC50	678.82	2.5	10.65	0	10000	1	0.09	2.15	-0.72	-15.5	8.36	10.65		Smothened (Hh) inhibitor	X. Other	Approved		GDC-0449	HhAntag691	Erivedge			LC Laboratories	V-4050	DMSO	10000	7	A18
FIMM000171-004	Anagrelide	IC50	3948.67	2.5	23.87	0	10000	1	0.64	12	-7.82	6.75	-4.99	23.87		PDE-3, PLA2 inhibitor	X. Other	Approved				Agrylin, Xagrid			Tocris Biosciences	2432	DMSO	10000	7	A19
FIMM109448-001	Varespladib	IC50	10000	1	12.09	0	10000	1	0	12.09	0.39	7.43	5.44	1.32		Secretory phospholipase A2 inhibitor	X. Other	Investigational (Ph 2)		LY315920	A-001				ChemieTek	CT-VARE	DMSO	10000	7	A20
FIMM100378-006	Galiellalactone	IC50	8421.48	2.5	87.67	0	25000	2.5	4.61	5.62	-13.63	15.67	-3.22	87.67		STAT3-DNA interaction inhibitor	X. Other	Probe							Santa Cruz Biotechnology	sc-202165-6	DMSO	25000	7	A21
FIMM136358-001	NSC348884	IC50	1737.3	0.88	28.34	0	50000	5	3.52	-0.24	2.69	6.83	19.96	28.34		NPM1 oligomerization inhibitor	X. Other	Probe		NSC348884				Inactive	Axon Medchem	Axon 1402	DMSO	50000	7	A22
FIMM000773-002	Nilutamide	IC50	3161.92	2.5	21.31	0	10000	1	0.69	9.87	-10.87	10.96	-0.04	21.31		Nonsteroidal antiandrogen	F. Hormone therapy	Approved							Santa Cruz Biotechnology	sc-203644	DMSO	10000	7	A3
FIMM000428-003	Finasteride	IC50	908.26	2.5	19.51	0	10000	1	1.63	-8.16	2.67	-0.93	10.94	19.51		type II 5-alpha reductase inhibitor	F. Hormone therapy	Approved		MK-906					Tocris Biosciences	3293	DMSO	10000	7	A4
FIMM000617-004	Fulvestrant	IC50	232.62	2.5	30.2	0	1000	0.1	1.8	-15	-11.41	10.7	3.02	30.2		Estrogen receptor antagonist	F. Hormone therapy	Approved							Selleck	S1191	DMSO	1000	7	A5
FIMM000290-004	Letrozole	IC50	2369.83	2.46	18.13	0	10000	1	0.66	-5.5	8.63	0.62	1.93	17.63		Aromatase inhibitor	F. Hormone therapy	Approved		CGS-20267		Femara			National Cancer Institute	NSC 719345-G/2	DMSO	10000	7	A6
FIMM000620-004	Tamoxifen	IC50	2948.75	2.5	91.05	0	10000	1	5.42	13.57	-12.39	10.53	2.67	91.05		Estrogen receptor antagonist	F. Hormone therapy	Approved		ICI-46474			Prodrug, reduced activity compared to main metabolite 4-hydroxytamoxifen		National Cancer Institute	NSC 180973-S/203	DMSO	10000	7	A7
FIMM109455-001	RD162	IC50	1116.08	2.5	21.04	0	10000	1	1.68	-0.47	-6.25	-4.87	9.13	21.04		AR antagonist	F. Hormone therapy	Probe		RD162				Inactive	Axon Medchem	Axon 1532	DMSO	10000	7	A8
FIMM000257-002	Goserelin	IC50	2244.91	2.5	27.08	0	10000	1	1.57	-8.87	2.12	-9.49	3.07	27.08		Gonadotropin releasing hormone superagonist	F. Hormone therapy	Approved							Tocris Biosciences	3592	DMSO	10000	7	A9
FIMM003716-001	Abiraterone	IC50	659.25	2.27	17.74	0	5000	0.5	1.01	12.05	2.91	0.63	6.16	17.74		P450 17alpha-hydroxylase-17,20-lyase inhibitor	F. Hormone therapy	Approved		CB-7598					Selleck	S1123	DMSO	5000	7	B2
FIMM136372-001	NVP-LGK974	IC50	1063.78	2.5	28.17	0	10000	1	2.78	-1.25	10.61	-1.05	13.01	28.17		PORCN inhibitor	X. Other	Investigational (Ph 1)		NVP-LGK974	LGK974				Selleck	S7143	DMSO	10000	7	B23
FIMM000469-002	Levamisole	IC50	10000	2.5	3.89	0	10000	1	0	-12.4	3.89	-11.72	-0.75	-6.64		Immunomodulatory agent	D. Immunomodulatory	Approved			Tetramisole				Sigma-Aldrich	L9756	DMSO	10000	7	F11
FIMM136371-001	NLG919	IC50	10000	2.5	8.02	0	10000	1	0	-4.21	8.02	-10.97	-1.37	5.41		IDO inhibitor	D. Immunomodulatory	Investigational (Ph 1)		NLG919					Selleck	S7111	DMSO	10000	7	F13
FIMM100392-001	VER 155008	IC50	2714.78	2.5	50.94	0	10000	1	3.11	-10.65	-27.97	3.38	2.91	50.94		HSP70 inhibitor	K. HSP inhibitor	Probe		VER 155008				Inactive	Axon Medchem	Axon 1608	DMSO	10000	7	F14
FIMM003765-001	2-methoxyestradiol	IC50	450.14	2.5	65.14	0	10000	1	10.63	-5.01	7.39	-13.99	60.61	65.14		Angiogenesis inhibitor	X. Other	Investigational (Ph 2)			2ME2			Inactive	Cayman Chemical Company	13021	DMSO	10000	7	F17
FIMM100402-001	Tosedostat	IC50	1055.01	0.51	63.93	0	10000	1	6.78	15.65	4.53	25	11.8	63.93		Aminopeptidase inhibitor	X. Other	Investigational (Ph 3)		CHR 2797					Tocris Biosciences	3595	DMSO	10000	7	F18
FIMM100410-001	PF-3845	IC50	510.76	1.2	26.88	0	10000	1	3.05	7.1	-7.1	4.55	18.16	26.88		FAAH inhibitor	X. Other	Probe		PF-3845				Inactive	Selleck	S2666	DMSO	10000	7	F19
FIMM115616-003	Stattic	IC50	1826.35	2.5	100	0	50000	5	17.18	-10	5.46	-11.23	100.41	100.67		STAT3 SH2 domain inhibitor	X. Other	Probe			Stattic				Tocris Biosciences	2798-03-01 00:00:00	DMSO	50000	7	F21
FIMM133895-001	deltarasin	IC50	1739.64	2.5	100	0	10000	1	8.74	11.11	-1.76	6.75	19.87	100.51		Ras-PDEdelta inhibitor	X. Other	Probe			deltarasin			Inactive	Chemietek	CT-DELT	DMSO	10000	7	F22
FIMM100376-001	Toremifene	IC50	3089.95	2.5	94.68	0	10000	1	5.41	-11.06	-4.77	-3.09	1.03	94.68		selective estrogen receptor modulator	F. Hormone therapy	Approved		FC 1157a		Fareston, Acapodene			Santa Cruz Biotechnology	sc-253712	DMSO	10000	7	F3
FIMM000446-003	Flutamide	IC50	10000	2.5	8.5	0	10000	1	0	8.5	-7.17	0.08	-7.83	1.65		Nonsteroidal antiandrogen	F. Hormone therapy	Approved							Tocris Biosciences	4094	DMSO	10000	7	F4
FIMM000618-004	Megestrol acetate	IC50	3169.35	2.5	25.25	0	10000	1	0.97	-12.57	16.64	3.3	-0.04	25.25		Progestogen	F. Hormone therapy	Approved				Megace			National Cancer Institute	NSC 71423-Q/12	DMSO	10000	7	F6
FIMM133799-001	Orteronel	IC50	10000	0.86	16.1	0	10000	1	0	-4.94	16.1	-14.49	5.9	-13.66		CYP17A1, androgen synth inhib.	F. Hormone therapy	Investigational (Ph 3)		TAK-700					Selleck	S1195	DMSO	10000	7	F7
FIMM109456-001	Enzalutamide	IC50	8549.83	2.5	15.82	0	10000	1	0	-6.88	11.96	3.6	-11.94	9.67		AR antagonist	F. Hormone therapy	Approved		MDV3100		Xtandi			Axon Medchem	Axon 1613	DMSO	10000	7	F8
FIMM000519-002	Prednisolone	IC50	10000	0.49	13.55	0	10000	1	0	-3.86	-10.91	-2.69	13.55	-4.95		Immunomodulatory agent	D. Immunomodulatory	Approved							Santa Cruz Biotechnology	sc-205815	DMSO	10000	7	G10
FIMM133797-002	Pomalidomide	IC50	10000	2.5	1.81	0	10000	1	0	-1.23	1.81	-2.78	-2.55	-11.08		Immunomodulatory agent, anti-angiogenic	D. Immunomodulatory	Approved		CC-4047	3-amino-thalidomide	Pomalyst			Sigma-Aldrich	P0018	DMSO	10000	7	G12
FIMM003764-001	Luminespib	IC50	3.92	2.5	94.46	0	1000	0.1	27.81	-0.53	-11.42	91.74	93.67	94.46		HSP90 inhibitor	K. HSP inhibitor	Investigational (Ph 2)		NVP-AUY922	AUY922				ChemieTek	CT-AUY922	DMSO	1000	7	G15
FIMM136394-001	BGB324	IC50	955.57	2.5	100	0	10000	1	11.97	-10.01	1.82	-5.86	52.92	100.46		Axl inhibitor	B. Kinase inhibitor	Investigational (Ph 1)		BGB324	R 428				Axon Medchem	Axon 1946	DMSO	10000	7	G16
FIMM000360-003	Aminoglutethimide	IC50	71.58	0.32	13.03	0	10000	1	0.06	-2.42	11.92	1.6	13.03	8.19		Anti-steroid, aromatase inhibitor	F. Hormone therapy	Approved							Sigma-Aldrich	A9657	DMSO	10000	7	G2
FIMM133812-001	Cilengitide	IC50	10000	2.5	100	0	10000	1	0	-0.56	-5.27	-4.02	-6.6	-5.4		alphaVbeta3 integrin inhibitor	X. Other	Investigational (Ph 3)		EMD 121974	NSC 707544				Selleck	S7077	DMSO	10000	7	G20
FIMM136373-001	ONX-0914	IC50	160.23	2.5	100	0	10000	1	21.66	2.7	-0.21	23.41	101.07	101.11		LMP7 (immunoproteasome)	X. Other	Probe		ONX-0914	PR-957			Inactive	Selleck	S7172	DMSO	10000	7	G23
FIMM000303-004	Anastrozole	IC50	9950.46	2.5	12.81	0	10000	1	0	5.86	-13	8.95	-17.04	6.66		Aromatase inhibitor	F. Hormone therapy	Approved		ZD1033					National Cancer Institute	NSC 719344-F/2	DMSO	10000	7	G5
FIMM003745-002	Bimatoprost	IC50	5500	2.5	7.75	0	5500	0.55	0	-8.68	-9.3	7.75	-21.44	5.11		Prostaglandin analog	D. Immunomodulatory	Approved		AGN 192024		Latisse, Lumigan, Prostamide			Selleck	S1407	DMSO	5500	7	G9
FIMM000464-003	Imiquimod	IC50	449.23	2.5	33.41	0	2500	0.25	2.55	-1	-26.09	5.8	6.2	33.41		Immunomodulatory agent, TLR7 agonist	D. Immunomodulatory	Approved							National Cancer Institute	NSC 369100-F/4	DMSO	2500	7	P11
FIMM003722-001	BIIB021	IC50	45.71	2.5	97.7	0	10000	1	27.87	-3.82	-2	86.44	95.49	97.7		HSP90 inhibitor	K. HSP inhibitor	Investigational (Ph 2)		BIIB021				Inactive	Selleck	S1175	DMSO	10000	7	P13
FIMM003777-001	Fingolimod	IC50	1900.84	2.5	100	0	10000	1	8.27	2.54	11.61	-13.51	16.48	101.2		S1PR antagonist	X. Other	Approved				Gilenya			LC Laboratories	F-4633	DMSO	10000	7	P17
FIMM000060-004	Pilocarpine	IC50	2106.08	2.5	15.87	0	40000	4	1.32	-7.2	14.52	-24.01	15.87	13.16		Non-selective muscarinic receptor agonist	X. Other	Approved				Salagen			Tocris Biosciences	694	DMSO	40000	7	P18
FIMM001376-002	Itraconazole	IC50	624.15	2.3	53.38	0	5000	0.5	5.54	-5.32	9.6	1.27	19.98	53.38		antifungal, hedgehog signaling inhibitor	X. Other	Approved (non-oncology)							Selleck	S2476	DMSO	5000	7	O22
FIMM000396-002	Clomifene	IC50	2348.06	2.5	100	0	10000	1	7.15	5.62	-3.39	11.76	9.74	100.37		Selective estrogen receptor modulator	F. Hormone therapy	Approved			Clomid, Serophene, Milophene				Selleck	S2561	DMSO	10000	7	O3
FIMM109453-001	4-hydroxytamoxifen	IC50	2240.38	2.5	100	0	10000	1	7.39	-2.44	7.42	18.35	10.8	101.66		Selective estrogen receptor modulator	F. Hormone therapy	Investigational as a gel preparation					Most active metabolite of tamoxifen		Santa Cruz Biotechnology	sc-3542	DMSO	10000	7	P4
FIMM133804-001	ARN 509	IC50	86.48	2.5	15.73	0	10000	1	2.33	2.47	-8.9	9.44	15.73	7.75		AR antagonist	F. Hormone therapy	Investigational (Ph 2)		ARN 509					Axon Medchem	Axon 1979	DMSO	10000	7	P7
FIMM000523-002	Prednisone	IC50	256.77	0.59	30.79	0	10000	1	3.96	8.4	-10.21	23.04	13.33	30.79		Immunomodulatory agent	D. Immunomodulatory	Approved					Prodrug, activated in the liver		Santa Cruz Biotechnology	sc-205816	DMSO	10000	7	P10
FIMM136389-001	Tasquinimod	IC50	642.29	0.69	44.43	0	10000	1	5.07	5.21	-3.37	15.93	19.5	44.43		S100A9, immunomodulatory, anti-angiogenic	D. Immunomodulatory	Investigational (Ph 3)		ABR-215050					Medchemexpress	HY-10528	DMSO	10000	7	P12
FIMM115488-002	Radicicol	IC50	80.01	2.5	98.41	0	10000	1	25.05	8.01	-3.23	62.69	94.72	98.41		HSP90 inhibitor	K. HSP inhibitor	Probe		RHI-12648	Monorden			Inactive	Tocris Biosciences	2/1/1589	DMSO	10000	7	P14
FIMM003718-001	Alvespimycin	IC50	38.14	2.5	97.76	0	1000	0.1	16.59	-2.42	3.15	0.07	91.11	97.76		HSP90 inhibitor	K. HSP inhibitor	Investigational (Ph 2)		KOS-1022	17-DMAG			Inactive	Selleck	S1142	DMSO	1000	7	P15
FIMM003752-001	Sonidegib	IC50	357.75	0.3	31.63	0	10000	1	3.16	15.54	0.14	15.47	9.31	31.63		Smothened (Hh) inhib	X. Other	Investigational (Ph 2)		NVP-LDE225	LDE225, erismodegib (USAN)				ChemieTek	CT-LDE225	DMSO	10000	7	P16
FIMM109454-002	15D-PGJ2	IC50	3000	0.21	14.85	0	3000	0.3	0	-5.84	14.85	-2.42	7.53	-4.41		Endogenous PPARγ ligand, prostaglandin, NFkB signaling inhibitor	X. Other	Probe			15D-PGJ2, 15-deoxy delta(12,14)prostaglandin J2			Inactive	Merck	538927-2	DMSO	3000	7	P19
FIMM000304-003	Bicalutamide	IC50	670	0.48	42.66	0	10000	1	4.54	9.41	-0.92	21.06	11.12	42.66		Nonsteriodal antiandrogen	F. Hormone therapy	Approved				Casodex, Cosudex, Calutide, Kalumid			ChemieTek	CT-BIC	DMSO	10000	7	P2
FIMM100411-001	MK-0752	IC50	526.01	0.16	18.21	0	1000	0.1	0	2.67	0.25	18.21	-0.18	11.06		gamma-secretase/notch inhibitor	X. Other	Investigational (Ph 2)		MK-0752					Selleck	S2660	DMSO	1000	7	P20
FIMM133783-001	TRAM-34	IC50	137.59	2.5	21.66	0	1000	0.1	1.55	0.45	8.79	-0.89	6.73	21.66		intermediate-conductance Ca2+-activated K+ channel inh.	X. Other	Probe		TRAM-34				Inactive	Selleck	S1160	DMSO	1000	7	P21
FIMM136375-001	NMS-873	IC50	859.23	2.5	100	0	10000	1	12.54	-24.77	10.74	0.03	59.36	102.04		p97/VCP inhibitor	X. Other	Probe		NMS-873				Inactive	Selleck	S7285	DMSO	10000	7	P23
FIMM003593-003	Exemestane	IC50	2165.18	2.5	49.87	0	10000	1	3.65	-22.63	-1.45	-17.27	6.18	49.87		Aromatase inhibitor	F. Hormone therapy	Approved							National Cancer Institute	NSC 713563-U/2	DMSO	10000	7	P5
FIMM000262-004	Raloxifene	IC50	3283.25	2.5	93.51	0	10000	1	5.05	4.93	-3.97	11.97	-1.92	93.51		Selective estrogen receptor modulator	F. Hormone therapy	Approved							National Cancer Institute	NSC 747974-X/1	DMSO	10000	7	P6
FIMM100377-001	Lasofoxifene	IC50	16.59	0.6	25.1	0	1000	0.1	3.21	-1.78	-0.33	17.38	12.93	25.1		Selective estrogen receptor modulator	F. Hormone therapy	Approved				Oporia			Santa Cruz Biotechnology	sc-211721	DMSO	1000	7	P8
FIMM003782-001	Lenalidomide	IC50	11634.3	2.5	28.71	0	100000	10	2.72	-4.4	7.82	-4.3	11.71	28.71		Immunomodulatory	D. Immunomodulatory	Approved		CC-5013		Revlimid			LC Laboratories	L-5499	DMSO	100000	7	P9
FIMM136413-001	AMG-925	IC50	122.85	2.5	53.1	0	1000	0.1	5.61	-4.07	1.57	-19.29	20.02	53.1		FLT-3, CDK4 inhibitor	B. Kinase inhibitor	Probe		AMG-925				Inactive	ChemieTek	CT-AMG925	DMSO	1000	8	A10
FIMM136473-001	Merestinib	IC50	413.92	2.5	38.76	0	1000	0.1	1.38	7.79	-6.18	11.19	-11.65	38.76		Met inhibitor	B. Kinase inhibitor	Investigational (Ph 1)		LY2801653					Medchemexpress	HY-15514A	DMSO	1000	8	A11
FIMM136417-001	GNE-7915	IC50	174.69	1.55	37.35	0	1000	0.1	2.71	2.51	-0.5	12.33	9.75	37.35		LRRK2 inhibitor	B. Kinase inhibitor	probe		GNE-7915				Inactive	ChemieTek	CT-GNE79	DMSO	1000	8	A12
FIMM136452-001	TEW-7197	IC50	940.57	2.5	29.84	0	2500	0.25	1.04	9.75	-22.04	9.07	-4.15	29.84		TGF-β receptor ALK4/ALK5 inhibitor	B. Kinase inhibitor	Investigational (Ph 1)		TEW-7197	EW-7197				Selleck	S7530	DMSO	2500	8	A13
FIMM136450-001	PF-06463922	IC50	174.03	2.5	26.34	0	1000	0.1	1.84	-17.27	2.17	2.07	5.24	26.34		ALK, ROS1 inhibitor	B. Kinase inhibitor	Investigational (Ph 2)		PF-06463922					Selleck	S7536	DMSO	1000	8	A14
FIMM136501-001	Epacadostat	IC50	3898.59	2.5	19.03	0	10000	1	0.37	-11.13	-2.2	3.86	-3.58	19.03		IDO inhibitor	D. Immunomodulatory	Investigational (Ph 2)		INCB024360					Medchemexpress	HY-15689	DMSO	10000	8	A15
FIMM136491-001	GSK2879552	IC50	10000	2.5	9.55	0	10000	1	0	3.43	-5.55	7.65	-6.56	9.55		LSD1 inhibitor	E. Differentiating/ epigenetic modifier	Investigational (Ph 1)		GSK2879552					Chemietek	CT-GSK287	DMSO	10000	8	A16
FIMM136449-001	UM729	IC50	1770.63	2.5	71.5	0	10000	1	6.2	2.69	-2.52	5.68	13.72	71.5		Enhancer of aryl hydrocarbon receptor (AhR) antagonists	E. Differentiating/ epigenetic modifier	probe		UM729				Inactive	Medchemexpress	HY-15972	DMSO	10000	8	A17
FIMM136465-001	Givinostat	IC50	78.38	1	93.92	0	1000	0.1	11.55	-5.63	5.22	14.49	49.02	93.92		HDAC inhibitor	E. Differentiating/ epigenetic modifier	Investigational (Ph 2)		ITF2357					Selleck	S2170	DMSO	1000	8	A18
FIMM136498-001	SAR405838	IC50	1907.94	2.5	53.51	0	10000	1	4.33	0.69	-20.66	7.93	8.75	53.51		MDM2 inhibitor	G. Apoptotic modulator	Investigational (Ph 1)		SAR405838	MI-773				Selleck	S7649	DMSO	10000	8	A19
FIMM136488-001	A-1210477	IC50	16893.3	2.5	100	0	50000	5	5.26	-12.59	2.36	1	-5.59	101.32		MCL-1 inhibitor	G. Apoptotic modulator	probe		A-1210477				Inactive	Active Biochem	A-9036	DMSO	50000	8	A20
FIMM136434-001	Onalespib	IC50	21.74	2.5	97.97	0	2500	0.25	24.51	5.89	-8.46	57.66	93.2	97.97		HSP90 inhibitor	K. HSP inhibitor	Investigational (Ph 2)		AT-13387					Medchemexpress	HY-14463	DMSO	2500	8	A21
FIMM136426-001	BCI	IC50	791.73	2.5	100	0	50000	5	21.72	-2.65	7.27	23.89	101.5	102.76		Dusp6 inhibitor	X. Other	probe			BCI, NSC 150117			Inactive	Sigma	B4313	DMSO	50000	8	A22
FIMM136469-001	Cabazitaxel	IC50	0.99	0.63	82.95	0	1000	0.1	28.61	6.27	52.36	61.28	72.33	82.95		Taxane microtubule stabilizer, antimitotic	A. Conv. Chemo	Approved		TXD258	XRP6258	Jevtana			Medchemexpress	HY-15459	DMSO	1000	8	A3
FIMM136470-002	GDC-0994	IC50	2412.93	2.5	91.77	0	10000	1	6.43	-9.26	9.48	3.86	8.35	91.77		ERK inhibitor	B. Kinase inhibitor	Investigational (Ph 1)		GDC-0994					Medchemexpress	HY-15947-2	DMSO	10000	8	A4
FIMM136406-001	OTSSP167	IC50	11.55	1.37	92.79	0	1000	0.1	21.24	-9.47	5.89	41.26	89.56	92.79		MELK inhibitor	B. Kinase inhibitor	probe		OTSSP167				Inactive	Selleck	S7159	DMSO	1000	8	A5
FIMM136440-001	Filgotinib	IC50	2437.34	2.5	98.44	0	10000	1	6.84	-12.53	6.36	4.52	8.68	98.44		JAK1-selective inhibitor	B. Kinase inhibitor	Investigational (Ph 2)		GLPG0634					Selleck	S7605	DMSO	10000	8	A6
FIMM136495-001	Pexidartinib	IC50	1962.8	2.5	33.03	0	10000	1	2.35	-0.1	-14.18	5.21	5.07	33.03		KIT, CSF1R, FLT3 inhibitor	B. Kinase inhibitor	Investigational (Ph 3)		PLX-3397					Medchemexpress	HY-16749	DMSO	10000	8	A7
FIMM136493-001	Ulixertinib	IC50	1157.18	1.96	39.31	0	10000	1	3.95	-20.99	9.97	1.09	16.8	39.31		ERK inhibitor	B. Kinase inhibitor	Investigational (Ph 2)		BVD-523	VRT752271				Chemietek	CT-VRT752	DMSO	10000	8	A8
FIMM136490-001	VS-4718	IC50	1307.61	2.5	70.26	0	10000	1	7.27	-7.44	-0.14	-1.9	23.78	70.26		FAK inhibitor	B. Kinase inhibitor	Investigational (Ph 1)		VS-4718	PND-1186				Chemietek	CT-VS4718	DMSO	10000	8	A9
FIMM136466-001	Amsacrine	IC50	52.75	1.28	100	0	10000	1	26.95	10.55	8.14	70.78	92.29	101.95		DNA intercalation, Topo II inhibitor	A. Conv. Chemo	Approved			Acridinyl anisidide				Santa Cruz Biotechnology	sc-214540	DMSO	10000	8	B2
FIMM136418-001	GSK2830371	IC50	1584.86	2.5	20.57	0	5000	0.5	0.63	1.58	-9.19	10.42	-0.06	20.57		Wip1 inhibitor	X. Other	probe		GSK2830371				Inactive	ChemieTek	CT-GSK283	DMSO	5000	8	B23
FIMM136448-001	Afuresertib	IC50	87.11	2.5	74.45	0	1000	0.1	9.38	-13.91	3.14	-3.84	43.66	74.45		AKT1-selective inhibitor	B. Kinase inhibitor	Investigational (Ph 2)		GSK2110183					Medchemexpress	HY-15966A	DMSO	1000	8	F11
FIMM136475-001	Poziotinib	IC50	1000	0.79	10.82	0	1000	0.1	0	-12.37	10.82	-20.49	9.23	-6.85		pan-HER inhibitor	B. Kinase inhibitor	Investigational (Ph 2)		HM-78136B	NOV120101				Medchemexpress	HY-15730	DMSO	1000	8	F13
FIMM136428-002	Taselisib	IC50	124.9	1.19	55.76	0	1000	0.1	5.32	-6.19	-5.99	10.41	21.62	55.76		PI3K alpha, gamma selective inhibitor	B. Kinase inhibitor	Investigational (Ph 3)		GCD-0032	RG7604				Medchemexpress	HY-13898-2	DMSO	1000	8	F14
FIMM136458-001	BAY 87-2243	IC50	0.73	2.5	32.95	0	1000	0.1	12.52	-7.34	22.82	26.22	32.95	29.48		HIF1alpha inhibitor	E. Differentiating/ epigenetic modifier	Investigational (Ph 1)		BAY 87-2243				Inactive	Selleck	S7309	DMSO	1000	8	F17
FIMM136480-001	Romidepsin	IC50	2.56	2.04	93.5	0	1000	0.1	29.54	-3.8	12.04	87.94	93.5	93.15		HDAC inhibitor	E. Differentiating/ epigenetic modifier	Approved		FK228	FR901228	Istodax			Medchemexpress	HY-15149	DMSO	1000	8	F18
FIMM136453-001	Sabutoclax	IC50	130.18	2.5	100	0	25000	2.5	27.76	4.65	-20.03	86.13	93.94	100.07		pan-Bcl-2 family inhibitor	G. Apoptotic modulator	Probe		BI-97C1	ONT-701			Inactive	Selleck	S8061	DMSO	25000	8	F19
FIMM136427-001	MST-312	IC50	703.17	2.5	96.38	0	10000	1	13.17	-6.08	2.43	-17.16	68.78	96.38		Telomerase inhibitor	X. Other	probe		MST-312	Telomerase Inhibitor IX			Inactive	Sigma	M3949	DMSO	10000	8	F21
FIMM136496-001	Marimastat	IC50	3976.03	2.5	33.33	0	10000	1	1.16	13.09	-0.08	2.29	-7.34	33.33		MMP-9, MMP-1, MMP-2, MMP-14, MMP-7 inhibitor	X. Other	Investigational (Ph 3)		BB-2516				Inactive	Selleck	S7156	DMSO	10000	8	F22
FIMM136474-001	Pixantrone	IC50	10000	0.52	12.69	0	10000	1	0	-2.32	12.69	-12.54	9.68	4.27		topoisomerase II inhibitor	A. Conv. Chemo	Investigational (Ph 3)		BBR 2778					Medchemexpress	HY-13727A	AQ	10000	8	F3
FIMM136397-001	AZD7545	IC50	4068.18	2.5	17.98	0	10000	1	0.28	0.57	-1.46	1.83	-4.73	17.98		PDHK inhibitor	B. Kinase inhibitor	probe		AZD7545				Inactive	Selleck	S7517	DMSO	10000	8	F4
FIMM136414-001	CEP-37440	IC50	667.07	2.5	91.1	0	5000	0.5	9.3	-5.13	-10.55	-5.55	29.83	91.1		ALK inhibitor	B. Kinase inhibitor	Investigational (Ph 1)		CEP-37440					ChemieTek	CT-CEP374	DMSO	5000	8	F6
FIMM136404-001	Losmapimod	IC50	1976.58	0.86	11.31	0	10000	1	0	-14.55	8.69	-12.35	11.31	4.93		p38MAPK inhibitor	B. Kinase inhibitor	Investigational (Ph 3)		GW856553X					Selleck	S7215	DMSO	10000	8	F7
FIMM136421-001	TAK-632	IC50	563.35	1.95	57.97	0	10000	1	8.51	-6.9	-0.36	1.95	43.71	57.97		pan-RAF inhibitor	B. Kinase inhibitor	probe		TAK-632				Inactive	ChemieTek	CT-TAK632	DMSO	10000	8	F8
FIMM133824-002	Copanlisib	IC50	17.66	2.5	85.59	0	1000	0.1	18.28	-7.11	9.28	16.51	85.59	83.03		PI3K alpha, beta selective inhibitor	B. Kinase inhibitor	Investigational (Ph 2)		BAY 80-6946					Selleck	S2802-2	DMSO w/ 10 mM TFA	1000	8	G10
FIMM136429-001	GSK2656157	IC50	2500	2.5	8.42	0	2500	0.25	0	-16.08	-5.31	-27.74	0.29	7.45		PERK inhibitor	B. Kinase inhibitor	probe		GSK2656157				Inactive	Medchemexpress	HY-13820	DMSO	2500	8	G12
FIMM136467-001	PCI-34051	IC50	3675.54	2.5	64.22	0	10000	1	3.02	-1.5	-7.12	8.83	-7.15	64.22		HDAC8 inhibitor	E. Differentiating/ epigenetic modifier	probe		PCI-34051				Inactive	Medchemexpress	HY-15224	DMSO	10000	8	G15
FIMM136497-001	EPZ015666	IC50	10000	2.5	8.63	0	10000	1	0	-10.91	6	-4.33	8.63	5.5		PRMT5 inhibitor	E. Differentiating/ epigenetic modifier	Probe		EPZ015666				Inactive	Selleck	S7748	DMSO	10000	8	G16
FIMM002374-001	SN-38	IC50	3.63	2.5	96.12	0	10000	1	40.73	0.15	90.98	93.48	96.12	93.5		Active metabolite of irinotecan. Topoisomerase I inhibitor	A. Conv. Chemo	(approved)		SN-38	BR-36613, 7-Ethyl-10-hydroxycamptothecine				ChemieTek	CT-SN38	DMSO	10000	8	G2
FIMM136412-001	AMG-232	IC50	1000	0.33	10.88	0	1000	0.1	0	-5.99	10.88	-3.06	3.97	-4.92		MDM2 inhibitor	G. Apoptotic modulator	Investigational (Ph 2)		AMG-232					ChemieTek	CT-AMG232	DMSO	1000	8	G20
FIMM136400-001	Darapladib	IC50	409.16	2.5	31.67	0	1000	0.1	1.03	0.36	-7.99	10	-8.73	31.67		lipoprotein-associated phospholipase A2 inhibitor	X. Other	Investigational (Ph 3)		SB-480848					Selleck	S7520	DMSO	1000	8	G23
FIMM136436-001	Uprosertib	IC50	246.89	1.68	79.97	0	10000	1	15.29	4.67	-13.54	15.18	72.25	79.97		AKT inhibitor	B. Kinase inhibitor	Investigational (Ph 2)		GSK2141795					Medchemexpress	HY-15965	DMSO	10000	8	G5
FIMM136402-001	Entospletinib	IC50	5000	2.5	4.67	0	5000	0.5	0	4.67	-7.07	0.03	-8.99	2.71		SYK inhibitor	B. Kinase inhibitor	Investigational (Ph 2)		GS-9973					Selleck	S7523	DMSO	5000	8	G9
FIMM136401-001	GNE-0877	IC50	459.88	2.5	25.48	0	1000	0.1	0.56	-3.93	-6.7	6.81	-16.08	25.48		LRRK2 inhibitor	B. Kinase inhibitor	probe		GNE-0877				Inactive	Selleck	S7367	DMSO	1000	8	P11
FIMM136477-001	Spebrutinib	IC50	1000	2.5	8.31	0	1000	0.1	0	7.13	-8.26	8.31	-23.84	4.2		BTK inhibitor	B. Kinase inhibitor	Investigational (Ph 2)		CC-292	AVL-292		irreversible		Medchemexpress	HY-18012	DMSO	1000	8	P13
FIMM136481-001	Abexinostat	IC50	104.26	0.85	98.56	0	10000	1	22.3	8.19	15.61	43.93	91.05	98.56		HDAC1-selective inhibitor	E. Differentiating/ epigenetic modifier	Investigational (Ph 2)		PCI-24781					Medchemexpress	HY-10990	DMSO	10000	8	P17
FIMM136476-001	Pyridoclax	IC50	2969.8	1.76	95.59	0	25000	2.5	10.08	-26.74	10.08	4.84	40.22	95.59		MCL-1 inhibitor	G. Apoptotic modulator	probe		MR29072				Inactive	Medchemexpress	HY-12527	DMSO	25000	8	P18
FIMM136456-001	SH-4-54	IC50	2853.11	1.9	100	0	25000	2.5	10.8	-3.35	2.52	4.05	43.53	100.32		STAT3 inhibitor	X. Other	probe		SH-4-54				Inactive	Selleck	S7337	DMSO	25000	8	O22
FIMM136494-001	LY3009120	IC50	1670.5	2.18	46.83	0	10000	1	3.99	6.76	-11.77	8.64	11.34	46.83		pan-RAF inhibitor	B. Kinase inhibitor	Investigational (Ph 1)		LY3009120	DP-4978				Medchemexpress	HY-12558	DMSO	10000	8	O3
FIMM136472-001	SLx-2119	IC50	104.33	0.67	36.68	0	5000	0.5	5.8	-3.88	4.5	15.93	24.37	36.68		ROCK2 inhibitor	B. Kinase inhibitor	Investigational (Ph 2)		SLx-2119	KD025				Medchemexpress	HY-15307	DMSO	5000	8	P4
FIMM136438-001	Cerdulatinib	IC50	1620.65	2.5	99.64	0	10000	1	9.09	-8.95	-12.02	9.82	22.83	99.64		JAK, SYK inhibitor	B. Kinase inhibitor	Investigational (Ph 1)		PRT-062070					Medchemexpress	HY-15999	DMSO	10000	8	P7
FIMM136398-001	Osimertinib	IC50	408.69	2.5	97.84	0	2500	0.25	8.88	-0.78	-27.23	10.4	22.03	97.84		EGFR(L858R/T790M) inhibitor	B. Kinase inhibitor	Investigational (Ph 3)		AZD9291			irreversible		Selleck	S7297	DMSO	2500	8	P10
FIMM136409-001	UNC2881	IC50	465.57	2.5	54.81	0	2500	0.25	4.52	9.96	-0.43	10.59	9.43	54.81		MER inhibitor	B. Kinase inhibitor	probe		UNC2881				Inactive	Selleck	S7325	DMSO	2500	8	P12
FIMM136399-001	BMS863233	IC50	1009.35	1.06	60.18	0	10000	1	6.39	-15.23	-1.38	10.51	26.91	60.18		Cdc7 inhibitor	B. Kinase inhibitor	Investigational (Ph 2)		XL-413				Inactive	Selleck	S7547	AQ	10000	8	P14
FIMM136407-001	PTC-209	IC50	355.39	2.5	89.95	0	10000	1	15.7	-11.23	-1.58	1.8	84.74	89.95		BMI-1 inhibitor	E. Differentiating/ epigenetic modifier	probe		PTC-209				Inactive	Selleck	S7539	DMSO	10000	8	P15
FIMM136419-001	GSK525762	IC50	2065.13	2.5	61.88	0	10000	1	4.81	0.37	-1.7	-1.77	8.51	61.88		BET family inhibitor	E. Differentiating/ epigenetic modifier	Investigational (Ph 1)		GSK525762	I-BET762				ChemieTek	CT-BET762	DMSO	10000	8	P16
FIMM136451-001	UMI-77	IC50	7743.13	2.5	100	0	100000	10	13.11	-9.53	-7.11	-4.39	65.57	102.56		MCL1 inhibitor	G. Apoptotic modulator	probe		UMI-77				Inactive	Selleck	S7531	DMSO	100000	8	P19
FIMM003635-002	Raltitrexed	IC50	21.73	1.86	75.69	0	1000	0.1	15.13	-6.49	8.01	14.14	71.98	75.69		DHFR/GARFT/thymidylate synthase inhibitor	A. Conv. Chemo	Approved		ZD1694	ICI-D 1694	Tomudex			Medchemexpress	HY-10821	DMSO	1000	8	P2
FIMM136478-001	Verdinexor	IC50	29.99	1.34	98.48	0	1000	0.1	17.36	-5.28	-1.05	18.72	81.87	98.48		XPO1/CRM1 inhibitor	G. Apoptotic modulator	Investigational (Ph 1)		KPT-335					Medchemexpress	HY-15970	DMSO	1000	8	P20
FIMM136405-001	ML323	IC50	3978.71	2.5	32.93	0	10000	1	1.14	-10.44	-4.63	-8.71	-7.25	32.93		USP1-UAF1 inhibitor	X. Other	probe		ML323				Inactive	Selleck	S7529	DMSO	10000	8	P21
FIMM136431-001	Glasdegib	IC50	1000	0.71	10.8	0	1000	0.1	0	-2.93	6.88	-19.08	10.8	1.97		Smo inhibitor	X. Other	Investigational (Ph 2)		PF-04449913					Medchemexpress	HY-16391	DMSO	1000	8	P23
FIMM136437-001	AT13148	IC50	2508.05	2.5	100	0	10000	1	6.8	-9.7	7.97	-4.76	7.47	101.64		p70S6K, PKA, ROCK (AKT) inhibitor	B. Kinase inhibitor	Investigational (Ph 1)		AT13148					Medchemexpress	HY-16071	DMSO	10000	8	P5
FIMM136500-001	Prexasertib	IC50	8.14	1.19	100	0	10000	1	36.97	2.89	58.64	89.25	90.63	101.93		Chk1 inhibitor	B. Kinase inhibitor	Investigational (Ph 2)		LY2606368					Medchemexpress	HY-18174A	DMSO	10000	8	P6
FIMM136415-001	Rociletinib	IC50	1297.26	2.17	77.91	0	10000	1	7.99	-6.65	2.44	3.07	28.16	77.91		EGFR(L858R/T790M) inhibitor	B. Kinase inhibitor	Investigational (Ph 3)		CO-1686	AVL-301, CNX-419		irreversible		ChemieTek	CT-CO1686	DMSO	10000	8	P8
FIMM136416-001	FRAX486	IC50	745.52	2.5	100	0	5000	0.5	9.57	-20.16	7.24	-2.67	26.82	101.8		PAK1, 2, 3 inhibitor	B. Kinase inhibitor	probe		FRAX486				Inactive	ChemieTek	CT-F486	DMSO	5000	8	P9

## Sheet: HEKsieSTAT3Y640F_CTX
ID	DRUG_NAME	ANALYSIS_NAME	IC50	SLOPE	MAX	MIN	Max.Conc.tested	Min.Conc.tested	DSS	D1	D2	D3	D4	D5	GRAPH	Mechanism.Targets	Class.explained	High.phase.Approval.status	Label.name	Res..code	Alias	Trade.names	activity.modifier	Active.inactive.in.clinic	Supplier	Supplier.Ref	Solvent	High.conc..nM.	Plate	DWell
FIMM003781-001	Canertinib	IC50	2704.26	2.5	100	0	10000	1	6.41	-5.2	-1.32	5.48	0.42	110.87		pan-HER inhibitor	B. Kinase inhibitor	Investigational (Ph 3)		CI-1033	PD 183805		Irreversible	Inactive	LC Laboratories	C-1201	DMSO	10000	1	A10
FIMM003779-001	Saracatinib	IC50	1360.82	1.83	24.61	0	10000	1	1.77	1.35	-1.71	2.1	8.79	24.61		Src, Abl inhibitor	B. Kinase inhibitor	Investigational (Ph 3)		AZD-0530				Inactive	LC Laboratories	S-8906	DMSO	10000	1	A11
FIMM003795-001	Seliciclib	IC50	720.23	1.64	24.63	0	10000	1	2.48	-3.49	-0.76	1.09	15.52	24.63		CDK2/7/9 inhibitor	B. Kinase inhibitor	Investigational (Ph 2)		CYC202	Roscovitine				LC Laboratories	R-1234	DMSO	10000	1	A12
FIMM023832-001	Dactolisib	IC50	1000	2.5	5.73	0	1000	0.1	0	-1.67	5.73	-8.31	-0.47	-3.68		mTOR/(PI3K) inhibitor	B. Kinase inhibitor	Investigational (Ph 2)		NVP-BEZ235					LC Laboratories	N-4288	DMSO	1000	1	A13
FIMM136423-001	Voxtalisib	IC50	10000	0.16	2.13	0	10000	1	0	-0.16	0	1.6	2.13	-0.05		mTOR/PI3K inhibitor	B. Kinase inhibitor	Investigational (Ph 2)		SAR245409	XL765				ChemieTek	CT-XL765c	DMSO	10000	1	A14
FIMM100398-001	Sonolisib	IC50	257.31	2.5	17.99	0	10000	1	2.34	-4.46	5.37	1.3	17.99	10.77		PI3K inhibitor, pan-class I. Irreversible	B. Kinase inhibitor	Investigational (Ph 2)		PX-866	DJM-166				Active Biochem	PX-866	DMSO	10000	1	A15
FIMM000172-004	Imatinib	IC50	3880.32	2.5	19.82	0	10000	1	0.42	3.12	-2.18	3.33	-3.59	19.82		Abl, Kit, PDGFRB inhibitor	B. Kinase inhibitor	Approved		STI571		Gleevec, Glivec			LC Laboratories	C-5508	DMSO	10000	1	A16
FIMM100403-001	PF-04708671	IC50	1539.73	2.5	18.63	0	10000	1	1.05	-0.79	1.8	-2.66	4.73	18.63		p70S6K inhibitor	B. Kinase inhibitor	Probe		PF-04708671				Inactive	Sigma-Aldrich	PZ0143	DMSO	10000	1	A17
FIMM109440-001	NVP-BGJ398	IC50	1000	0.75	4.62	0	1000	0.1	0	-1.27	-3.48	3.38	0.75	4.62		FGFR inhibitor	B. Kinase inhibitor	Investigational (Ph 1)		NVP-BGJ398	BGJ398				ChemieTek	CT-BGJ398	DMSO	1000	1	A18
FIMM000274-003	Lapatinib	IC50	107.54	0.83	10.25	0	1000	0.1	0	-1.55	1.42	2.49	3.7	10.25		HER2, EGFR inhibitor	B. Kinase inhibitor	Approved		GW572016	GW2016	Tykerb, Tyverb			LC Laboratories	L-4804	DMSO	1000	1	A19
FIMM003713-001	Crizotinib	IC50	69.56	0.54	17.5	0	1000	0.1	0.46	3.48	2.13	5.52	6.24	17.5		ALK, c-Met inhibitor	B. Kinase inhibitor	Approved		PF-02341066		Xalkori			Selleck	S1068	DMSO	1000	1	A20
FIMM003757-001	Fasudil	IC50	15625.5	2.5	41.48	0	50000	5	2.11	4.29	-0.05	-0.4	0.24	41.48		ROCK, PKA, PKG, PRK inhibitor, prodrug	B. Kinase inhibitor	Approved (Japan)		AT-877	HA-1077		Prodrug, activated in the liver		LC Laboratories	H-2330	DMSO	50000	1	A21
FIMM109442-001	MLN-0128	IC50	1000	1.89	8.93	0	1000	0.1	0	8.93	1.45	1.73	1.28	8.38		mTOR inhibitor	B. Kinase inhibitor	Investigational (Ph 1)		MLN-0128	INK128				ChemieTek	CT-INK128	DMSO	1000	1	A22
FIMM003754-001	Refametinib	IC50	10000	2.5	4.71	0	10000	1	0	-2.55	4.71	-8.61	-2.24	-5.12		MEK1/2 inhibitor	B. Kinase inhibitor	Investigational (Ph 2)		BAY 869766	RDEA119				ChemieTek	CT-R119	DMSO	10000	1	A3
FIMM003761-001	Alisertib	IC50	10000	2.5	7.93	0	10000	1	0	-0.36	-3.11	5.9	-6.12	7.93		Aurora A inhibitor	B. Kinase inhibitor	Investigational (Ph 3)		MLN8237					ChemieTek	CT-M8237	DMSO	10000	1	A4
FIMM003767-001	Vemurafenib	IC50	433.98	2.5	24.96	0	10000	1	3.47	-2.82	0.46	-1.76	22.8	24.96		B-Raf(V600E) inhibitor	B. Kinase inhibitor	Approved		PLX4032	RG7204, RO5185426	Zelboraf			ChemieTek	CT-P4032	DMSO	10000	1	A5
FIMM136432-001	Pilaralisib	IC50	2500	2.5	5.72	0	2500	0.25	0	5.72	-1.23	-2.01	-0.95	-9.93		PI3K inhibitor. Pan-class I	B. Kinase inhibitor	Investigational (Ph 2)		SAR245408	XL147				Medchemexpress	HY-16526	DMSO	2500	1	A6
FIMM003714-001	Danusertib	IC50	10000	2.5	7.84	0	10000	1	0	-3.22	3.99	-2.8	-2.81	7.32		Aurora, Ret, TrkA, FGFR-1 inhibitor	B. Kinase inhibitor	Investigational (Ph 2)		PHA-739358				Inactive	Selleck	S1107	DMSO	10000	1	A7
FIMM003733-001	Motesanib	IC50	2226.9	2.5	14.56	0	10000	1	0.35	-3.16	0	0.43	1.66	14.56		VEGFR, PDGFR, Ret, Kit inhibitor	B. Kinase inhibitor	Investigational (Ph 2)		AMG-706					Selleck	S1032	DMSO	10000	1	A8
FIMM003708-001	Selumetinib	IC50	1646.53	2.5	16.07	0	10000	1	0.68	-5.99	-6.34	-0.55	3.58	16.07		MEK1/2 inhibitor	B. Kinase inhibitor	Investigational (Ph 3)		AZD6244	ARRY-142886				Selleck	S1008	DMSO	10000	1	A9
FIMM003735-001	PF-04691502	IC50	10000	0.71	6.77	0	10000	1	0	6.77	-2.4	-0.7	3.88	4.28		PI3K/mTOR inhibitor	B. Kinase inhibitor	Investigational (Ph 2)		PF-04691502					ChemieTek	CT-PF1502	DMSO	10000	1	B2
FIMM109467-001	PF-670462	IC50	10000	0.38	6.94	0	10000	1	0	3.92	0.03	2.02	2.37	6.94		CK1epsilon and CK1delta inhibitor	B. Kinase inhibitor	Probe		PF-670462				Inactive	Tocris Biosciences	3316	DMSO	10000	1	B23
FIMM003791-001	Masitinib	IC50	4099.1	2.5	25.72	0	10000	1	0.7	-4.86	9.44	-1.82	-7.16	25.72		KIT inhibitor	B. Kinase inhibitor	Investigational (Ph 3)		AB1010					LC Laboratories	M-7007	DMSO	10000	1	F11
FIMM100347-001	Gandotinib	IC50	3285.37	2.5	52.09	0	10000	1	2.66	3.46	2.74	-4.08	-1.05	52.09		JAK2 inhibitor	B. Kinase inhibitor	Investigational (Ph 2)		LY2784544				Inactive	Selleck	S2179	DMSO	10000	1	F13
FIMM100362-001	Midostaurin	IC50	10000	0.94	7.05	0	10000	1	0	7.05	5.91	-3.27	1.32	1.72		PKC, PKA, S6K and EGFR inhibitor	B. Kinase inhibitor	Investigational (Ph 3)		NVP-PKC412	PKC412, CGP 41251				LC Laboratories	P-7600	DMSO	10000	1	F14
FIMM100409-001	KX2-391	IC50	71.43	0.5	25.62	0	10000	1	4.02	-0.5	9.48	14.22	17.71	25.62		non-ATP competitive Src inhibitor	B. Kinase inhibitor	Investigational (Ph 2)		KX2-391					Selleck	S2700	DMSO	10000	1	F17
FIMM109441-001	Momelotinib	IC50	3609.7	2.5	78.73	0	10000	1	3.84	4.77	1.94	-5.71	-7.24	78.73		JAK1 & 2 inhibitor	B. Kinase inhibitor	Investigational (Ph 2)		CYT-387	CYT1138				ChemieTek	CT-CYT387	DMSO	10000	1	F18
FIMM003706-001	AT9283	IC50	1000	2.5	7.44	0	1000	0.1	0	2.58	2.62	7.44	-6.39	6.01		Aurora A & B, Jak2, Flt, Abl inhibitor	B. Kinase inhibitor	Investigational (Ph 2)		AT9283					Selleck	S1134	DMSO	1000	1	F19
FIMM109463-001	Ralimetinib	IC50	3358.42	1.22	13.85	0	10000	1	0.02	-0.12	6.73	-0.34	2.56	10.97		p38MAPK inhibitor	B. Kinase inhibitor	Investigational (Ph 2)		LY2228820	CP868569				Selleck	S1494	DMSO	10000	1	F21
FIMM109468-001	ZSTK474	IC50	10000	0.06	9.96	0	10000	1	0	3.84	9.96	-4.37	4.02	4.27		PI3K gamma selective inhibitor	B. Kinase inhibitor	Investigational (Ph 1)		ZSTK474					LC Laboratories	Z-1066	DMSO	10000	1	F22
FIMM003772-001	Linsitinib	IC50	10000	2.5	2.46	0	10000	1	0	-0.55	2.46	-6.16	-8.32	-7.98		IGF1R, IR inhibitor	B. Kinase inhibitor	Investigational (Ph 2)		OSI-906	ASP7487				ChemieTek	CT-O906	DMSO	10000	1	F3
FIMM003749-001	BMS-754807	IC50	4168.35	2.5	21.97	0	10000	1	0.48	4.33	-5.57	-4.99	-6.92	21.97		IGF1R inhibitor	B. Kinase inhibitor	Investigational (Ph 2)		BMS-754807					ChemieTek	CT-BMS75	DMSO	10000	1	F4
FIMM003729-001	Pimasertib	IC50	10000	2.5	4.33	0	10000	1	0	4.33	-0.37	0.89	-2.45	-3.71		MEK1/2 inhibitor	B. Kinase inhibitor	Investigational (Ph 2)		AS703026	MSC1936369B				Selleck	S1475	DMSO	10000	1	F6
FIMM003711-001	Dovitinib	IC50	10000	2.5	3.8	0	10000	1	0	0.1	1.57	3.8	-4.54	-2.17		FGFR inhibitor	B. Kinase inhibitor	Investigational (Ph 3)		CHIR-258	TKI258				Selleck	S1018	DMSO	10000	1	F7
FIMM003707-002	Navitoclax	IC50	10000	2.5	100	0	10000	1	0	113.07	4.18	1.4	-0.4	-2.42		Bcl-2/Bcl-xL inhibitor	G. Apoptotic modulator	Investigational (Ph 2)		ABT-263					Selleck	S1001-2	DMSO	10000	1	F8
FIMM003792-001	Pictilisib	IC50	1156.92	2.5	19.11	0	10000	1	1.36	0.02	3.31	-0.09	7.83	19.11		PI3K inhibitor, pan-class I	B. Kinase inhibitor	Investigational (Ph 2)		GDC-0941	RG-7321				LC Laboratories	G-9252	DMSO	10000	1	G10
FIMM003776-001	Tofacitinib	IC50	5000	2.5	16.05	0	5000	0.5	0	16.05	8.51	-0.18	-1.92	-3.82		JAK3, JAK2(V617F) inhibitor	B. Kinase inhibitor	Approved		CP-690550	tasocitinib	Xeljanz, Jakvinus			LC Laboratories	T-1377	DMSO	5000	1	G12
FIMM100390-001	Apitolisib	IC50	10000	0.17	44.63	0	10000	1	0	0.94	3.03	44.63	-2.62	9.07		PI3K/mTOR inhibitor	B. Kinase inhibitor	Investigational (Ph 2)		GDC-0980					ChemieTek	CT-G0980	DMSO	10000	1	G15
FIMM100389-001	Nintedanib	IC50	3403.69	2.5	67.4	0	10000	1	3.45	11.82	6.04	2.14	-2.92	67.4		VEGFR, PDGFR, FGFR inhibitor	B. Kinase inhibitor	Approved (US)		BIBF 1120	Indetanib	Vargatef, Ofev			Selleck	S1010	DMSO	10000	1	G16
FIMM003738-001	Tivozanib	IC50	10000	0.15	9.95	0	10000	1	0	-2.95	9.95	5.32	3.01	5.37		VEGFR1, 2, 3, c-Kit, PDGFRB inhibitor	B. Kinase inhibitor	Investigational (Ph 3)		AV-951	KRN951				ChemieTek	CT-AV951	DMSO	10000	1	G2
FIMM003773-001	EMD1214063	IC50	1000	2.5	7.89	0	1000	0.1	0	2.13	7.89	0.26	-2.51	7.21		c-Met inhibitor	B. Kinase inhibitor	Investigational (Ph 1)		EMD1214063					ChemieTek	CT-EMD063	DMSO	1000	1	G20
FIMM003743-003	AZD8055	IC50	10000	2.5	7.78	0	10000	1	0	6.61	-5.66	-1.86	0.09	7.78		mTOR inhibitor	B. Kinase inhibitor	Investigational (Ph 1)		AZD8055					ChemieTek	CT-A8055-3	DMSO	10000	1	G23
FIMM003739-001	MK1775	IC50	211.27	2.5	51.82	0	10000	1	10.64	3.46	-2.06	6.76	51.82	40.24		Wee1 inhibitor	B. Kinase inhibitor	Investigational (Ph 2)		MK1775					Axon Medchem	Axon 1494	DMSO	10000	1	G5
FIMM003719-001	SNS-032	IC50	35.4	2.5	34.88	0	10000	1	10.33	2.99	1.08	32.65	34.88	27.57		CDK inhibitor	B. Kinase inhibitor	Investigational (Ph 2)		SNS-032	BMS-387032			Inactive	Selleck	S1145	DMSO	10000	1	G9
FIMM003784-001	Pazopanib	IC50	10000	1	35.83	0	10000	1	0	4.74	17.13	4.53	35.83	3.25		VEGFR inhibitor	B. Kinase inhibitor	Approved		GW786034		Votrient			LC Laboratories	P-6706	DMSO	10000	1	P11
FIMM100364-001	Regorafenib	IC50	10000	2.5	8.96	0	10000	1	0	-1.07	2.81	3.81	-0.9	8.96		B-Raf, c-Kit, VEGFR2 inhibitor	B. Kinase inhibitor	Approved		BAY73-4506		Stivarga			Selleck	S1178	DMSO	10000	1	P13
FIMM109450-001	VX-11E	IC50	2500	1	8.69	0	2500	0.25	0	4.88	5.55	6.81	3.56	8.69		ERK1 & 2 inhibitor	B. Kinase inhibitor	Probe		VX-11E				Inactive	ChemieTek	CT-VX11e	DMSO	2500	1	P17
FIMM109444-001	TGX-221	IC50	6408.15	0.24	15.19	0	10000	1	0	-4.37	11.3	1.75	3.99	9.07		PI3K beta selective inhibitor	B. Kinase inhibitor	Probe		TGX-221					ChemieTek	CT-TGX221	DMSO	10000	1	P18
FIMM109465-001	PF-4800567	IC50	10000	1	8.32	0	10000	1	0	8.32	5.31	5.13	4.38	6.98		CK1epsilon inhibitor	B. Kinase inhibitor	Probe		PF-4800567				Inactive	Tocris Biosciences	4281	DMSO	10000	1	O22
FIMM003753-001	OSI-027	IC50	10000	2.5	7.37	0	10000	1	0	7.37	4.75	0.86	-2.41	2.68		mTOR inhibitor	B. Kinase inhibitor	Investigational (Ph 2)		OSI-027				Inactive	ChemieTek	CT-O027	DMSO	10000	1	O3
FIMM003750-001	Idelalisib	IC50	10000	0.18	7.42	0	10000	1	0	0.09	5.46	-1.55	3.99	3.88		PI3K inhibitor, p110δ-selective	B. Kinase inhibitor	Approved (US)		GS-1101	CAL-101	Zydelig			ChemieTek	CT-CAL101	DMSO	10000	1	P4
FIMM003726-001	MGCD-265	IC50	10000	0.33	9.96	0	10000	1	0	3.06	6	5.09	8.51	9.96		MET, VEGFR-1, -2, -3, RON, TIE2 inhib	B. Kinase inhibitor	Investigational (Ph 2)		MGCD-265					Selleck	S1361	DMSO	10000	1	P7
FIMM003763-001	Nilotinib	IC50	3164.06	2.5	13.94	0	10000	1	0.16	-1.43	5.48	2.91	-0.01	13.94		Abl inhibitor	B. Kinase inhibitor	Approved		AMN-107		Tasigna			LC Laboratories	N-8207	DMSO	10000	1	P10
FIMM000176-002	Vatalanib	IC50	10000	2.48	7.92	0	10000	1	0	3.55	3.22	0.12	2.91	7.92		VEGFR-1 & -2 inhibitor	B. Kinase inhibitor	Investigational (Ph 3)		CGP-79787	PTK 787, ZK222584				LC Laboratories	V-8303	DMSO	10000	1	P12
FIMM100352-001	AZ 3146	IC50	2559.68	2.5	68.02	0	10000	1	4.52	0.26	5.91	4.9	5.05	68.02		Mps1 kinase (TTK) inhibitor	B. Kinase inhibitor	Probe		AZ 3146					Tocris Biosciences	3994	DMSO	10000	1	P14
FIMM000160-003	Gefitinib	IC50	10000	1	8.34	0	10000	1	0	7.53	4.96	3.17	3.41	8.34		EGFR inhibitor	B. Kinase inhibitor	Approved		ZD-1839		Iressa			LC Laboratories	G-4408	DMSO	10000	1	P15
FIMM100388-001	Buparlisib	IC50	3952.38	2.5	25.58	0	10000	1	0.73	10.38	0.74	5.13	-5.38	25.58		PI3K inhibitor, pan-class I	B. Kinase inhibitor	Investigational (Ph 2)		NVP-BKM120	BKM-120				Selleck	S2247	DMSO	10000	1	P16
FIMM003710-001	Afatinib	IC50	1000	0	5.9	0	1000	0.1	0	5.65	5.9	1.61	1.69	-0.45		EGFR inhibitor	B. Kinase inhibitor	Approved		BIBW2992		Gilotrif, Giotrif	Irreversible		Selleck	S1011	DMSO	1000	1	P19
FIMM003756-001	Ruxolitinib	IC50	1758.76	2.5	14.03	0	10000	1	0.39	4.78	2.94	1.1	2.73	14.03		JAK1&2 inhibitor	B. Kinase inhibitor	Approved		INCB018424		Jakafi, Jakavi			ChemieTek	CT-INCB	DMSO	10000	1	P2
FIMM100382-002	Neratinib	IC50	50.6	0.4	12.85	0	1000	0.1	0	1.8	2.81	5.24	3.78	12.85		EGFR inhibitor	B. Kinase inhibitor	Investigational (Ph 3)		HKI-272			Irreversible		Selleck	S2150(2)	DMSO	1000	1	P20
FIMM109464-001	Crenolanib	IC50	1739.64	2.5	100	0	10000	1	8.74	6.9	4.48	11.18	19.72	102.18		PDGFRA and PDGFRB inhibitor	B. Kinase inhibitor	Investigational (Ph 2)		CP-868596					Selleck	S2730	DMSO	10000	1	P21
FIMM000183-003	Erlotinib	IC50	4964.82	2.5	10.63	0	10000	1	0	4.66	2.95	0.55	-1.5	9.3		EGFR inhibitor	B. Kinase inhibitor	Approved		CP-358774	OSI-774	Tarceva			National Cancer Institute	NSC 718781-R/4	DMSO	10000	1	P23
FIMM003746-001	Doramapimod	IC50	2041.16	2.5	12.16	0	10000	1	0.14	-0.07	4.65	1.39	1.71	12.16		p38MAPK inhibitor	B. Kinase inhibitor	Investigational (Ph 1)		BIRB 796				Inactive	Axon Medchem	Axon 1358	DMSO	10000	1	P5
FIMM003723-001	CUDC-101	IC50	960.1	1.89	65.54	0	10000	1	7.69	1.7	3.6	1.46	33.96	65.54		HDAC & EGFR, Her2 inhibitor	B. Kinase inhibitor	Investigational (Ph 1)		CUDC-101					Selleck	S1194	DMSO	10000	1	P6
FIMM003705-001	Palbociclib	IC50	3306.28	2.5	40.54	0	10000	1	1.93	3.64	3.13	2.25	-0.99	40.54		CDK inhibitor (Cdk4/6)	B. Kinase inhibitor	Approved		PD-0332991		Ibrance			Selleck	S1116	DMSO	10000	1	P8
FIMM003725-001	Alvocidib	IC50	115.47	1.28	41.26	0	10000	1	9.09	10.7	2.98	17.96	41.26	35.34		CDK inhibitor	B. Kinase inhibitor	Investigational (Ph 2)			Flavopiridol, HMR-1275				Selleck	S1230	DMSO	10000	1	P9
FIMM003730-001	Ponatinib	IC50	41.26	0.35	11.15	0	1000	0.1	0	1.59	2.74	5.52	2.69	11.15		Broad TK inhibitor	B. Kinase inhibitor	Approved		AP24534		Iclusig			Selleck	S1490	DMSO	1000	2	A10
FIMM003741-001	AZD7762	IC50	68.93	1.34	36.14	0	1000	0.1	4.24	2.48	1.01	2.82	22.28	36.14		Chk1 inhibitor	B. Kinase inhibitor	Investigational (Ph 1)		AZD7762				Inactive	Axon Medchem	Axon 1399	DMSO	1000	2	A11
FIMM003715-001	Foretinib	IC50	1000	0.99	4.07	0	1000	0.1	0	-5.76	2.79	2.12	4.07	4.01		MET, VEGFR2 inhibitor	B. Kinase inhibitor	Investigational (Ph 2)		GSK1363089	XL880, EXEL-2880				Selleck	S1111	DMSO	1000	2	A12
FIMM003775-001	Dasatinib	IC50	877.18	0.08	10.3	0	1000	0.1	0	4.3	3.42	-0.12	10.3	3.15		Abl, Src, Kit, EphR... Inhibitor	B. Kinase inhibitor	Approved		BMS-354825		Sprycel			LC Laboratories	D-3307	DMSO	1000	2	A13
FIMM100407-001	Binimetinib	IC50	1000	1	8.86	0	1000	0.1	0	4.48	8.86	4.31	0.41	4.09		MEK1/2 inhibitor	B. Kinase inhibitor	Investigational (Ph 2)		NVP-MEK162	MEK162, ARRY-438162, ARRY-162				ChemieTek	CT-A162	DMSO	1000	2	A14
FIMM100391-001	AZD4547	IC50	1000	1	7.4	0	1000	0.1	0	3.7	3.55	5.35	0.84	7.4		FGFR inhibitor	B. Kinase inhibitor	Investigational (Ph 2)		AZD4547					ChemieTek	CT-A4547	DMSO	1000	2	A15
FIMM100386-001	Linifanib	IC50	1000	1	7.92	0	1000	0.1	0	3.02	7.92	1.59	2.81	3.26		VEGFR, PDGFR, CSF-1R, FLT3 inhibitor	B. Kinase inhibitor	Investigational (Ph 3)		ABT-869	AL-39324, RG3635				Selleck	S1003	DMSO	1000	2	A16
FIMM100380-001	RAF265	IC50	1000	0	6.77	0	1000	0.1	0	2.67	6.77	-0.6	3.71	-0.47		C-Raf inhibitor	B. Kinase inhibitor	Investigational (Ph 2)		RAF265	CHIR-265				Selleck	S2161	DMSO	1000	2	A17
FIMM100415-001	Ibrutinib	IC50	7.82	2.5	12.23	0	1000	0.1	0.94	7.16	-1.01	7.97	12.14	12.23		Btk inhibitor	B. Kinase inhibitor	Approved		PCI-32765	CRA-032765	Imbruvica	Irreversible		Selleck	S2680	DMSO	1000	2	A18
FIMM003778-001	Axitinib	IC50	514.42	1.79	32.19	0	10000	1	4.38	6.52	3.27	1.52	24.69	32.19		VEGFR, PDGFR, KIT inhibitor	B. Kinase inhibitor	Approved		AG013736		Inlyta			LC Laboratories	A-1107	DMSO	10000	2	A19
FIMM115481-001	PF 431396	IC50	3239.1	2.5	32.8	0	10000	1	1.46	7.17	4.4	4.38	-0.42	32.8		FAK/PYK2 inhibitor	B. Kinase inhibitor	Probe		PF 431396				Inactive	Tocris Biosciences	4278	DMSO	10000	2	A20
FIMM115476-003	(5Z)-7-Oxozeaenol	IC50	2608.76	2.5	42.34	0	10000	1	2.58	6.8	9.3	8.62	2.89	42.34		TAK1 inhibitor	B. Kinase inhibitor	Probe			(5Z)-7-Oxozeaenol			Inactive	Tocris Biosciences	3604-03-01 00:00:00	DMSO	10000	2	A21
FIMM100355-002	Sotrastaurin	IC50	1715.75	2.5	36.87	0	10000	1	3	8.05	1.81	4.26	7.54	36.87		PKC inhibitor	B. Kinase inhibitor	Investigational (Ph 2)		NVP-AEB071	AEB071				Axon Medchem	Axon 1635-2	DMSO	10000	2	A22
FIMM115482-001	GSK650394	IC50	10000	1	15.25	0	10000	1	0	3.92	14.35	1.99	11.35	15.25		SGK1 & 2 inhibitor	B. Kinase inhibitor	Probe		GSK650394					Tocris Biosciences	3572	DMSO	10000	2	A3
FIMM133777-001	ASP3026	IC50	3054.57	2.5	20.99	0	10000	1	0.7	2.99	0.07	9.37	0.3	20.99		ALK inhibitor	B. Kinase inhibitor	Investigational (Ph 1)		ASP3026					ChemieTek	CT-ASP302	DMSO	10000	2	A4
FIMM133791-001	AZD-5363	IC50	10000	1	12.3	0	10000	1	0	12.3	0.9	11.2	2.79	7.54		AKT inhibitor	B. Kinase inhibitor	Investigational (Ph 2)		AZD-5363					ChemieTek	CT-A5363	DMSO	10000	2	A5
FIMM133794-001	Fedratinib	IC50	2920.99	2.5	89.34	0	10000	1	5.36	0.67	6.26	-1.21	2.97	89.34		JAK2-selective inhibitor	B. Kinase inhibitor	Investigational (Ph 2)		SAR302503	TG-101348			Inactive	ChemieTek	CT-TG101	DMSO	10000	2	A6
FIMM133815-001	Amuvatinib	IC50	267.18	0.49	28.06	0	10000	1	3.08	0.13	9.92	7.94	16.23	28.06		Broad spectrum TK inhib	B. Kinase inhibitor	Investigational (Ph 2)		MP-470					Selleck	S1244	DMSO	10000	2	A7
FIMM003268-001	Orantinib	IC50	289.51	2.41	100	0	10000	1	18.42	3.57	3.29	7.14	95.13	113.79		KDR, FGFR, PDGFR inhibitor	B. Kinase inhibitor	Investigational (Ph 3)		TSU-68	SU6668			Inactive	Selleck	S1470	DMSO	10000	2	A8
FIMM133805-001	Tideglusib	IC50	3000	1	15.77	0	3000	0.3	0	11.19	9.94	8.92	3.14	15.77		GSK3 inhibitor	B. Kinase inhibitor	Investigational (Ph 2)		NP031112					Selleck	S2823	DMSO	3000	2	A9
FIMM115469-001	AZD2014	IC50	10000	1	12.03	0	10000	1	0	12.03	6.87	8.75	2.96	3.94		mTOR inhibitor, ATP-competitive	B. Kinase inhibitor	Investigational (Ph 1)		AZD2014					Selleck	S2783	DMSO	10000	2	B2
FIMM133898-001	PS-1145	IC50	5.11	0.3	15.88	0	25000	2.5	1.94	9.35	5.87	13.04	15.88	14.37		IKK-2 inhibitor	B. Kinase inhibitor	Probe		PS-1145				Inactive	Axon Medchem	Axon 1568	DMSO	25000	2	B23
FIMM003751-001	Trametinib	IC50	250	0.23	39.69	0	250	0.02	1.69	-3.02	-7.81	39.69	5.32	7.23		MEK1/2 inhibitor	B. Kinase inhibitor	Approved		GSK1120212	JTP-74057	Mekinist			ChemieTek	CT-GSK112	DMSO	250	2	F11
FIMM003794-001	Sorafenib	IC50	53.16	0.41	21.83	0	1000	0.1	1.07	-8.37	-7.51	18.36	21.83	2.17		B-Raf, FGFR-1, VEGFR-2 & -3, PDGFR-beta, KIT, and FLT3 inhib	B. Kinase inhibitor	Approved		Bay 43-9006		Nevaxar			LC Laboratories	S-8502	DMSO	1000	2	F13
FIMM100396-001	AZD1480	IC50	89.24	0.34	15.73	0	1000	0.1	0.04	-7.28	-1.89	15.73	9.4	5.2		JAK1/2, FGFR inhibitor	B. Kinase inhibitor	Investigational (Ph 1)		AZD1480					ChemieTek	CT-A1480	DMSO	1000	2	F14
FIMM100387-001	Brivanib	IC50	1000	2.5	7.66	0	1000	0.1	0	-7.28	-4.63	7.66	7.65	1.53		VEGFR inhibitor	B. Kinase inhibitor	Investigational (Ph 3)		BMS-540215	BMS-582664				Selleck	S1084	DMSO	1000	2	F17
FIMM100416-001	TAK-901	IC50	1000	0.34	8.7	0	1000	0.1	0	-6.42	-4.73	8.7	4.58	1		Aurora B inhibitor	B. Kinase inhibitor	Investigational (Ph 1)		TAK-901					Selleck	S2718	DMSO	1000	2	F18
FIMM115479-001	GSK269962	IC50	827.41	2.5	15.49	0	10000	1	0.98	-6.63	-8.12	-5.68	9.67	15.49		ROCK1 and ROCK2 inhibitor	B. Kinase inhibitor	Probe		GSK269962				Inactive	Tocris Biosciences	4009	DMSO	10000	2	F19
FIMM003747-006	Bryostatin 1	IC50	3.89	0.3	19.66	0	100	0.01	0.65	-5.33	2.18	19.66	10.44	8.52		PKC activator	B. Kinase inhibitor	Investigational (Ph 1)		B705008K112					Santa Cruz Biotechnology	sc-201407-4	DMSO	100	2	F21
FIMM100408-002	Tamatinib	IC50	114.39	2.42	27.42	0	10000	1	5.91	-0.83	-3.85	11.58	25.22	27.42		Syk inhibitor	B. Kinase inhibitor	Investigational (Ph 1)		R406			Active metabolite of Fostamatinib	Inactive	Selleck	S2194-2	DMSO	10000	2	F22
FIMM003780-002	Bosutinib	IC50	1815.45	2.5	88.86	0	10000	1	7.59	1.59	-3	-0.94	16.22	88.86		Abl, Src inhibitor	B. Kinase inhibitor	Approved		SKI-606		Bosulif			LC Laboratories	B-1788	DMSO	10000	2	F3
FIMM133780-001	GSK-1904529A	IC50	10000	0.67	8.96	0	10000	1	0	-6.31	-6.04	-9.73	8.96	1.77		IGF1R, INSR inhib	B. Kinase inhibitor	Probe		GSK1904529A				Inactive	ChemieTek	CT-GSK190	DMSO	10000	2	F4
FIMM133800-001	AZD-8330	IC50	10000	2.5	3.63	0	10000	1	0	-6.89	-7.21	-8.31	-6.66	3.63		MEK1/2 inhibitor	B. Kinase inhibitor	Investigational (Ph 1)		AZD-8330	ARRY-424704				ChemieTek	CT-A8330	DMSO	10000	2	F6
FIMM133813-001	Apatinib	IC50	1028.97	2.5	11.61	0	10000	1	0.2	-4.14	-7.29	-0.62	5.6	11.61		VEGFR inhibitor	B. Kinase inhibitor	Investigational (Ph 3)		YN968D1					Selleck	S2221	DMSO	10000	2	F7
FIMM133807-001	Rigosertib	IC50	91.91	2.5	28.92	0	10000	1	6.71	-4.04	-4.67	16.1	25.01	28.92		Ras-Raf interaction inhibitor	B. Kinase inhibitor	Investigational (Ph 2)		ON-01910		Estybon, Novonex			Selleck	S1362	DMSO	10000	2	F8
FIMM003742-001	AZD1152-HQPA	IC50	1000	0.31	94.86	0	1000	0.1	0	-9.28	-4.44	-3.95	94.86	6.32		Aurora B inhibitor	B. Kinase inhibitor	Investigational (Ph 3)		AZD1152-HQPA			active metabolite of Barasertib	Inactive	ChemieTek	CT-A1152H	DMSO	1000	2	G10
FIMM003774-001	Lestaurtinib	IC50	89.05	2.5	58.03	0	1000	0.1	7.22	-11.15	-10.15	-9.22	33.36	58.03		FLT3, JAK2, TrkA, TrkB, TrkC inhibitor	B. Kinase inhibitor	Investigational (Ph 3)		CEP-701					LC Laboratories	L-6307	DMSO	1000	2	G12
FIMM100375-001	Volasertib	IC50	6.86	2.5	46.93	0	1000	0.1	12.58	-8.31	-4.88	33.99	46.93	13.38		PLK1 inhibitor	B. Kinase inhibitor	Investigational (Ph 3)		BI 6727					ChemieTek	CT-BI6727	DMSO	1000	2	G15
FIMM100385-001	Galunisertib	IC50	40.42	2.5	15.87	0	1000	0.1	1.47	-3.94	-9.67	-3.85	15.87	8.4		TGF-B/Smad inhibitor	B. Kinase inhibitor	Investigational (Ph 2)		LY2157299					Selleck	S2230	DMSO	1000	2	G16
FIMM115485-001	BMS-911543	IC50	10000	2.5	7.49	0	10000	1	0	-6.26	-0.14	-4.28	-6.04	7.49		JAK2 inhibitor	B. Kinase inhibitor	Investigational (Ph 1)		BMS-911543				Inactive	ChemieTek	CT-BMS911	DMSO	10000	2	G2
FIMM100367-002	Ruboxistaurin	IC50	2091.15	2.5	84.84	0	10000	1	6.6	-6.27	0.36	0.55	11.31	84.84		PKCbeta inhibitor	B. Kinase inhibitor	Investigational (Ph 3)		LY333531				Inactive	Axon Medchem	Axon 1401-2	DMSO	10000	2	G20
FIMM133903-001	IRAK1/4 inhibitor	IC50	2207.59	2.26	13.44	0	25000	2.5	0.53	0.57	-1.81	0.15	7.66	13.44		IRAK1/4 inhibitor	B. Kinase inhibitor	Probe			IRAK1/4 inhibitor			Inactive	Merck Millipore	407601	DMSO	25000	2	G23
FIMM133796-001	GSK-2334470	IC50	4320.22	2.5	19.99	0	10000	1	0.35	-4.35	1.86	-8.44	-8.15	19.99		PDK1 inhibitor	B. Kinase inhibitor	Probe		GSK2334470				Inactive	ChemieTek	CT-GSK233	DMSO	10000	2	G5
FIMM133816-002	SCH772984	IC50	3900.95	2.5	24.6	0	10000	1	0.69	-11.4	-4.59	-5.65	-4.62	24.6		ERK1 & 2 inhibitor	B. Kinase inhibitor	Probe		SCH772984				Inactive	ChemieTek	CT-SCH772	DMSO	10000	2	G9
FIMM002337-002	BI 2536	IC50	55.97	0.36	32.83	0	1000	0.1	2.98	-9.17	-7.21	25.82	32.83	4.3		PLK1 inhibitor	B. Kinase inhibitor	Investigational (Ph 2)		BI 2536				Inactive	Selleck	S1109	DMSO	1000	2	P11
FIMM100373-001	Tivantinib	IC50	1000	2.5	100	0	1000	0.1	0	-4.76	-6.22	-3.45	-8.33	-4.14		MET inhibitor	B. Kinase inhibitor	Investigational (Ph 2)		ARQ-197					ChemieTek	CT-ARQ197	DMSO	1000	2	P13
FIMM100414-001	Omipalisib	IC50	1000	2.5	100	0	1000	0.1	0	-9.06	-9.61	-10.23	-6.83	-4.43		PI3K/mTOR inhibitor	B. Kinase inhibitor	Investigational (Ph 1)		GSK2126458					Selleck	S2658	DMSO	1000	2	P17
FIMM100412-001	TAK-733	IC50	1000	2.5	4.08	0	1000	0.1	0	-8.2	-6.56	4.08	-9.11	-13.52		MEK1/2 inhibitor	B. Kinase inhibitor	Investigational (Ph 1)		TAK-733					Selleck	S2617	DMSO	1000	2	P18
FIMM133820-002	Triciribine	IC50	100000	2.5	3.58	0	100000	10	0	3.58	-6.78	-1.07	-8.25	-6.75		AKT inhibitor	B. Kinase inhibitor	Investigational (Ph 2)		NSC 154020	Pentaazacentopthylene, Tricyclic nucleoside				Selleck	S1117-2	DMSO	100000	2	O22
FIMM133789-001	BX-912	IC50	10000	2.5	100	0	10000	1	0	-2.52	-6.56	-3.81	-7.17	-6.89		PDK1 inhib	B. Kinase inhibitor	Probe		BX-912				Inactive	Selleck	S1275	DMSO	10000	2	O3
FIMM115473-001	GSK2636771	IC50	10000	2.5	0.04	0	10000	1	0	0.04	-5.2	-9.68	-4.26	-1.95		PI3K beta selective inhibitor	B. Kinase inhibitor	Investigational (Ph 1)		GSK2636771					ChemieTek	CT-GSK263	DMSO	10000	2	P4
FIMM133808-001	Milciclib	IC50	3898.34	2.5	29.96	0	10000	1	1	-2.44	-10.56	-4.79	-5.6	29.96		CDK2 inhibitor	B. Kinase inhibitor	Investigational (Ph 2)		PHA-848125					Selleck	S2751	DMSO	10000	2	P7
FIMM003760-001	MK-2206	IC50	1000	2.5	100	0	1000	0.1	0	-10.4	-12.93	-12.28	-14.99	-9.99		AKT inhibitor	B. Kinase inhibitor	Investigational (Ph 2)		MK-2206					ChemieTek	CT-MK2206	DMSO	1000	2	P10
FIMM003785-001	Tandutinib	IC50	1000	2.5	100	0	1000	0.1	0	-8.44	-9.25	-9.07	-6.24	-7.03		FLT3, PDGFR, KIT inhibitor	B. Kinase inhibitor	Investigational (Ph 2)		MLN518	CT53518			Inactive	LC Laboratories	T-7802	DMSO	1000	2	P12
FIMM133811-001	Icotinib	IC50	10000	2.5	100	0	10000	1	0	-9.08	-5.89	-1.54	-9.31	-2.02		EGFR inhibitor	B. Kinase inhibitor	Investigational (Ph 2)		BPI-2009H					Selleck	S2922	DMSO	10000	2	P14
FIMM100395-001	Cabozantinib	IC50	1000	2.5	100	0	1000	0.1	0	-8.5	-9.34	-6.92	-6.8	-4.26		VEGFR2, Met, FLT3, Tie2, Kit and Ret inhibitor	B. Kinase inhibitor	Approved		BMS-907351	XL184	Cometriq			ChemieTek	CT-XL184	DMSO	1000	2	P15
FIMM100384-001	Rabusertib	IC50	463.91	2.5	13.13	0	1000	0.1	0.03	-6.85	-4.09	-7.12	-8.75	13.13		Chk1 inhibitor	B. Kinase inhibitor	Investigational (Ph 2)		LY2603618	IC-83				Selleck	S2626	DMSO	1000	2	P16
FIMM003789-001	Enzastaurin	IC50	10000	2.5	100	0	10000	1	0	-3.4	-7.43	-11.41	-6.84	-8.84		PKCbeta inhibitor	B. Kinase inhibitor	Investigational (Ph 3)		LY317615					LC Laboratories	E-4506	DMSO	10000	2	P19
FIMM115486-001	Ipatasertib	IC50	10000	2.5	100	0	10000	1	0	-4.07	-4.46	-12.27	-3.74	-6.77		AKT inhibitor	B. Kinase inhibitor	Investigational (Ph 2)		GDC-0068	RG7440				ChemieTek	CT-G0068	DMSO	10000	2	P2
FIMM003740-002	PF-00477736	IC50	2677.79	2.5	43	0	10000	1	2.57	-7.81	-7.26	-4.24	2.66	43		Chk1 inhibitor	B. Kinase inhibitor	Investigational (Ph 1)		PF-00477736				Inactive	Axon Medchem	Axon 1379-2	DMSO	10000	2	P20
FIMM100366-004	UCN-01	IC50	1469.72	1.26	46.73	0	10000	1	3.93	-5.43	-6.77	11.53	15.29	46.73		PKCbeta, PDK1, Chk, Cdk2 inhibitor	B. Kinase inhibitor	Investigational (Ph 2)		UCN-01	7-Hydroxystaurosporine			Inactive	Sigma-Aldrich	U6508-4	DMSO	10000	2	P21
FIMM133877-001	OSU-03012	IC50	7458.81	2.5	100	0	25000	2.5	5.9	-2.65	-4.74	-9.2	-4.02	108.54		PDPK1 inhibitor	B. Kinase inhibitor	Investigational (Ph 1)		OSU-03012	AR-12				Selleck	S1106	DMSO	25000	2	P23
FIMM133795-001	PF-03758309	IC50	254.09	1.5	13.78	0	10000	1	0.9	-6.48	-8.46	3.59	11.53	13.78		PAK inhibitor	B. Kinase inhibitor	Investigational (Ph 1)		PF-03758309					ChemieTek	CT-PF0375	DMSO	10000	2	P5
FIMM133801-001	BMS-599626	IC50	4102.9	2.5	28.13	0	10000	1	0.83	-7.51	-11.06	-10.61	-7.85	28.13		Pan-HER inhibitor	B. Kinase inhibitor	Investigational (Ph 1)		BMS-599626	AC-480				ChemieTek	CT-BMS59	DMSO	10000	2	P6
FIMM133806-001	SGI-1776	IC50	3564.55	2.5	100	0	10000	1	4.99	-6.65	-3.46	-8.72	-11.39	101.99		PIM kinase inhibitor	B. Kinase inhibitor	Investigational (Ph 1)		SGI-1776					Selleck	S2198	DMSO	10000	2	P8
FIMM003734-002	Cediranib	IC50	1000	2.5	100	0	1000	0.1	0	-8.36	-9.48	-9.84	-8.54	-9.14		KDR/Flt/VEGFR inhibitor	B. Kinase inhibitor	Investigational (Ph 3)		AZD2171		Recentin			Selleck	S1017	DMSO	1000	2	P9
FIMM133858-001	SNS-314	IC50	318.48	2.5	10.47	0	1000	0.1	0	-2.06	-5.55	-8.66	-0.01	10.47		AURa, AURb inhibitor	B. Kinase inhibitor	Investigational (Ph 1)		SNS-314					Selleck	S1154	DMSO	1000	3	A10
FIMM133835-001	XL-647	IC50	1000	2.5	5.02	0	1000	0.1	0	-0.28	-0.93	-3.63	-1.89	3.16		EGFR, ERBB2, VEGFR, EPHB4	B. Kinase inhibitor	Investigational (Ph 2)		XL-647					Santa Cruz Biotechnology	sc-364659	DMSO	1000	3	A11
FIMM133887-001	Mubritinib	IC50	1000	2.5	4.27	0	1000	0.1	0	-2.32	1.24	-0.08	1.35	4.27		ERBB2 inhibitor	B. Kinase inhibitor	Investigational (Ph 1)		TAK-165					Selleck	S2216	DMSO	1000	3	A12
FIMM133849-001	ARRY-380	IC50	2500	2.5	100	0	2500	0.25	0.89	-0.84	-2.46	-4.05	-3.33	-3.32		HER2 inhibitor	B. Kinase inhibitor	Investigational (Ph 1)		ARRY-380					Selleck	S2752	DMSO	2500	3	A13
FIMM133823-001	Golvatinib	IC50	2500	2.5	5	0	2500	0.25	0	-1.06	0.52	-2.85	-0.27	5		MET, VEGFR2 inhibitor	B. Kinase inhibitor	Investigational (Ph 2)		E7050					Selleck	S2859	DMSO	2500	3	A14
FIMM133826-001	NVP-AEE788	IC50	2500	2.5	3.93	0	2500	0.25	0	1.71	-2.19	-1.31	-0.22	3.93		EGFR, VEGFR, ABL, SRC inhibitor	B. Kinase inhibitor	Investigational (Ph 2)		NVP-AEE788	AEE788, GNF-PF-5343				Selleck	S1486	DMSO	2500	3	A15
FIMM133883-001	PKI-402	IC50	2500	2.5	9.25	0	2500	0.25	0	3.74	9.25	-0.57	-6.11	2.31		PI3K/mTOR inhibitor	B. Kinase inhibitor	Probe		PKI-402				Inactive	Selleck	S2739	DMSO	2500	3	A16
FIMM133868-001	KRN-633	IC50	2500	2.5	5.87	0	2500	0.25	0	2.79	-3.93	-4.69	2.06	5.87		VEGFR inhibitor	B. Kinase inhibitor	Investigational (Ph 1)		KRN-633					Selleck	S1557	DMSO	2500	3	A17
FIMM133879-001	PF-04217903	IC50	2500	2.5	8.33	0	2500	0.25	0	1.96	-0.44	-1	-2.56	8.33		MET inhibitor	B. Kinase inhibitor	Investigational (Ph 1)		PF-04217903					Selleck	S1094	DMSO	2500	3	A18
FIMM133838-001	Lucitanib	IC50	10000	2.5	8.94	0	10000	1	0	0.09	-3.82	-3.01	-1.58	8.94		FGFR1, VEGFR inhibitor	B. Kinase inhibitor	Investigational (Ph 1)		E-3810	CO-3810, S 80881				Axon Medchem	Axon 1942	DMSO	10000	3	A19
FIMM133854-001	Palomid-529	IC50	10000	1	7.36	0	10000	1	0	4.17	6.56	2.43	2.01	7.36		AKT, MTOR, PI3K inhibitor	B. Kinase inhibitor	Investigational (Ph 1)		Palomid-529	P529				Selleck	S2238	DMSO	10000	3	A20
FIMM133860-001	CEP-32496	IC50	3043.51	2.5	17.53	0	10000	1	0.44	4.68	3.19	-3.45	0.32	17.53		BRAF inhibitor	B. Kinase inhibitor	Investigational (Ph 2)		CEP-32496					Selleck	S8015	DMSO	10000	3	A21
FIMM133819-001	Telatinib	IC50	10000	2.5	8.36	0	10000	1	0	3.46	-2.63	-1.16	3.97	8.36		VEGFR, KIT, PDGFR inhibitor	B. Kinase inhibitor	Investigational (Ph 2)		BAY 57-9352					Selleck	S2231	DMSO	10000	3	A22
FIMM109460-001	Dinaciclib	IC50	6.96	2.5	28.58	0	1000	0.1	7.03	-2.05	-3.22	20.48	26.88	28.58		CDK inhibitor	B. Kinase inhibitor	Investigational (Ph 3)		SCH727965					ChemieTek	CT-DINA	DMSO	1000	3	A3
FIMM133788-001	Baricitinib	IC50	2500	2.13	7.33	0	2500	0.25	0	4.2	-3.86	1	2.01	7.33		JAK inhibitor	B. Kinase inhibitor	Investigational (Ph 2)		LY3009104	INCB28050				Selleck	S2851	DMSO	2500	3	A4
FIMM133798-001	Bafetinib	IC50	1000	2.5	4.25	0	1000	0.1	0	-0.9	-1.97	-3.88	4.25	1.88		Abl, Lyn inhibitor	B. Kinase inhibitor	Investigational (Ph 2)		INNO-406	NS-187				Selleck	S1369	DMSO	1000	3	A5
FIMM133809-001	Lenvatinib	IC50	2500	0.46	7.08	0	2500	0.25	0	-0.63	-5.87	7.08	-0.6	1.47		VEGFR inhibitor	B. Kinase inhibitor	Approved (US)		E7080		Lenvima			Selleck	S1164	DMSO	2500	3	A6
FIMM023833-001	Quizartinib	IC50	1000	1.45	6.1	0	1000	0.1	0	3.77	1.86	-1.42	-0.08	4.8		FLT3 inhibitor	B. Kinase inhibitor	Investigational (Ph 2)		AC220					ChemieTek	CT-AC220	DMSO	1000	3	A7
FIMM133781-001	SP600125	IC50	12841.1	2.5	17.04	0	100000	10	0.97	-3.14	-6.41	0.34	5.94	17.04		pan-JNK inhibitor	B. Kinase inhibitor	Probe		SP600125	Pyrazolanthrone, Anthrapyrazolone			Inactive	LC Laboratories	S-7979	DMSO	100000	3	A8
FIMM133844-001	PH-797804	IC50	1000	2.5	5.97	0	1000	0.1	0	-2.91	0.92	-3.57	-4.64	4.9		p38MAPK inhibitor	B. Kinase inhibitor	Investigational (Ph 2)		PH-797804					Selleck	S2726	DMSO	1000	3	A9
FIMM133840-001	PD184352	IC50	10000	2.5	25.23	0	10000	1	0	25.23	4.72	-2.71	-0.18	1.28		MEK1/2 inhibitor	B. Kinase inhibitor	Investigational (Ph 2)		PD184352					Selleck	S1020	DMSO	10000	3	B2
FIMM133884-001	CH-5132799	IC50	3652.02	2.5	10.5	0	10000	1	0	2.75	5.38	3.56	-0.75	10.31		PI3K inhibitor, pan-class I	B. Kinase inhibitor	Investigational (Ph 1)		CH-5132799	PA-799				Selleck	S2699	DMSO	10000	3	B23
FIMM133888-001	AZD-8186	IC50	1000	0.68	2.33	0	1000	0.1	0	-3.42	0.86	-3.36	2.33	-3.52		PI3Kbeta inhibitor	B. Kinase inhibitor	Investigational (Ph 1)		AZD-8186					Active Biochem	A-1610	DMSO	1000	3	F11
FIMM133859-001	TAK-285	IC50	2500	0.13	5.9	0	2500	0.25	0	5.9	-2.64	1.77	0.74	-0.3		HER2 inhibitor	B. Kinase inhibitor	Investigational (Ph 1)		TAK-285					Selleck	S2784	DMSO	2500	3	F13
FIMM133831-001	Ceritinib	IC50	2500	2.5	5.02	0	2500	0.25	0	-3.94	-4.21	-2.6	0.58	5.02		ALK inhibitor	B. Kinase inhibitor	Approved		NVP-LDK378	LDK378	Zykadia			Selleck	S7083	DMSO	2500	3	F14
FIMM133881-001	RG-7603	IC50	2500	2.5	6.04	0	2500	0.25	0	-1.74	0.49	1.31	-4.35	4.11		PI3K inhibitor, pan-class I	B. Kinase inhibitor	Investigational (Ph 1)		RG-7603	GDC-0349				Selleck	S8040	DMSO	2500	3	F17
FIMM133882-001	MK-8776	IC50	396.22	2.16	19.23	0	2500	0.25	1.03	-0.87	-1.38	2.57	5.13	19.23		CHEK1 inhibitor	B. Kinase inhibitor	Investigational (Ph 1)		MK-8776	SCH-900776				Selleck	S2735	DMSO	2500	3	F18
FIMM133842-001	MK-2461	IC50	3862.56	2.5	10.9	0	10000	1	0	1.88	-1.21	-0.15	-1.89	10.9		MET inhibitor	B. Kinase inhibitor	Investigational (Ph 2)		MK-2461					Selleck	S2774	DMSO	10000	3	F19
FIMM133817-001	Semaxanib	IC50	2347.88	2.5	47.23	0	10000	1	3.22	0.7	-2.85	3.2	4.66	47.23		VEGFR inhibitor	B. Kinase inhibitor	Investigational (Ph 3)		SU5416				Inactive	Selleck	S2845	DMSO	10000	3	F21
FIMM133827-001	AT7519	IC50	485.07	2.26	29.27	0	10000	1	4.11	3.92	4.16	0.76	24.49	29.27		CDK1, 2, 4, 6 and 9 inhibitor	B. Kinase inhibitor	Investigational (Ph 1)		AT7519					Selleck	S1524	DMSO	10000	3	F22
FIMM115477-001	Rebastinib	IC50	1000	2.5	2.06	0	1000	0.1	0	0.92	0.69	-1.25	2.06	1.06		Allosteric ABL, FLT3, TIE2, TRKA inhibitor	B. Kinase inhibitor	Investigational (Ph 1)		DCC-2036				Inactive	ChemieTek	CT-DCC20	DMSO	1000	3	F3
FIMM133779-001	GSK-1838705A	IC50	958.13	2.5	18.43	0	2500	0.25	0.35	-4.53	0.91	0.59	-3	18.43		IGF1R, INSR, ALK inhib	B. Kinase inhibitor	Probe		GSK1838705A				Inactive	ChemieTek	CT-GSK183	DMSO	2500	3	F4
FIMM133778-001	Alectinib	IC50	1000	2.5	1.04	0	1000	0.1	0	-1.4	-1.72	0.61	-1.76	1.04		ALK (incl gatekeeper mut) inhib	B. Kinase inhibitor	Approved (Japan)		CH5424802		Alecensa			ChemieTek	CT-CH542	DMSO	1000	3	F6
FIMM133889-001	GDC-0623	IC50	2500	2.5	1.81	0	2500	0.25	0	-4.45	-4.27	1.81	-3.43	-1.73		MEK1/2 inhibitor	B. Kinase inhibitor	Investigational (Ph 2)		GDC-0623				Inactive	Active Biochem	A-1181	DMSO	2500	3	F7
FIMM023820-003	Sunitinib	IC50	1000	2.5	7.22	0	1000	0.1	0	-4.64	1.06	0.15	-0.67	7.22		Broad TK inhibitor	B. Kinase inhibitor	Approved		SU-11248		Sutent			LC Laboratories	S-8803	DMSO	1000	3	F8
FIMM133843-001	PD0325901	IC50	1000	2.5	100	0	1000	0.1	0	-5.69	-4.52	-3.16	-5.83	-2.46		MEK1/2 inhibitor	B. Kinase inhibitor	Investigational (Ph 2)		PD0325901					Selleck	S1036	DMSO	1000	3	G10
FIMM133828-001	NVP-BGT226	IC50	330.41	2.5	80.03	0	1000	0.1	4.28	-9.16	-5.9	-6.04	-1.89	80.03		PI3K/mTOR inhibitor	B. Kinase inhibitor	Investigational (Ph 2)		NVP-BGT226	BGT226				Selleck	S2749	DMSO	1000	3	G12
FIMM133830-001	Abemaciclib	IC50	2500	2.5	6.04	0	2500	0.25	0	-3.44	-0.45	-1.44	-0.29	6.04		CDK4 and 6 inhibitor	B. Kinase inhibitor	Investigational (Ph 2)		LY2835219					Selleck	S7158	DMSO	2500	3	G15
FIMM133867-001	KW-2449	IC50	2500	0.43	8.39	0	2500	0.25	0	-1.34	-0.96	-3.34	8.39	-5.38		AURa AURb FLT3 inhibitor	B. Kinase inhibitor	Investigational (Ph 1)		KW-2449					Selleck	S2158	DMSO	2500	3	G16
FIMM133841-001	ENMD-2076	IC50	3685.34	2.5	22.23	0	10000	1	0.61	0.52	-3.72	2.24	-2.54	22.23		pan-Aurora inhibitor	B. Kinase inhibitor	Investigational (Ph 2)		ENMD-2076					Selleck	S1181	DMSO	10000	3	G2
FIMM133855-001	PF-00562271	IC50	2972.86	2.5	28.82	0	10000	1	1.32	0.4	-0.64	-1.63	0.78	28.82		FAK inhibitor	B. Kinase inhibitor	Investigational (Ph 1)		PF-00562271					Selleck	S2672	DMSO	10000	3	G20
FIMM133886-001	Silmitasertib	IC50	10000	2.5	4.17	0	10000	1	0	3.98	1.34	4.17	-1.16	3.55		CSNK2A1 inhibitor	B. Kinase inhibitor	Investigational (Ph 1)		CX-4945					Selleck	S2248	DMSO	10000	3	G23
FIMM133803-001	LY-2874455	IC50	1000	2.5	1.99	0	1000	0.1	0	-2.08	-4.21	-0.63	-2.01	1.99		FGFR inhibitor	B. Kinase inhibitor	Investigational (Ph 1)		LY 2874455					Axon Medchem	Axon 1981	DMSO	1000	3	G5
FIMM133848-001	AMG-900	IC50	1000	2.5	2.18	0	1000	0.1	0	2.18	1.79	0.45	-4.81	-0.64		pan-Aurora inhibitor	B. Kinase inhibitor	Investigational (Ph 1)		AMG-900					Selleck	S2719	DMSO	1000	3	G9
FIMM133852-001	NVP-INC280	IC50	1000	2.5	100	0	1000	0.1	0	-0.77	-4.82	-6.54	-1.19	-0.51		MET inhibitor	B. Kinase inhibitor	Investigational (Ph 1)		NVP-INC280	INC280, INCB-28060				Selleck	S2788	DMSO	1000	3	P11
FIMM133853-001	OSI-930	IC50	2500	2.5	1.87	0	2500	0.25	0	-4.83	-5.76	-7.7	1	1.87		KIT, VEGFR inhibitor	B. Kinase inhibitor	Investigational (Ph 1)		OSI-930					Selleck	S1220	DMSO	2500	3	P13
FIMM133870-001	AZD-6482	IC50	2500	2.5	1.15	0	2500	0.25	0	-4.2	0.28	0.78	-4.82	0.61		PI3Kbeta-selective inhibitor	B. Kinase inhibitor	Investigational (Ph 1)		AZD-6482					Selleck	S1462	DMSO	2500	3	P17
FIMM133847-001	AMG-208	IC50	2500	2.5	100	0	2500	0.25	0.89	-3.73	-4.13	-6.25	-4.55	-0.82		MET inhibitor	B. Kinase inhibitor	Investigational (Ph 1)		AMG-208					Selleck	S1316	DMSO	2500	3	P18
FIMM133875-001	JNJ-38877605	IC50	10000	2.5	1.77	0	10000	1	0	1.77	1.44	0.62	-0.07	0.69		MET inhibitor	B. Kinase inhibitor	Investigational (Ph 1)		JNJ-38877605					Selleck	S1114	DMSO	10000	3	O22
FIMM133787-001	Alpelisib	IC50	2500	1.34	3.69	0	2500	0.25	0	-1.94	3.69	-5.3	0.67	0.73		PI3Kalpha inhibitor	B. Kinase inhibitor	Investigational (Ph 2)		NVP-BYL719	BYL719				Selleck	S2814	DMSO	2500	3	O3
FIMM133775-001	AZ-23	IC50	1000	2.5	3.44	0	1000	0.1	0	-1.29	-2.96	-0.22	-0.04	3.44		Trk inhibitor	B. Kinase inhibitor	Probe		AZ-23				Inactive	Axon Medchem	Axon 1610	DMSO	1000	3	P4
FIMM115492-001	LY-294002	IC50	29779.5	2.5	47.54	0	100000	10	2.63	-3.2	11.96	-3.57	1.25	47.54		PI3K inhibitor	B. Kinase inhibitor	Investigational (Ph 1)		LY 294002				Inactive	LC Laboratories	L-7962	DMSO	100000	3	P7
FIMM133825-001	Sapitinib	IC50	1000	2.5	2.75	0	1000	0.1	0	-6.96	-4.84	-4.63	-1.31	2.75		Pan-HER inhibitor	B. Kinase inhibitor	Investigational (Ph 2)		AZD-8931					Selleck	S2192	DMSO	1000	3	P10
FIMM133857-001	Gedatolisib	IC50	1000	2.5	100	0	1000	0.1	0	-4.81	-5.19	-2.15	-5.73	-0.76		PI3K/mTOR inhibitor	B. Kinase inhibitor	Investigational (Ph 1)		PF-05212384	PKI-587				Selleck	S2628	DMSO	1000	3	P12
FIMM133829-001	BMS-777607	IC50	2500	2.5	1.01	0	2500	0.25	0	-4.48	-2.81	0.87	0.6	1.01		Met, Axl, Ron and Tyro3 inhibitor	B. Kinase inhibitor	Investigational (Ph 2)		BMS 777607					Selleck	S1561	DMSO	2500	3	P14
FIMM133836-001	TAK-960	IC50	2500	2.5	100	0	2500	0.25	0.89	-3.94	-5.69	-0.06	-0.65	-2.9		PLK1 inhibitor	B. Kinase inhibitor	Investigational (Ph 1)		TAK-960					Santa Cruz Biotechnology	sc-364631	DMSO	2500	3	P15
FIMM133818-001	Pelitinib	IC50	858.03	2.5	39.47	0	2500	0.25	1.79	-3.83	-6.1	-3.47	-1.93	39.47		EGFR inhibitor	B. Kinase inhibitor	Investigational (Ph 2)		EKB-569	WAY-EKB 569		Irreversible		Selleck	S1392	DMSO	2500	3	P16
FIMM133846-001	TG100-115	IC50	10000	0.5	4.92	0	10000	1	0	-1.23	-0.37	-1.35	4.92	1.41		PI3K gamma/delta inhibitor	B. Kinase inhibitor	Investigational (Ph 2)		TG100-115					Selleck	S1352	DMSO	10000	3	P19
FIMM109459-001	Dacomitinib	IC50	1000	0.92	3.84	0	1000	0.1	0	-3.93	-5	3.13	0.55	3.84		pan-HER inhibitor	B. Kinase inhibitor	Investigational (Ph 3)		PF-00299804					ChemieTek	CT-DACO	DMSO	1000	3	P2
FIMM133856-001	PF-03814735	IC50	1571.37	2.5	26.33	0	10000	1	1.98	-4.45	-0.52	-1.14	6.42	26.33		AURa, AURb inhibitor	B. Kinase inhibitor	Investigational (Ph 1)		PF-03814735					Selleck	S2725	DMSO	10000	3	P20
FIMM133822-001	Varlitinib	IC50	10000	2.5	12.08	0	10000	1	0	3.15	12.08	-1.18	-0.4	3.05		EGFR HER2 inhibitor	B. Kinase inhibitor	Investigational (Ph 2)		ARRY-334543					Selleck	S2755	DMSO	10000	3	P21
FIMM133869-001	PHA-793887	IC50	480.82	1.67	33.25	0	10000	1	4.64	0	-4.84	2.49	25.65	33.25		CDK inhibitor	B. Kinase inhibitor	Investigational (Ph 1)		PHA-793887					Selleck	S1487	DMSO	10000	3	P23
FIMM133814-001	Brigatinib	IC50	961.35	2.5	24.26	0	2500	0.25	0.69	-5.28	-2.96	2.08	-4.06	24.26		ALK, FER, ROS, FLT3 inhibitor	B. Kinase inhibitor	Investigational (Ph 2)		AP26113					Selleck	S7000	DMSO	2500	3	P5
FIMM133810-001	Duvelisib	IC50	500	0.9	5.63	0	500	0.05	0	-6	-2	2.21	2.2	5.63		PI3K inhibitor	B. Kinase inhibitor	Investigational (Ph 2)		IPI-145	INK1197				Selleck	S7028	DMSO	500	3	P6
FIMM003769-002	Vandetanib	IC50	1000	2.5	100	0	1000	0.1	0	-6.82	-5.9	-4.53	-1.97	-2.3		VEGFR,EGFR, RET inhibitor	B. Kinase inhibitor	Approved		ZD6474		Caprelsa			LC Laboratories	V-9402	DMSO	1000	3	P8
FIMM133850-001	GSK-1070916	IC50	1000	2.5	100	0	1000	0.1	0	-8.36	-5.15	-3.82	-0.08	-1.07		AURb, AURc inhibitor	B. Kinase inhibitor	Investigational (Ph 1)		GSK-1070916					Selleck	S2740	DMSO	1000	3	P9
FIMM136377-001	Ribociclib	IC50	2459.49	2.5	11.58	0	10000	1	0.06	-1.14	-0.15	3.24	0.98	11.58		CDK4/6 inhibitor	B. Kinase inhibitor	Investigational (Ph 3)		NVP-LEE011	LEE011				Selleck	S7440	DMSO	10000	4	A10
FIMM136379-001	VE-821	IC50	903.08	0.62	10.22	0	10000	1	0	-0.94	0	4.55	2.72	10.22		ATR inihibitor	B. Kinase inhibitor	Probe						Inactive	Selleck	S8007	DMSO	10000	4	A11
FIMM003732-001	Perifosine	IC50	2500	0.7	6.62	0	2500	0.25	0	-0.96	0.34	3.82	4.32	6.62		AKT/PI3K inhibitor	B. Kinase inhibitor	Investigational (Ph 3)							Selleck	S1037	AQ	2500	4	A12
FIMM115472-001	Pevonedistat	IC50	818.42	1.51	30.91	0	10000	1	3.23	1.32	3.5	1.39	17.68	30.91		NAE inhibitor	H. Metabolic modifier	Investigational (Ph 1)		MLN4924					ChemieTek	CT-M4924	DMSO	10000	4	A13
FIMM100393-001	Daporinad	IC50	8.45	2.5	18	0	1000	0.1	3.19	1.46	-2.69	10.92	18	16.85		NAMPT inhibitor	H. Metabolic modifier	Probe		FK-866	DGB			Inactive	Axon Medchem	Axon 1546	DMSO	1000	4	A14
FIMM136357-001	TH588	IC50	3444.57	1.7	27.28	0	25000	2.5	2.04	1.87	1.2	2.84	9.77	27.28		MTH1 inhibitor	H. Metabolic modifier	Probe		TH588					KI/Helleday	TH588	DMSO	25000	4	A15
FIMM136387-001	AGI-6780	IC50	10000	0.55	9.52	0	10000	1	0	0.28	1.13	3.79	4.56	9.52		IDH2-R140Q inhibitor	H. Metabolic modifier	Probe		AGI-6780				Inactive	Medchemexpress	HY-15734	DMSO	10000	4	A16
FIMM115470-001	CPI-613	IC50	10000	1	7.03	0	10000	1	0	0.21	6.8	1.9	2.46	7.03		pyruvate dehydrogenase, alpha-ketoglutarate dehydrogenase inhibitor	H. Metabolic modifier	Investigational (Ph 2)		CPI-613					Selleck	S2776	DMSO	10000	4	A17
FIMM000170-003	Metformin	IC50	100000	0.46	7.06	0	100000	10	0	-1.11	5.05	2.97	5.49	7.06		AMPK activator	H. Metabolic modifier	Approved (non-oncology)							Tocris Biosciences	2864	AQ	100000	4	A18
FIMM100397-001	Ridaforolimus	IC50	100	2.5	9.34	0	100	0.01	0	0.56	0.16	9.34	-3.08	7.75		binds FKBP12, causes inhibition of mTORC1	C. Rapalog	Investigational (Ph 3)		MK-8669	AP 23573, Deforolimus				Active Biochem	A-1004	DMSO	100	4	A19
FIMM109458-002	1-methyl-D-tryptophan	IC50	91.47	0.25	11.43	0	5000	0.5	0	3.21	4.32	5	3.61	11.43		Indolamine 2,3-dioxygenase 1 and 2 inhibitor	X. Other	Investigational (Ph 2)			1-methyl-D-tryptophan				Sigma-Aldrich	452483	AQ	5000	4	A20
FIMM000914-002	Deferoxamine	IC50	170.89	0.79	10.66	0	10000	1	0.01	3.43	-0.42	4.66	8.23	10.66		Iron chelator	X. Other	Approved (non-oncology)			desferrioxamine, DFOM				Sigma-Aldrich	D9533	AQ	10000	4	A21
FIMM100371-002	Chloroquine	IC50	19345.5	2.5	100	0	100000	10	8.17	4.27	3.43	6.8	15.52	103.14		Antimalaria agent; chemo/radio sensitizer	A. Conv. Chemo	Approved							Sigma-Aldrich	C6628	AQ	100000	4	A22
FIMM133880-001	AZD-1080	IC50	10000	0.22	6.53	0	10000	1	0	5.17	-0.46	5.65	6.53	5.11		GSK3 inhibitor	B. Kinase inhibitor	Investigational (Ph 1)		AZD-1080	AZ-11548415				Selleck	S7145	DMSO	10000	4	A3
FIMM133897-001	PHA 408	IC50	2941.24	2.5	93.91	0	10000	1	5.61	-3.87	0.13	3.55	2.87	93.91		IKK-2 inhibitor	B. Kinase inhibitor	Probe		PHA 408				Inactive	Axon Medchem	Axon 1651	DMSO	10000	4	A4
FIMM133899-001	KU-60019	IC50	7579.44	2.5	89.09	0	25000	2.5	5.17	-0.15	0.84	0.99	1.68	89.09		ATM inhibitor	B. Kinase inhibitor	Probe						Inactive	Selleck	S1570	DMSO	25000	4	A5
FIMM133851-001	GSK-461364	IC50	180.38	0.41	79.85	0	10000	1	15.3	0.07	25.17	42.36	35.81	79.85		PLK1 inhibitor	B. Kinase inhibitor	Investigational (Ph 1)		GSK-461364					Selleck	S2193	DMSO	10000	4	A6
FIMM133871-001	GSK-1059615	IC50	10000	2.5	5.2	0	10000	1	0	-0.01	-3.63	-0.69	3.44	5.2		PI3K/mTOR inhibitor	B. Kinase inhibitor	Investigational (Ph 1)		GSK-1059615	GSK-615				Selleck	S1360	DMSO	10000	4	A7
FIMM133834-001	VX 745	IC50	10000	2.3	7.37	0	10000	1	0	-0.32	-2.74	0.65	2.06	7.37		p38MAPK inhibitor	B. Kinase inhibitor	Investigational (Ph 2)		VX 745					Tocris Biosciences	3915	DMSO	10000	4	A8
FIMM136392-001	Cobimetinib	IC50	1000	2.5	7.14	0	1000	0.1	0	1.16	-1.54	-3.4	2.41	7.14		MEK1/2 inhibitor	B. Kinase inhibitor	Investigational (Ph 3)		GDC-0973	XL-518				Medchemexpress	HY-13064	DMSO	1000	4	A9
FIMM133873-001	CP-724714	IC50	10000	2.09	8.4	0	10000	1	0	0.67	0.22	2.92	1.76	8.4		EGFR ERBB2 inhibitor	B. Kinase inhibitor	Investigational (Ph 1)		CP-724714					Selleck	S1167	DMSO	10000	4	B2
FIMM023806-004	Carboplatin	IC50	45203.8	1.27	43.31	0	100000	10	1.37	43.31	6.41	8.4	4.32	32.1		Platinum-based antineoplastic agent	A. Conv. Chemo	Approved							Selleck	S1215-2	AQ	100000	4	B23
FIMM136393-001	AZD1208	IC50	10000	2.5	1.68	0	10000	1	0	1.54	-1.16	-4.42	1	1.66		PIM1, 2, 3 kinase inhibitor	B. Kinase inhibitor	Investigational (Ph 1)		AZD1208					Medchemexpress	HY-15604	DMSO	10000	4	F11
FIMM115483-001	AVN944	IC50	503.29	2.5	14.69	0	10000	1	1.07	-3.33	-2.06	-3.9	13	14.69		IMPDH inhibitor	H. Metabolic modifier	Investigational (Ph 2)		AVN944	VX-944			Inactive	ChemieTek	CT-AVN944	DMSO	10000	4	F13
FIMM000649-004	Methotrexate	IC50	5000	2.5	0.45	0	5000	0.5	0	0.45	-4.17	-4.27	-1.16	-0.72		Antimetabolite; Anti-folate agent	H. Metabolic modifier	Approved							Selleck	S1210	DMSO	5000	4	F14
FIMM023808-003	Pemetrexed	IC50	10000	0.66	1.82	0	10000	1	0	-2.23	1.03	-2.54	1.82	-2.24		Dihydrofolate reductase inhibitor	H. Metabolic modifier	Approved				Alimta			LC Laboratories	P-7177	AQ	10000	4	F17
FIMM001244-002	Tacrolimus	IC50	10000	0.15	4.37	0	10000	1	0	-1.14	4.37	1.86	2.31	2.02		Binds FKBP12, causes inhibition of calcineurin	C. Rapalog	Approved		FK-506	Fujimycin	Prograf, Advagraf, Protopic			Tocris Biosciences	3631	DMSO	10000	4	F18
FIMM003755-001	Everolimus	IC50	100	2.5	5.38	0	100	0.01	0	2.13	1.44	-0.08	-1.34	2.7		binds FKBP12, causes inhibition of mTORC1	C. Rapalog	Approved		RAD001	SDZ-RAD	Afinitor, Certican, Zortress			LC Laboratories	E-4040	DMSO	100	4	F19
FIMM100372-002	Valproic acid	IC50	1000000	0	5.27	0	1000000	100	0	4.39	3.35	5.27	0.13	-4.05		HDAC inhibitor	E. Differentiating/ epigenetic modifier	Approved							Sigma-Aldrich	P4543	AQ	1000000	4	F21
FIMM023796-003	Estramustine	IC50	10000	2.5	4.43	0	10000	1	0	-0.67	-0.79	-0.24	1.88	4.43		Alkylating agent	A. Conv. Chemo	Approved					Prodrug, activated in the liver		Sigma-Aldrich	E0407	AQ	10000	4	F22
FIMM133874-001	SGX-523	IC50	5000	2.5	100	0	5000	0.5	0.89	-2.45	-5.78	-0.33	-0.89	-0.55		MET inhibitor	B. Kinase inhibitor	Investigational (Ph 1)		SGX-523					Selleck	S1112	DMSO	5000	4	F3
FIMM133890-001	Talmapimod	IC50	10000	2.5	7.95	0	10000	1	0	-3.02	-5.55	-7.07	-3.94	7.95		p38MAPK alpha selective inhibitor	B. Kinase inhibitor	Investigational (Ph 2)		SCIO-469				Inactive	Axon Medchem	Axon 1671	DMSO	10000	4	F4
FIMM133821-001	Tozasertib	IC50	10000	2.5	6.07	0	10000	1	0	-3	0.06	-7.44	6.07	4.97		pan-Aurora inhibitor	B. Kinase inhibitor	Investigational (Ph 2)		VX-680	MK-0457			Inactive	Selleck	S1048	DMSO	10000	4	F6
FIMM133876-001	GSK-690693	IC50	3740.21	2.5	15.56	0	10000	1	0.19	-0.32	-2.62	-1.64	-2.03	15.56		AKT, PKA, PKC inhibitor	B. Kinase inhibitor	Investigational (Ph 1)		GSK-690693					Selleck	S1113	DMSO	10000	4	F7
FIMM109461-001	Dabrafenib	IC50	2500	0.86	0.88	0	2500	0.25	0	-0.56	-4.75	-1.23	0.88	-1.45		B-Raf(V600E) inhibitor	B. Kinase inhibitor	Approved		GSK2118436B		Tafinlar			ChemieTek	CT-DABR	DMSO	2500	4	F8
FIMM136380-001	Pacritinib	IC50	786.29	2.02	49.03	0	10000	1	6.22	7.39	0.63	0.85	30.33	49.03		FLT3/JAK2	B. Kinase inhibitor	Investigational (Ph 3)		SB1518					Selleck	S8057	DMSO	10000	4	G10
FIMM100417-004	Fostamatinib	IC50	744.85	2.5	39.34	0	2500	0.25	2.07	2.32	-2.2	-0.79	1.02	39.34		Syk inhibitor	B. Kinase inhibitor	Investigational (Ph 2)		R935788			Prodrug, active substance of Fostamatinib		Selleck	S2206-3	AQ	2500	4	G12
FIMM000143-003	Lovastatin	IC50	10000	2.5	5.4	0	10000	1	0	-2.82	-1.2	-4.1	5.4	5.11		HMG-CoA reductase inhibitor	H. Metabolic modifier	approved (non-oncology)							Selleck	S2061	DMSO	10000	4	G15
FIMM136378-001	Triapine	IC50	375.79	2.5	15.8	0	10000	1	1.5	-2.86	-1.63	-2.14	15.8	14.65		ribonucleotide reductase inhibitor	H. Metabolic modifier	Investigational (Ph 2)		OCX-191	3-AP				Selleck	S7470	DMSO	10000	4	G16
FIMM133878-001	NVP-AEW541	IC50	3148.27	2.5	96.96	0	10000	1	5.45	0.89	1.57	-1.22	0.21	96.96		IGF1R inhibitor	B. Kinase inhibitor	Investigational (Ph 1)		NVP-AEW541	AEW541			Inactive	Selleck	S1034	DMSO	10000	4	G2
FIMM003766-002	Plerixafor	IC50	10000	0.17	4.81	0	10000	1	0	-0.47	4.81	-1.42	2.14	1.19		CXCR4 antagonist	X. Other	Approved		SID 791	JM 3100, AMD 3100	Mozobil	Irreversible		Cayman Chemical Company	10011332-2	AQ	10000	4	G20
FIMM023807-006	Cisplatin	IC50	3946.26	1.53	37.99	0	100000	10	5.83	5.23	6.84	3.66	30.73	37.99		Platinum-based antineoplastic agent	A. Conv. Chemo	Approved							Selleck	S1166-2	AQ	100000	4	G23
FIMM133900-001	TPCA-1	IC50	2482.28	2.5	15.96	0	25000	2.5	0.96	-4.79	2.26	-1.94	8.08	15.96		IKK-2 inhibitor	B. Kinase inhibitor	Probe		TPCA-1				Inactive	Selleck	S2824	DMSO	25000	4	G5
FIMM136370-001	MK-8745	IC50	2500	1.16	15.71	0	2500	0.25	0	-2.8	15.71	-7.86	1.99	6.21		Aurora A inhibitor	B. Kinase inhibitor	Probe		MK-8745				Inactive	Selleck	S7065	DMSO	2500	4	G9
FIMM136383-001	Bentamapimod	IC50	1958.66	2.5	19.51	0	10000	1	0.96	-1.1	-2.08	6.52	2.99	19.51		JNK inhibitor	B. Kinase inhibitor	Investigational (Ph 1)		AS602801				Inactive	Medchemexpress	HY-14761	DMSO	10000	4	P11
FIMM000255-003	Simvastatin	IC50	10000	1.86	8.98	0	10000	1	0	-0.83	4.26	0.92	8.25	8.98		HMG CoA reductase inhibitor	H. Metabolic modifier	Approved (non-oncology)				Zocor			Sigma-Aldrich	S6196	DMSO	10000	4	P13
FIMM003569-002	Pravastatin	IC50	1403.04	2	13.69	0	10000	1	0.36	-0.75	0.41	1.05	4.56	13.69		HMG CoA reductase inhibitor	H. Metabolic modifier	Approved (non-oncology)			Eptastatin				Tocris Biosciences	2318	AQ	10000	4	P17
FIMM003786-001	Temsirolimus	IC50	100	0.2	6.82	0	100	0.01	0	1.02	-3.21	6.82	3.38	-2.87		binds FKBP12, causes inhibition of mTORC1	C. Rapalog	Approved		CCI-779		Torisel			LC Laboratories	T-8040	DMSO	100	4	P18
FIMM000482-005	Melphalan	IC50	12500	0	3.9	0	12500	1.25	0	3.9	2.07	-0.08	3.16	1.83		Nitrogen mustard alkylating agent	A. Conv. Chemo	Approved					Prodrug, activated in the liver		Sigma-Aldrich	M2011	AQ	12500	4	O22
FIMM133901-001	XL019	IC50	10000	2.5	100	0	10000	1	0	-1.25	-1.66	-0.86	-3.57	-0.79		JAK2 inhibitor	B. Kinase inhibitor	Investigational (Ph 1)						Inactive	Selleck	S7036	DMSO	10000	4	O3
FIMM133837-001	Hydroxyfasudil	IC50	37500	2.5	100	0	37500	3.75	0	-2.21	-2.15	-2.53	-3.05	-3.6		ROCK, PKA, PKG, PRK inhibitor	B. Kinase inhibitor	Active metabolite of approved drug		HA-1100			Active metabolite of fasudil		Santa Cruz Biotechnology	sc-202176	DMSO	37500	4	P4
FIMM133872-001	CYC-116	IC50	10000	0.4	2.98	0	10000	1	0	-2.9	-3.87	2.64	2.98	0.12		Aurora and VEGFR2 inhibitor	B. Kinase inhibitor	Investigational (Ph 1)		CYC-116					Selleck	S1171	DMSO	10000	4	P7
FIMM136381-001	Tanzisertib	IC50	10000	2.5	8.63	0	10000	1	0	-3.32	-3.13	-0.51	0.84	8.63		JNK1, 2, 3 inhibitor	B. Kinase inhibitor	Investigational (Ph 2)		CC-930				Inactive	Medchemexpress	HY-15495	DMSO	10000	4	P10
FIMM109447-001	Atorvastatin	IC50	1419.78	2.19	92.87	0	10000	1	9.06	-3.67	-0.18	6.1	29.31	92.87		HMG CoA reductase inhibitor	H. Metabolic modifier	Approved				Lipitor			ChemieTek	CT-ATOR	DMSO	10000	4	P12
FIMM133832-001	AGI-5198	IC50	10000	0.18	3.18	0	10000	1	0	-0.98	3.18	0.17	0.63	1.41		IDH1 R132H/R132C inhibitor	H. Metabolic modifier	Probe		AGI-5198	IDH-C35, AGI 5198			Inactive	Selleck	S7185	DMSO	10000	4	P14
FIMM136368-001	URB597	IC50	1000	2.5	3.49	0	1000	0.1	0	-0.47	3.49	-2.01	-1.77	-0.12		FAAH inhibitor	H. Metabolic modifier	Investigational (Ph 1)		URB597					Selleck	S2631	DMSO	1000	4	P15
FIMM000416-004	Disulfiram	IC50	294.72	2.5	100	0	100000	10	30.85	1.57	-0.23	104.41	102.24	94.54		alcohol dehydrogenase inhibitor	H. Metabolic modifier	Approved (non-oncology)				Antabuse			Selleck	S1680	DMSO	100000	4	P16
FIMM023795-004	Sirolimus	IC50	100	0.42	1.37	0	100	0.01	0	-3.72	1.37	0.82	0.82	0.39		binds FKBP12, causes inhibition of mTORC1	C. Rapalog	Approved			Rapamycin	Rapamune			LC Laboratories	R-5000	DMSO	100	4	P19
FIMM133866-001	MLN-8054	IC50	10000	2.5	3.4	0	10000	1	0	1.51	2.49	3.4	-0.96	1.26		AURa AURb FLT3 KIT (PDGFR)	B. Kinase inhibitor	Investigational (Ph 1)		MLN-8054					Selleck	S1100	DMSO	10000	4	P2
FIMM000528-005	Mepacrine	IC50	1547.81	2.5	100	0	50000	5	18.08	3.01	1.59	2.49	98.33	108.17		Unclear. PLA2 inhibitor. NF-kB inhibitor, p53 activator	X. Other	Approved			Quinacrine, Achricrine				Sigma-Aldrich	Q3251	AQ	50000	4	P20
FIMM023816-003	Arsenic(III) oxide	IC50	2500	2.5	2.21	0	2500	0.25	0	2.21	0.35	-1.67	-2.69	1.54		Thioredoxin reductase inhibitor; cytotoxic chemotherapeutic	E. Differentiating/ epigenetic modifier	Approved							Sigma-Aldrich	202673	AQ	2500	4	P21
FIMM023809-004	Oxaliplatin	IC50	1608.65	2.4	26.88	0	100000	10	5.26	6.59	2.97	6.46	26.88	24.72		Platinum-based antineoplastic agent	A. Conv. Chemo	Approved							Selleck	S1224-2	AQ	100000	4	P23
FIMM133845-001	TAK-715	IC50	10000	2.5	8.83	0	10000	1	0	3.31	-1.98	-1.33	1.72	8.83		p38MAPK inhibitor	B. Kinase inhibitor	Investigational (Ph 2)		TAK-715					Selleck	S2928	DMSO	10000	4	P5
FIMM133885-001	AZD-5438	IC50	1180.44	1.83	54.5	0	10000	1	5.66	-4.63	0.07	2.52	22.97	54.5		CDK1,2,9 inhibitor	B. Kinase inhibitor	Investigational (Ph 1)		AZD-5438					Selleck	S2621	DMSO	10000	4	P6
FIMM136367-001	Encorafenib	IC50	1000	2.5	3.09	0	1000	0.1	0	-1.68	-1.91	2.58	-1.05	3.09		B-RAF(V600E)	B. Kinase inhibitor	Investigational (Ph 2)		NVP-LGX818	LGX818				Selleck	S7108	DMSO	1000	4	P8
FIMM136376-001	AZ191	IC50	2804.35	2.5	32.41	0	10000	1	1.68	-5.54	0.98	-1.33	1.53	32.41		DYRK1A inhibitor	B. Kinase inhibitor	probe		AZ191				Inactive	Selleck	S7338	DMSO	10000	4	P9
FIMM000439-004	Fluorouracil	IC50	10000	2.5	3.68	0	10000	1	0	-0.72	3.68	2.56	3.66	3.4		Antimetabolite	A. Conv. Chemo	Approved			5-fluorouracil, 5-FU		Prodrug, activated in the cells		National Cancer Institute	NSC 19893-G/4	DMSO	10000	5	A10
FIMM023805-002	Mitomycin C	IC50	1365.61	1.02	20.44	0	10000	1	0.86	-1.87	0.03	5.38	6.62	20.44		Antineoplastic anatibiotic; DNA crosslinker	A. Conv. Chemo	Approved							National Cancer Institute	NSC 26980-J/65	DMSO	10000	5	A11
FIMM001220-003	Pipobroman	IC50	10000	0.26	2.55	0	10000	1	0	0.28	-1.86	2.17	2.55	0.01		Alkylating agent	A. Conv. Chemo	Approved					Prodrug, activated in the liver		National Cancer Institute	NSC 25154-X/2	DMSO	10000	5	A12
FIMM000556-005	Topotecan	IC50	343.07	0.58	57.83	0	10000	1	8.8	-2.22	-2.8	32.95	25.4	57.83		Topoisomerase I inhibitor. Camptothecin analog	A. Conv. Chemo	Approved							National Cancer Institute	NSC 609699-Y/16	DMSO	10000	5	A13
FIMM001062-003	Thioguanine	IC50	10000	2.5	7.32	0	10000	1	0	0.02	-0.02	2.39	0.76	7.32		Antimetabolite; Purine analog	A. Conv. Chemo	Approved			6-thioguanine, 6-TG		Prodrug, activated in the cells		National Cancer Institute	NSC 752-W/47	DMSO	10000	5	A14
FIMM023810-002	Uramustine	IC50	10000	2.5	4.84	0	10000	1	0	-0.76	-1.35	2.59	4.84	4.45		Alkylating agent	A. Conv. Chemo	Approved			Uracil mustard		Prodrug, activated in the liver		National Cancer Institute	NSC 34462-Q/2	DMSO	10000	5	A15
FIMM000321-002	Clofarabine	IC50	712.42	1.56	31.06	0	10000	1	3.51	-2.36	-1.14	1.63	19.48	31.06		Antimetabolite; Purine analog	A. Conv. Chemo	Approved				Evoltra, Clolar	Prodrug, activated in the cells		National Cancer Institute	NSC 606869-X/4	DMSO	10000	5	A16
FIMM001217-003	Thio-TEPA	IC50	50000	2.5	8.57	0	50000	5	0	3.1	-0.48	1.72	0.99	8.57		Alkylating agent	A. Conv. Chemo	Approved					Prodrug, activated in the liver		Sigma-Aldrich	T6069	DMSO	50000	5	A17
FIMM100346-001	Carfilzomib	IC50	6.55	2.5	100	0	1000	0.1	26.51	1.55	-0.28	74.29	98.8	100.67		Proteasome inhibitor (20S subunit)	A. Conv. Chemo	Approved				Kyprolis			ChemieTek	CT-CARF	DMSO	1000	5	A18
FIMM000337-003	Vincristine	IC50	33.1	0.6	46.27	0	1000	0.1	6.72	2.72	-1.79	23.2	23.05	46.27		Mitotic inhibitor. Vinca alkaloid microtubule depolymerizer	A. Conv. Chemo	Approved							Selleck	S1241	DMSO	1000	5	A19
FIMM023811-004	Daunorubicin	IC50	1000	0.23	21.99	0	1000	0.1	0	3.51	-1.33	1.6	21.99	-8.67		Topoisomerase II inhibitor	A. Conv. Chemo	Approved							National Cancer Institute	NSC 82151-A/44	DMSO	1000	5	A20
FIMM000370-003	Vinblastine	IC50	23.28	0.86	32.94	0	1000	0.1	5.1	4.77	3.85	9.45	26.15	32.94		Mitotic inhibitor. Vinca alkaloid microtubule depolymerizer	A. Conv. Chemo	Approved							National Cancer Institute	NSC 49842-J44	DMSO	1000	5	A21
FIMM133793-001	Oprozomib	IC50	40.98	2.5	99.89	0	2500	0.25	21.51	3.46	3.94	22.41	99.89	99.62		proteasome (20 S) inhibitor	A. Conv. Chemo	Investigational (Ph 1)		ONX-0912	PR-047		Irreversible		ChemieTek	CT-OPRO	DMSO	2500	5	A22
FIMM003684-002	Irinotecan	IC50	2194.29	2.5	33.17	0	10000	1	2.17	5.32	0.95	-2.68	3.94	33.17		Topoisomerase I inhibitor. Camptothecin prodrug analog	A. Conv. Chemo	Approved				Camptosar	Prodrug, activated in the liver		LC Laboratories	I-4122	DMSO	10000	5	A3
FIMM000173-003	Idarubicin	IC50	13.4	1.04	35.69	0	1000	0.1	7.05	0.57	-2.69	17.57	28.68	35.69		Topoisomerase II inhibitor	A. Conv. Chemo	Approved				Zavedos, Idamycin			Sigma-Aldrich	I1656	DMSO	1000	5	A4
FIMM100379-001	Omacetaxine	IC50	156.98	0.87	17.14	0	10000	1	1.64	5.61	-2.36	8.55	12.97	17.14		Protein synthesis inhib (80 S ribosome)	A. Conv. Chemo	Approved			Homoharringtonine	Synribo			Santa Cruz Biotechnology	sc-202652	DMSO	10000	5	A5
FIMM000983-003	Hydroxyurea	IC50	100000	0.22	8.71	0	100000	10	0	-1.99	8.71	-1.89	2.22	4.75		Antineoplastic agent	A. Conv. Chemo	Approved				Myelostat	Prodrug, activated in the cells		Sigma-Aldrich	H8627	DMSO	100000	5	A6
FIMM000833-003	Allopurinol	IC50	10000	0.65	3.46	0	10000	1	0	0.44	-1.19	2.31	1.55	3.46		Xanthine oxidase inhibitor	A. Conv. Chemo	Approved				Zyloprim			National Cancer Institute	NSC 1390-R/3	DMSO	10000	5	A7
FIMM001171-003	Carmustine	IC50	10000	2.5	8.86	0	10000	1	0	-0.51	3.68	-0.85	3.07	8.86		Alkylating agent	A. Conv. Chemo	Approved			BCNU		Prodrug, activated in the liver		National Cancer Institute	NSC 409962-T/3	DMSO	10000	5	A8
FIMM023814-002	Etoposide	IC50	1103.37	2.5	33.5	0	10000	1	3.46	-1.02	-0.31	-1.89	14.72	33.5		Topoisomerase II inhibitor	A. Conv. Chemo	Approved							National Cancer Institute	NSC 141540-H/184	DMSO	10000	5	A9
FIMM003762-001	Nelarabine	IC50	10000	0.45	6.55	0	10000	1	0	3	0.39	2.51	4.76	6.55		Nucleoside analog, DNA, RNA synth inhibitor	A. Conv. Chemo	Approved				Arranon, Atriance	Prodrug, activated selectively in T-cells		SequoiaResearchProducts	SRP003328n	DMSO	10000	5	B2
FIMM100413-001	SB 743921	IC50	0.59	2.5	11.84	0	100	0.01	0.83	3.67	-0.2	9.4	9.47	11.84		Mitotic inhibitor. Eg5/KSP inhibitor	I. Kinesin inhibitor	Investigational (Ph 2)		SB 743921				Inactive	Selleck	S2182	DMSO	100	5	B23
FIMM000822-003	Mitotane	IC50	10000	2.5	1.72	0	10000	1	0	-5.68	1.72	-0.83	-0.55	-4.85		Antineoplastic agent	A. Conv. Chemo	Approved							National Cancer Institute	NSC 38721-U/3	DMSO	10000	5	F11
FIMM000463-004	Ifosfamide	IC50	10000	0.18	3.69	0	10000	1	0	-1.56	3.69	0.09	1.94	1.44		Nitrogen mustard alkylating agent	A. Conv. Chemo	Approved					Prodrug, activated in the liver		National Cancer Institute	NSC 109724-X/4	DMSO	10000	5	F13
FIMM023799-002	Teniposide	IC50	34.14	1.36	14.63	0	10000	1	2.03	-2.51	2.6	11.77	14.63	8.52		Topoisomerase II inhibitor	A. Conv. Chemo	Approved		VM-26					National Cancer Institute	NSC 122819-I/52	DMSO	10000	5	F14
FIMM023818-005	Doxorubicin	IC50	1000	0.38	21.76	0	1000	0.1	0	-0.67	-2.22	-5.76	21.76	-9.54		Topoisomerase II inhibitor	A. Conv. Chemo	Approved				Adriamycin			Sigma-Aldrich	D1515	DMSO	1000	5	F17
FIMM003796-002	Patupilone	IC50	48.95	1.94	30.22	0	1000	0.1	4.17	-2.24	1.27	1.31	24.17	30.22		Mitotic inhibitor, epothilone microtubule stabilizer	A. Conv. Chemo	Investigational (Ph 3)		EPO-906	Epothilone B, EpoB			Inactive	LC Laboratories	E-5500-2	DMSO	1000	5	F18
FIMM023804-002	Cladribine	IC50	1000	0.38	3.25	0	1000	0.1	0	-1.5	-1.97	0.95	3.25	-0.76		Antimetabolite; Purine analog	A. Conv. Chemo	Approved				Leustatin	Prodrug, activated in the cells		National Cancer Institute	NSC 105014-F/2	DMSO	1000	5	F19
FIMM000491-003	Paclitaxel	IC50	28.88	1.09	14.83	0	1000	0.1	0.91	-0.72	2.98	2.92	12.07	14.83		Mitotic inhibitor, taxane microtubule stabilizer	A. Conv. Chemo	Approved				Taxol			National Cancer Institute	NSC 125973-L/68	DMSO	1000	5	F21
FIMM000287-002	Bortezomib	IC50	3.11	2.5	100	0	1000	0.1	30.55	-0.3	0.62	100.13	101.01	99.47		Proteasome inhibitor (26S subunit)	A. Conv. Chemo	Approved		PS-341	MS-341	Velcade, Cytomib			National Cancer Institute	NSC 681239-L/9	DMSO	1000	5	F22
FIMM003758-001	Indibulin	IC50	373.59	2.5	14.59	0	10000	1	1.19	-4.81	2.11	-1.86	14.59	10.42		Mitoric inhibitor. Microtubule depolymerizer	A. Conv. Chemo	Investigational (Ph 2)		D 24851				Inactive	Tocris Biosciences	3728	DMSO	10000	5	F3
FIMM100368-001	Capecitabine	IC50	10000	2.5	1.36	0	10000	1	0	-5.83	-5.24	-0.59	0.11	1.36		5-FU prodrug	A. Conv. Chemo	Approved					Prodrug, converted in liver and tumor by 3-step reaction		LC Laboratories	C-2799	DMSO	10000	5	F4
FIMM000640-003	Mechlorethamine	IC50	100000	2.5	100	0	100000	10	0	-2.05	-4.26	-2.46	-3.92	-2.93		Nitrogen mustard alkylating agent	A. Conv. Chemo	Approved			Nitrogen mustard	Mustargen	Prodrug, activated in the liver		Sigma-Aldrich	122564	DMSO	100000	5	F6
FIMM000356-005	Altretamine	IC50	10000	2.5	7.56	0	10000	1	0	-4.06	-0.83	1.48	1.48	7.56		Formaldehyde release, alkylating agent	A. Conv. Chemo	Approved							National Cancer Institute	NSC 13875-O/97	DMSO	10000	5	F7
FIMM000377-005	Chlorambucil	IC50	10000	2.5	0.45	0	10000	1	0	-0.07	0.45	-8.64	-0.53	-3.82		Nitrogen mustard alkylating agent	A. Conv. Chemo	Approved					Prodrug, activated in the liver		National Cancer Institute	NSC 3088-N/6	DMSO	10000	5	F8
FIMM000326-003	Lomustine	IC50	10000	2.5	1.39	0	10000	1	0	1.39	-2.86	-0.96	-1.18	-0.24		Alkylating nitrosourea compound	A. Conv. Chemo	Approved			CCNU, CeeNU		Prodrug, activated in the liver		National Cancer Institute	NSC 79037-R/12	DMSO	10000	5	G10
FIMM000521-004	Procarbazine	IC50	10000	2.5	1.66	0	10000	1	0	-0.41	-3.96	1.66	-1.82	-1.18		Alkylating agent	A. Conv. Chemo	Approved					Prodrug, activated in the liver		National Cancer Institute	NSC 77213-K/6	DMSO	10000	5	G12
FIMM000406-003	Cytarabine	IC50	4115.95	2.5	16.05	0	10000	1	0.18	-4.35	-1.63	-4.43	-4.6	16.05		Antimetabolite, interferes with DNA synthesis	A. Conv. Chemo	Approved			Ara-C		Prodrug, activated in the cells		National Cancer Institute	NSC 63878-P/19	DMSO	10000	5	G15
FIMM115614-001	8-chloro-adenosine	IC50	8100.78	2.5	30.42	0	50000	5	2.41	-0.63	-4.18	-2.47	7	30.42		Nucleoside analog, RNA synthesis inhibitor	A. Conv. Chemo	Probe			8-chloro-adenosine		Prodrug, activated in the cells		Northwestern University	NWU 8CL	DMSO	50000	5	G16
FIMM003720-001	ABT-751	IC50	1425.49	2.34	31.32	0	10000	1	2.68	-3.58	-0.91	1.75	9.49	31.32		Mitotic inhibitor. Colchicine site binding microtubule depolymerizer.	A. Conv. Chemo	Investigational (Ph 2)		ABT-751				Inactive	Selleck	S1165	DMSO	10000	5	G2
FIMM023821-002	Ixabepilone	IC50	178.07	2.5	17.71	0	1000	0.1	0.83	-0.5	-0.9	-0.02	3.37	17.71		Mitotic inhibitor. Epothilone microtubule stabilizer.	A. Conv. Chemo	Approved		BMS-247550	azaepothilone B	Ixempra			National Cancer Institute	NSC 747973-W/3	DMSO	1000	5	G20
FIMM136386-001	Filanesib	IC50	8.28	0.63	13.48	0	1000	0.1	0.58	0.99	-0.78	11.93	6.72	13.48		KSP/Eg5 inhibitor	I. Kinesin inhibitor	Investigational (Ph 2)		ARRY-520					Medchemexpress	HY-15187	DMSO	1000	5	G23
FIMM000403-004	Cyclophosphamide	IC50	40000	2.5	3.93	0	40000	4	0	-1.83	-3.85	3.93	-4.66	-0.53		Alkylating agent	A. Conv. Chemo	Approved					Prodrug, activated in the liver		Selleck	S1217	DMSO	40000	5	G5
FIMM023797-003	Floxuridine	IC50	129.95	2.4	11.22	0	10000	1	0.42	-3.22	0.2	3.9	11.22	6.28		Antimetabolite; Analog of 5-fluorouracil	A. Conv. Chemo	Approved			5-fluorodeoxyuridine		Prodrug, activated in the cells		National Cancer Institute	NSC 27640-Z/31	DMSO	10000	5	G9
FIMM023794-002	Pentostatin	IC50	10000	2.5	100	0	10000	1	0	-0.86	-3.7	-2.36	-3.95	-0.06		Antimetabolite; Purine analog	A. Conv. Chemo	Approved			Deoxycoformycin		Prodrug, activated in the cells		National Cancer Institute	NSC 218321-O/48	DMSO	10000	5	P11
FIMM000560-004	Temozolomide	IC50	65237.6	0.31	26.03	0	100000	10	0.32	3.79	-4.14	-1	26.03	5.22		Alkylating agent	A. Conv. Chemo	Approved					Prodrug, activated in the liver		National Cancer Institute	NSC 362856-R/31	DMSO	100000	5	P13
FIMM003797-001	Docetaxel	IC50	177.5	2.12	24.04	0	1000	0.1	1.47	0.63	5.75	6.5	5.34	24.04		Mitotic inhibitor, taxane microtubule stabilizer	A. Conv. Chemo	Approved		RP 56976		Taxotere, Docecad			LC Laboratories	D-1000	DMSO	1000	5	P17
FIMM000264-007	Plicamycin	IC50	345.2	2.5	37.66	0	10000	1	6.46	-4.41	0.15	-2.01	37.66	35.62		RNA synthesis inhibitor	A. Conv. Chemo	Approved			Mithramycin A				Santa Cruz Biotechnology	sc-200909-5	DMSO	10000	5	P18
FIMM136385-001	Aldoxorubicin	IC50	1000	0.26	25.94	0	1000	0.1	0	-1.46	0.42	2.14	25.94	-11.7		Topo II, albumin	A. Conv. Chemo	Investigational (Ph 2)		INNO-206					Medchemexpress	HY-16261	DMSO	1000	5	O22
FIMM000263-003	Camptothecin	IC50	28.97	2.5	36.17	0	5000	0.5	9.78	-3.83	-6.39	29.4	20.85	36.17		Topoisomerase I inhibitor	A. Conv. Chemo	Probe						Inactive	Tocris Biosciences	1100	DMSO	5000	5	O3
FIMM100358-001	Bendamustine	IC50	10000	2.5	4.82	0	10000	1	0	-2.46	-5.66	-2.32	4.82	2.29		Nitrogen mustard alkylating agent	A. Conv. Chemo	Approved					Prodrug, activated in the liver		National Cancer Institute	NSC 138783	DMSO	10000	5	P4
FIMM023831-003	Bleomycin	IC50	782.88	1.77	36.21	0	10000	1	4.25	-1.78	-5.56	1.29	21.92	36.21		Glycopeptide antibiotic; causes DNA breaks	A. Conv. Chemo	Approved							Selleck	S1214	DMSO	10000	5	P7
FIMM001000-003	Mercaptopurine	IC50	10000	2.5	4.15	0	10000	1	0	-3.29	-1.84	-5.71	-2.86	2.09		Antimetabolite	A. Conv. Chemo	Approved			6-mercaptopurine, 6-MP		Prodrug, activated in the cells		National Cancer Institute	NSC 755-Z/13	DMSO	10000	5	P10
FIMM023801-003	Streptozocin	IC50	10000	0.34	7.42	0	10000	1	0	-2.69	0.04	-0.34	7.42	0.04		Alkylating glucosamine-nitrosourea agent	A. Conv. Chemo	Approved					Prodrug, activated in the liver		National Cancer Institute	NSC 37917-V/5	DMSO	10000	5	P12
FIMM000344-003	Vinorelbine	IC50	250.93	0.55	37.01	0	10000	1	5.27	-4.7	1.57	23.51	16.29	37.01		Mitotic inhibitor. Vinca alkaloid microtubule depolymerizer	A. Conv. Chemo	Approved							Selleck	S4269	DMSO	10000	5	P14
FIMM023819-002	Valrubicin	IC50	5000	0.65	3.41	0	5000	0.5	0	-3.67	1.79	-4.64	3.41	-31.23		Topoisomerase II inhibitor	A. Conv. Chemo	Approved		AD-32		Valstar			National Cancer Institute	NSC 246131-R/4	DMSO	5000	5	P15
FIMM115615-001	8-amino-adenosine	IC50	5501.52	2.05	100	0	50000	5	11.06	3.8	1.09	6.73	44.77	103.02		Nucleoside analog, RNA synthesis inhibitor	A. Conv. Chemo	Probe			8-amino-adenosine		Prodrug, activated in the cells	Inactive	Northwestern University	NWU 8NH2	DMSO	50000	5	P16
FIMM023800-002	Dactinomycin	IC50	1000	0.17	65.51	0	1000	0.1	0	-4.46	1.58	65.51	14.23	-5.15		RNA and DNA synthesis inhibitor	A. Conv. Chemo	Approved			Actinomycin D				National Cancer Institute	NSC 3053-Y/14	DMSO	1000	5	P19
FIMM003727-001	Amonafide	IC50	2970.22	2.5	36.43	0	10000	1	1.87	-3.27	4.73	-3.84	1	36.43		Topoisomerase II inhibitor / DNA intercalator	A. Conv. Chemo	Investigational (Ph 3)		AS1413	Xanafide, Quinamed			Inactive	Selleck	S1367	DMSO	10000	5	P2
FIMM000490-004	Mitoxantrone	IC50	382.62	2.5	14.02	0	1000	0.1	0.1	0.76	-0.26	-1.37	-2.24	14.02		Topoisomerase II inhibitor	A. Conv. Chemo	Approved							National Cancer Institute	NSC 279836-C/2	DMSO	1000	5	P20
FIMM023798-002	Gemcitabine	IC50	103.15	2.31	28.12	0	1000	0.1	2.77	6.36	1.41	0.28	13.55	28.12		Antimetabolite; Nucleoside analog	A. Conv. Chemo	Approved				Gemsar, Gemzar	Prodrug, activated in the cells		National Cancer Institute	NSC 613327-S/2	DMSO	1000	5	P21
FIMM136382-001	GSK923295	IC50	438.3	0.72	25.59	0	10000	1	2.45	0.01	5.2	5.52	15.55	25.59		CENP-E inhibitor	I. Kinesin inhibitor	Investigational (Ph 1)		GSK923295				Inactive	Medchemexpress	HY-10299	DMSO	10000	5	P23
FIMM000862-003	Busulfan	IC50	100000	0.54	3.43	0	100000	10	0	-4.13	3.43	-0.23	3.11	2.06		Alkylating antineoplastic agent	A. Conv. Chemo	Approved					Prodrug, activated in the liver		Sigma-Aldrich	B2635	DMSO	100000	5	P5
FIMM000239-003	Auranofin	IC50	680.82	2.5	99.79	0	2500	0.25	6.36	-4.91	-0.13	-2.14	5.64	99.79		Antirheumatic agent	A. Conv. Chemo	Approved							Sigma-Aldrich	A6733	DMSO	2500	5	P6
FIMM000397-004	Dacarbazine	IC50	10000	2.5	1.34	0	10000	1	0	-0.94	1.34	-3.35	-1.91	-3.13		Alkylating agent	A. Conv. Chemo	Approved					Prodrug, activated in the liver		National Cancer Institute	NSC 45388-R/74	DMSO	10000	5	P8
FIMM023828-002	Fludarabine	IC50	10000	2.5	2.52	0	10000	1	0	-3	-1.43	0.33	-4.7	2.52		Antimetabolite; Purine analog	A. Conv. Chemo	Approved				Fludara	Prodrug, activated in the cells		National Cancer Institute	NSC 312887-C/7	DMSO	10000	5	P9
FIMM115610-002	UNC0642	IC50	2232.1	2.5	100	0	10000	1	7.41	-3.63	0.94	6.25	8.69	112.24		G9a/GLP inhibitor	E. Differentiating/ epigenetic modifier	Probe		UNC0642				Inactive	Tocris Biosciences	5132	DMSO	10000	6	A10
FIMM003736-001	Rucaparib	IC50	10000	2.5	0.83	0	10000	1	0	-3.48	-3.15	-0.53	-1.36	0.83		PARP inhibitor	E. Differentiating/ epigenetic modifier	Investigational (Ph 2)		AG-014699	AG-014447, PF-01367338				Axon Medchem	Axon 1529	DMSO	10000	6	A11
FIMM133776-001	Rocilinostat	IC50	3213.98	2.5	26.1	0	10000	1	1.02	-3.14	-7.25	-1.57	-0.21	26.1		HDAC-6 selective inhibitor	E. Differentiating/ epigenetic modifier	Investigational (Ph 1)		ACY-1215					ChemieTek	CT-ACY12	DMSO	10000	6	A12
FIMM003748-001	Tacedinaline	IC50	1000	0.81	1.11	0	1000	0.1	0	-2.43	-6.6	-0.7	1.11	-3.31		HDAC inhibitor	E. Differentiating/ epigenetic modifier	Investigational (Ph 3)		CI-994	Acetyldinaline, Gö 5549, PD 123654,			Inactive	LC Laboratories	C-2606	DMSO	1000	6	A13
FIMM115613-002	C646	IC50	6040.89	2.5	32.95	0	25000	2.5	1.98	0.1	9.79	0.02	2.99	32.95		p300/CREB-binding protein (CBP) inhibitor	E. Differentiating/ epigenetic modifier	Probe		C646				Inactive	Axon Medchem	Axon 1781	DMSO	25000	6	A14
FIMM133896-001	Pinometostat	IC50	261.69	2.5	16.62	0	1000	0.1	0.46	-1.14	-5.15	-2.53	1.14	16.62		DOT1L inhibitor	E. Differentiating/ epigenetic modifier	Investigational (Ph 1)		EPZ-5676					Selleck	S7062	DMSO	1000	6	A15
FIMM133905-002	SGC-CBP30	IC50	7596.71	2.5	15.99	0	25000	2.5	0.32	-3.53	0.49	0.38	0.29	15.99		CREBBP/EP300 bromodomain inhibitor	E. Differentiating/ epigenetic modifier	Probe		SGC-CBP30				Inactive	Medchemexpress	HY-15826	DMSO	25000	6	A16
FIMM136366-001	OTX015	IC50	700.72	2.5	26.48	0	10000	1	3.12	-0.34	1.85	-0.92	18.81	26.48		BET family inhibitor	E. Differentiating/ epigenetic modifier	Investigational (Ph 1)		OTX015					Selleck	S7360	DMSO	10000	6	A17
FIMM136390-001	Resminostat	IC50	2954.92	2.5	100	0	10000	1	5.95	0.16	1.78	-2	-2.77	107.68		HDAC1, 3, 6 inhibitor	E. Differentiating/ epigenetic modifier	Investigational (Ph 2)		4SC 201					Medchemexpress	HY-14718A	DMSO	10000	6	A18
FIMM100381-001	Nutlin-3	IC50	1538.25	2.5	11.07	0	10000	1	0.07	-6.5	-4.28	-0.5	2.81	11.07		MDM2 inhibitor	G. Apoptotic modulator	Probe			Nutlin-3			Inactive	Selleck	S1061	DMSO	10000	6	A19
FIMM115474-001	AT-406	IC50	448.95	0.84	84.18	0	10000	1	12.58	-5.2	-2.92	24.02	51.1	84.18		XIAP, cIAP1, cIAP2 inhibitor	G. Apoptotic modulator	Investigational (Ph 1)		AT-406					Selleck	S2754	DMSO	10000	6	A20
FIMM001823-004	AT 101	IC50	100000	0.33	13.4	0	100000	10	0	-3.27	-3.69	2.02	13.4	-17.86		Bcl-2 family inhibitor	G. Apoptotic modulator	Investigational (Ph 2)		AT 101	R-(-).gossypol				Selleck	S2812	DMSO	100000	6	A21
FIMM003728-001	Tipifarnib	IC50	3461.63	2.5	35.26	0	10000	1	1.51	-5.35	-5.05	3.6	-1.98	35.26		Farnesyltransferase inhibitor	E. Differentiating/ epigenetic modifier	Investigational (Ph 3)		R115777	Zarnestra, IND 58359				Selleck	S1453	DMSO	10000	6	A3
FIMM003787-001	Vorinostat	IC50	3487.23	2.5	58.4	0	10000	1	2.86	-0.15	1.87	3.71	-3.6	58.4		HDAC inhibitor	E. Differentiating/ epigenetic modifier	Approved		MK-0683	SAHA	Zolinza			LC Laboratories	V-8477	DMSO	10000	6	A4
FIMM000296-002	Bexarotene	IC50	10000	0.83	7.34	0	10000	1	0	-2.16	-0.76	2.81	2.01	7.34		Antineoplastic agent; retinoid specifically selective for retinoid X receptors	E. Differentiating/ epigenetic modifier	Approved							Santa Cruz Biotechnology	sc-217753	DMSO	10000	6	A5
FIMM100383-001	Mocetinostat	IC50	2053.25	2.5	37.42	0	10000	1	2.68	-5.52	-0.38	1.93	5.2	37.42		HDAC inhibitor (HDAC1 & 2-selective)	E. Differentiating/ epigenetic modifier	Investigational (Ph 2)		MGCD0103					Selleck	S1122	DMSO	10000	6	A6
FIMM109446-001	Tubastatin A	IC50	3132.97	2.5	95.15	0	10000	1	5.37	-3.95	-0.51	2.73	0.42	95.15		HDAC6 inhibitor	E. Differentiating/ epigenetic modifier	Probe			Tubastatin A			Inactive	ChemieTek	CT-TUBA	DMSO	10000	6	A7
FIMM109462-001	I-BET151	IC50	1499.41	1.99	31.15	0	10000	1	2.48	-3.45	-5.33	3.61	9.46	31.15		BET family inhibitor	E. Differentiating/ epigenetic modifier	Probe		I-BET151	GSK1210151A			Inactive	ChemieTek	CT-BET151	DMSO	10000	6	A8
FIMM115478-001	Lomeguatrib	IC50	10000	2.5	7.54	0	10000	1	0	-5.61	1.19	-0.41	3.45	7.54		O6-methylguanine-DNA methyltransferase inhibitor	E. Differentiating/ epigenetic modifier	Investigational (Ph 2)						Inactive	Tocris Biosciences	4359	DMSO	10000	6	A9
FIMM003744-001	Belinostat	IC50	1710.66	2.5	100	0	10000	1	8.83	-0.23	4.66	-2.55	20.43	102.94		HDAC inhibitor	E. Differentiating/ epigenetic modifier	Approved (US)		PXD101	PX105684				ChemieTek	CT-BELI	DMSO	10000	6	B2
FIMM136384-001	Idasanutlin	IC50	895.07	2.5	10.9	0	10000	1	0.11	-2.98	2.12	-2.67	6.24	10.9		MDM2 inhibitor	G. Apoptotic modulator	Probe		RG7388				Inactive	Medchemexpress	HY-15676	DMSO	10000	6	B23
FIMM133786-001	Lonafarnib	IC50	4700.2	2.5	13.33	0	10000	1	0.03	-6.27	-2.54	-8.12	-9.71	13.33		Farnesyl transferase inhibitor	E. Differentiating/ epigenetic modifier	Investigational (Ph 3)		SCH66336	Sarasar				Selleck	S2797	DMSO	10000	6	F11
FIMM100399-001	Quisinostat	IC50	211.18	2.5	79.57	0	1000	0.1	6.14	-2.18	-1.31	-2.85	10.38	79.57		HDAC inhibitor	E. Differentiating/ epigenetic modifier	Investigational (Ph 2)		JNJ-26481585					Active Biochem	A-1162	DMSO	1000	6	F13
FIMM115607-003	GSK-J4	IC50	4198.26	2.5	64.54	0	100000	10	10.78	-4.09	-0.63	-4.95	59.83	64.54		JMJD3 (histone demethylase) inhibitor	E. Differentiating/ epigenetic modifier	Probe		GSK-J4				Inactive	Selleck	S7070-2	DMSO	100000	6	F14
FIMM136369-001	CUDC-907	IC50	34.47	2.5	61.85	0	10000	1	19.06	-6.34	-1.63	60.77	61.85	41.94		HDAC1/2/3/10, PI3Kalpha inhibitor	E. Differentiating/ epigenetic modifier	Investigational (Ph 1)		CUDC-907					Selleck	S2759	DMSO	10000	6	F17
FIMM003771-001	YM155	IC50	596.58	0.96	93.66	0	10000	1	12.79	-6.75	-2.68	18.47	54.9	93.66		Survivin inhibitor	G. Apoptotic modulator	Investigational (Ph 2)		YM155					ChemieTek	CT-YM155	DMSO	10000	6	F18
FIMM003721-001	Serdemetan	IC50	10000	2.5	5.21	0	10000	1	0	-6.63	-5.3	-0.85	-1.69	5.21		HDM2-p53 antagonist	G. Apoptotic modulator	Investigational (Ph 1)		JNJ 26854165				Inactive	Selleck	S1172	DMSO	10000	6	F19
FIMM133891-001	Birinapant	IC50	11.65	2.5	82.31	0	1000	0.1	19.51	-3.27	-2.25	33.41	82.31	80.94		IAPs, SMAC mimetic	G. Apoptotic modulator	Investigational (Ph 2)		TL32711					Chemietek	CT-BIRI	DMSO	1000	6	F21
FIMM133892-001	LCL161	IC50	22.62	2.5	69.73	0	25000	2.5	26.64	-1.14	39.23	69.73	44.38	51.09		IAPs, SMAC mimetic	G. Apoptotic modulator	Investigational (Ph 2)		LCL161					Chemietek	CT-LCL161	DMSO	25000	6	F22
FIMM003709-001	Veliparib	IC50	10000	2.5	0.31	0	10000	1	0	0.31	-3.78	-7.16	-3.86	-3.88		PARP inhibitor	E. Differentiating/ epigenetic modifier	Investigational (Ph 3)		ABT-888					Selleck	S1004	DMSO	10000	6	F3
FIMM003788-001	Entinostat	IC50	4155.82	2.5	14.49	0	10000	1	0.1	-1.32	-1.22	-2.09	-4.46	14.49		HDAC inhibitor	E. Differentiating/ epigenetic modifier	Investigational (Ph 2)		MS-275	SNDX-275				LC Laboratories	E-3866	DMSO	10000	6	F4
FIMM100418-001	JQ1	IC50	772.44	1.16	20.53	0	10000	1	1.43	-1.51	-6.79	3.5	11.22	20.53		BET family inhibitor	E. Differentiating/ epigenetic modifier	Probe		JQ1	(+)JQ1, SGCBD01(+)			Inactive	SGC	SGCBD01(+)	DMSO	10000	6	F6
FIMM109449-001	StemRegenin 1	IC50	3581.16	2.5	20.49	0	10000	1	0.52	-4.35	-3.08	-2.87	-1.72	20.49		AHR antagonist, stem cell regenerating	E. Differentiating/ epigenetic modifier	Probe			StemRegenin 1, SR1			Inactive	ChemieTek	CT-SR1	DMSO	10000	6	F7
FIMM023825-003	Azacitidine	IC50	10000	2.5	5.77	0	10000	1	0	-6.84	-0.63	-4.61	-0.04	5.77		Nucleoside analog DNA methyl transferase inhibitor	E. Differentiating/ epigenetic modifier	Approved			5-azacytidine, 5-AzaC	Vidaza	Prodrug, activated in the cells		National Cancer Institute	NSC 102816-P/21	DMSO	10000	6	F8
FIMM115611-001	GSK343	IC50	2984.76	2.5	100	0	10000	1	5.89	-7.73	-6.5	-2.93	-2.74	106.81		EZH2 inhibitor	E. Differentiating/ epigenetic modifier	Probe		GSK343				Inactive	SGC	SGCGSK343	DMSO	10000	6	G10
FIMM133802-001	EPZ-5687	IC50	10000	0.35	21.58	0	10000	1	0	-2.02	-3.26	-2.02	21.58	-4.92		EZH2 inhibitor	E. Differentiating/ epigenetic modifier	Probe		EPZ-5687				Inactive	ChemieTek	CT-EPZ687	DMSO	10000	6	G12
FIMM133862-002	IOX-1	IC50	100000	2.5	0.93	0	100000	10	0	0.93	-5.26	-0.52	-6.98	-16.49		2-Oxoglutarate Oxygenase Inhibitor	E. Differentiating/ epigenetic modifier	Probe		IOX-1				Inactive	Selleck	S7234	DMSO	100000	6	G15
FIMM133904-001	GSK2801	IC50	10000	2.5	100	0	10000	1	0	-1.88	-6	-3.32	-2.82	-3.26		BAZ2B/A bromodomain inhibitor	E. Differentiating/ epigenetic modifier	Probe		GSK2801				Inactive	SGC	SGCGSK2801	DMSO	10000	6	G16
FIMM003759-001	Iniparib	IC50	10000	2.5	100	0	10000	1	0	-0.57	-1.32	-6.42	-0.92	-1.07		PARP inhibitor	E. Differentiating/ epigenetic modifier	Investigational (Ph 3)		BSI-201	IND-71677			Inactive	Axon Medchem	Axon 1566	DMSO	10000	6	G2
FIMM115484-001	Venetoclax	IC50	1000	2.5	100	0	1000	0.1	0	-2.25	-3.43	-2.95	-0.43	-2.5		Bcl-2-selective inhibitor	G. Apoptotic modulator	Investigational (Ph 1)		ABT-199	GDC-0199				ChemieTek	CT-A199	DMSO	1000	6	G20
FIMM000269-004	Rofecoxib	IC50	10000	0.12	7.2	0	10000	1	0	1.19	7.2	-2.21	1.37	0.65		COX-2 inhibitor	J. NSAID	Approved				Vioxx			ChemieTek	CT-RX001	DMSO	10000	6	G23
FIMM003783-001	Panobinostat	IC50	83.58	2.5	91.23	0	1000	0.1	11.64	-2.51	-3	-12.76	55.95	91.23		HDAC inhibitor	E. Differentiating/ epigenetic modifier	Approved (US)		LBH589		Farydak, Faridak			LC Laboratories	P-3703	DMSO	1000	6	G5
FIMM000249-004	Tretinoin	IC50	10000	2.5	100	0	10000	1	0	-8.35	-5.35	-5.55	-5	-7.65		Retinoic acid receptor agonist	E. Differentiating/ epigenetic modifier	Approved			ATRA, retinoic acid, vitamin A				National Cancer Institute	NSC 122758-Q/6	DMSO	10000	6	G9
FIMM133785-001	AR-42	IC50	3269.11	2.5	99.58	0	10000	1	5.41	-7.12	-8.51	-5.32	-1.73	99.58		HDAC inhibitor	E. Differentiating/ epigenetic modifier	Investigational (Ph 1)		AR-42	OSU-HDAC42				Selleck	S2244	DMSO	10000	6	P11
FIMM115608-002	UNC1215	IC50	30000	2.5	6.11	0	30000	3	0	-5.08	-0.7	-5.63	-2.34	3.07		L3MBTL3 inhibitor	E. Differentiating/ epigenetic modifier	Probe		UNC1215				Inactive	Tocris Biosciences	4666	DMSO	30000	6	P13
FIMM136374-001	RGFP966	IC50	10000	2.5	0.85	0	10000	1	0	-5.13	-4.09	0.85	-4.21	-0.63		HDAC3 inhibitor	E. Differentiating/ epigenetic modifier	Probe		RGFP966				Inactive	Selleck	S7229	DMSO	10000	6	P17
FIMM003712-001	Obatoclax	IC50	10000	1.42	0.44	0	10000	1	0	-0.34	-10.7	-4.48	0.44	-2.66		Bcl-2 family inhibitor	G. Apoptotic modulator	Investigational (Ph 3)		GX15-070				Inactive	Selleck	S1057	DMSO	10000	6	P18
FIMM136391-001	WEHI-539	IC50	2500	2.5	1.12	0	2500	0.25	0	-3.83	0.49	-1.08	-0.1	0.56		Bcl-XL inhibitor	G. Apoptotic modulator	Probe		WEHI-539				Inactive	Medchemexpress	HY-15607A	DMSO	2500	6	O22
FIMM003790-001	Olaparib	IC50	10000	2.5	3.14	0	10000	1	0	-1.03	1.18	-3.67	-6.01	1.61		PARP inhibitor	E. Differentiating/ epigenetic modifier	Approved		AZD2281	KU-0059436	Lynparza			LC Laboratories	O-9201	DMSO	10000	6	O3
FIMM100365-001	XAV-939	IC50	10000	2.5	2.29	0	10000	1	0	-1.08	-1.78	-2	-1.99	2.29		Tankyrase-1 and -2	E. Differentiating/ epigenetic modifier	Probe		XAV-939				Inactive	Selleck	S1180	DMSO	10000	6	P4
FIMM109451-001	PFI-1	IC50	3933.77	2.5	18.46	0	10000	1	0.33	-2.93	-4.33	-3.44	-3.72	18.46		Selective chemical probe for BET Bromodomains	E. Differentiating/ epigenetic modifier	Probe		PFI-1				Inactive	SGC	SGCPFI	DMSO	10000	6	P7
FIMM115612-002	UNC0638	IC50	2586.7	2.5	100	0	10000	1	6.64	-4.76	-7.06	-3.77	3.28	109.5		G9a/GLP inhibitor	E. Differentiating/ epigenetic modifier	Probe		UNC0638				Inactive	Tocris Biosciences	4343	DMSO	10000	6	P10
FIMM133784-001	Pracinostat	IC50	1276.79	2.5	94.43	0	10000	1	9.85	-2.26	-6.46	-4.32	33.25	94.43		HDAC inhibitor	E. Differentiating/ epigenetic modifier	Investigational (Ph 2)		SB-939					Selleck	S1515	DMSO	10000	6	P12
FIMM115606-002	IOX-2	IC50	50000	2.5	1.09	0	50000	5	0	-3.63	1.09	-10.11	-1.17	-1.72		PHD2 inhibitor	E. Differentiating/ epigenetic modifier	Probe		IOX-2					Tocris Biosciences	4451	DMSO	50000	6	P14
FIMM133893-001	Tazemetostat	IC50	10000	2.5	100	0	10000	1	0	-0.39	-3.31	-0.92	-1.73	-1.88		EZH2 inhibitor	E. Differentiating/ epigenetic modifier	Investigational (Ph 1)		E7438	EPZ-6438				Chemietek	CT-EPZ438	DMSO	10000	6	P15
FIMM136388-001	Talazoparib	IC50	336.78	2.5	26.98	0	1000	0.1	1.02	-0.33	-6.39	-1.64	-0.96	26.98		PARP1/2 inhibitor	E. Differentiating/ epigenetic modifier	Investigational (Ph 3)		BMN 673					Medchemexpress	HY-16106	DMSO	1000	6	P16
FIMM100345-001	APR-246	IC50	10000	2.5	4.58	0	10000	1	0	-0.13	-4.44	-3.35	-3.59	4.58		p53 activator, thioredoxin reductase 1 inhibitor	G. Apoptotic modulator	Investigational (Ph 1)		APR-246	Prima-1 Met				Tocris Biosciences	3710	DMSO	10000	6	P19
FIMM003724-001	Decitabine	IC50	3586.77	2.5	11.84	0	10000	1	0.02	-3.22	-1.4	-0.43	-1.02	11.84		Nucleoside analog DNA methyl transferase inhibitor	E. Differentiating/ epigenetic modifier	Approved			5-aza-2'-deoxycytidine		Prodrug, activated in the cells		Selleck	S1200	DMSO	10000	6	P2
FIMM115468-001	PAC-1	IC50	10000	2.5	7.41	0	10000	1	0	-0.96	-3.33	-2.74	-0.83	7.41		procaspase-3 activator	G. Apoptotic modulator	Investigational (Ph 1)		PAC-1					Selleck	S2738	DMSO	10000	6	P20
FIMM133902-001	Selinexor	IC50	151.72	2.5	64.63	0	10000	1	14.5	-0.66	-0.72	16.83	64.63	50.63		CRM1 inhibitor	G. Apoptotic modulator	Investigational (Ph 2)		KPT-330					Selleck	S7252	DMSO	10000	6	P21
FIMM000298-004	Celecoxib	IC50	10000	2.5	8.58	0	10000	1	0	-1.42	5.18	-2.49	-1.84	6.98		Selective COX-2 inhibitor	J. NSAID	Approved							National Cancer Institute	NSC 719627-M/1	DMSO	10000	6	P23
FIMM100374-001	Niraparib	IC50	3558.23	2.5	39.02	0	10000	1	1.69	-2.34	-2.87	-4.95	-3.05	39.02		PARP inhibitor	E. Differentiating/ epigenetic modifier	Investigational (Ph 1)		MK-4827					ChemieTek	CT-MK4827	DMSO	10000	6	P5
FIMM109445-002	Tubacin	IC50	3746.14	2.5	20.35	0	10000	1	0.48	-1.79	-4.61	-5.45	-2.68	20.35		HDAC6 inhibitor	E. Differentiating/ epigenetic modifier	Probe			Tubacin			Inactive	Selleck	S2239	DMSO	10000	6	P6
FIMM115471-001	FG-4592	IC50	10000	2.5	0.91	0	10000	1	0	-2.55	-5.84	-4.64	-1.16	0.91		HIF prolyl hydroxylase inhibitor	E. Differentiating/ epigenetic modifier	Investigational (Ph 2)		FG-4592					Selleck	S1007	DMSO	10000	6	P8
FIMM115609-002	SGC0946	IC50	4218.8	2.5	13.91	0	10000	1	0.07	-5.61	-2.43	-4.68	-4.78	13.91		DOT1L inhibitor	E. Differentiating/ epigenetic modifier	Probe		SGC0946				Inactive	Selleck	S7079	DMSO	10000	6	P9
FIMM000484-002	Methylprednisolone	IC50	10000	2.5	5.46	0	10000	1	0	-3.34	-2.73	4.74	2.79	5.46		Immunosuppressant	D. Immunomodulatory	Approved							Santa Cruz Biotechnology	sc-205749	DMSO	10000	7	A10
FIMM000227-002	Dexamethasone	IC50	10000	0.28	3.97	0	10000	1	0	0.7	0.94	3.97	2.62	2.39		Immunosuppresant; glucocorticoid	D. Immunomodulatory	Approved				Decadron, Dexpak			Selleck	S1322	DMSO	10000	7	A11
FIMM000390-004	Thalidomide	IC50	10000	0.59	5.85	0	10000	1	0	-0.8	1.71	1.38	5.85	3.49		Immunosuppresant	D. Immunomodulatory	Approved							National Cancer Institute	NSC 66847-R/5	DMSO	10000	7	A12
FIMM136365-001	VGX-1027	IC50	10000	0.63	1.57	0	10000	1	0	-0.93	-4.13	-0.2	1.57	-2.14		Immunomodulator	D. Immunomodulatory	Investigational (Ph 1)		VGX-1027				Inactive	Selleck	S7515	DMSO	10000	7	A13
FIMM003717-001	Tanespimycin	IC50	156.26	1.76	35.6	0	10000	1	7.34	-2.42	-1.36	11.29	33.9	35.6		HSP90 inhibitor	K. HSP inhibitor	Investigational (Ph 2)			17-AAG				Selleck	S1141	DMSO	10000	7	A14
FIMM133792-001	CUDC-305	IC50	223.16	1.08	40.89	0	10000	1	7.26	2.64	-0.75	12.75	33.54	40.89		HSP90 inhibitor	K. HSP inhibitor	Investigational (Ph 1)		CUDC-305	DEBIO-0932				ChemieTek	CT-CU305	DMSO	10000	7	A15
FIMM133782-001	Ganetespib	IC50	26.67	0.83	42.14	0	1000	0.1	6.77	2.19	7.6	10.39	32.38	42.14		HSP90 inhibitor	K. HSP inhibitor	Investigational (Ph 3)		STA-9090					Selleck	S1159	DMSO	1000	7	A16
FIMM003737-001	Tarenflurbil	IC50	10000	2.5	3.41	0	10000	1	0	1.39	-4.49	3.4	3.41	2.91		Gamma-secretase inhibitor	X. Other	Investigational (Ph 3)			(R)-Flurbiprofen			Inactive	Cayman Chemical Company	70255	DMSO	10000	7	A17
FIMM003793-001	Vismodegib	IC50	10000	0.21	4.57	0	10000	1	0	4.39	0.37	3.57	4.57	4.08		Smothened (Hh) inhibitor	X. Other	Approved		GDC-0449	HhAntag691	Erivedge			LC Laboratories	V-4050	DMSO	10000	7	A18
FIMM000171-004	Anagrelide	IC50	2661.48	2.5	10.9	0	10000	1	0.01	3.11	5.08	3.38	0.68	10.9		PDE-3, PLA2 inhibitor	X. Other	Approved				Agrylin, Xagrid			Tocris Biosciences	2432	DMSO	10000	7	A19
FIMM109448-001	Varespladib	IC50	10000	0.12	7.79	0	10000	1	0	7.79	-2.17	2.92	5.47	6.59		Secretory phospholipase A2 inhibitor	X. Other	Investigational (Ph 2)		LY315920	A-001				ChemieTek	CT-VARE	DMSO	10000	7	A20
FIMM100378-006	Galiellalactone	IC50	170.73	0.21	17.18	0	25000	2.5	0.48	7.49	5.65	8.43	6.87	17.18		STAT3-DNA interaction inhibitor	X. Other	Probe							Santa Cruz Biotechnology	sc-202165-6	DMSO	25000	7	A21
FIMM136358-001	NSC348884	IC50	674.06	0.29	28.94	0	50000	5	3.51	11.67	5.84	12.75	14.04	28.94		NPM1 oligomerization inhibitor	X. Other	Probe		NSC348884				Inactive	Axon Medchem	Axon 1402	DMSO	50000	7	A22
FIMM000773-002	Nilutamide	IC50	10000	0.36	5.27	0	10000	1	0	-2.65	4.86	5.27	1.11	4.3		Nonsteroidal antiandrogen	F. Hormone therapy	Approved							Santa Cruz Biotechnology	sc-203644	DMSO	10000	7	A3
FIMM000428-003	Finasteride	IC50	1348.08	2.04	12.15	0	10000	1	0.18	-3.69	-1.22	0.74	4.25	12.15		type II 5-alpha reductase inhibitor	F. Hormone therapy	Approved		MK-906					Tocris Biosciences	3293	DMSO	10000	7	A4
FIMM000617-004	Fulvestrant	IC50	1000	0.29	7.68	0	1000	0.1	0	-1.11	-0.07	7.68	2.58	4.32		Estrogen receptor antagonist	F. Hormone therapy	Approved							Selleck	S1191	DMSO	1000	7	A5
FIMM000290-004	Letrozole	IC50	10000	0	6.52	0	10000	1	0	3.64	6.52	-0.25	1.99	4.73		Aromatase inhibitor	F. Hormone therapy	Approved		CGS-20267		Femara			National Cancer Institute	NSC 719345-G/2	DMSO	10000	7	A6
FIMM000620-004	Tamoxifen	IC50	1800.74	2.5	36.64	0	10000	1	2.88	5.56	-1.87	3.11	6.79	36.64		Estrogen receptor antagonist	F. Hormone therapy	Approved		ICI-46474			Prodrug, reduced activity compared to main metabolite 4-hydroxytamoxifen		National Cancer Institute	NSC 180973-S/203	DMSO	10000	7	A7
FIMM109455-001	RD162	IC50	10000	2.5	5.68	0	10000	1	0	-2.64	0.48	0.28	0.55	5.68		AR antagonist	F. Hormone therapy	Probe		RD162				Inactive	Axon Medchem	Axon 1532	DMSO	10000	7	A8
FIMM000257-002	Goserelin	IC50	10000	2.5	8.2	0	10000	1	0	-2.12	-3.06	-2.6	0.38	8.2		Gonadotropin releasing hormone superagonist	F. Hormone therapy	Approved							Tocris Biosciences	3592	DMSO	10000	7	A9
FIMM003716-001	Abiraterone	IC50	0.5	0	12.51	0	5000	0.5	0	12.51	-1.07	5.52	9.72	7.08		P450 17alpha-hydroxylase-17,20-lyase inhibitor	F. Hormone therapy	Approved		CB-7598					Selleck	S1123	DMSO	5000	7	B2
FIMM136372-001	NVP-LGK974	IC50	10000	1	18.27	0	10000	1	0	15.02	2.79	9.45	5.87	18.27		PORCN inhibitor	X. Other	Investigational (Ph 1)		NVP-LGK974	LGK974				Selleck	S7143	DMSO	10000	7	B23
FIMM000469-002	Levamisole	IC50	10000	2.5	0.81	0	10000	1	0	-2.78	-3.06	-4.84	-4.14	0.81		Immunomodulatory agent	D. Immunomodulatory	Approved			Tetramisole				Sigma-Aldrich	L9756	DMSO	10000	7	F11
FIMM136371-001	NLG919	IC50	10000	2.5	100	0	10000	1	0	-3.56	-1.39	-3.44	-1.54	-0.13		IDO inhibitor	D. Immunomodulatory	Investigational (Ph 1)		NLG919					Selleck	S7111	DMSO	10000	7	F13
FIMM100392-001	VER 155008	IC50	10000	2.5	7.08	0	10000	1	0	-3.98	-3.42	-1.3	1.8	7.08		HSP70 inhibitor	K. HSP inhibitor	Probe		VER 155008				Inactive	Axon Medchem	Axon 1608	DMSO	10000	7	F14
FIMM003765-001	2-methoxyestradiol	IC50	10000	2.5	9.92	0	10000	1	0	-0.78	-3.92	-1.88	3.61	9.92		Angiogenesis inhibitor	X. Other	Investigational (Ph 2)			2ME2			Inactive	Cayman Chemical Company	13021	DMSO	10000	7	F17
FIMM100402-001	Tosedostat	IC50	1067.01	2.5	18.98	0	10000	1	1.4	-1.87	-5.09	-3.04	8.75	18.98		Aminopeptidase inhibitor	X. Other	Investigational (Ph 3)		CHR 2797					Tocris Biosciences	3595	DMSO	10000	7	F18
FIMM100410-001	PF-3845	IC50	10000	2.5	3.2	0	10000	1	0	-2.67	-6.18	2.6	1.88	3.2		FAAH inhibitor	X. Other	Probe		PF-3845				Inactive	Selleck	S2666	DMSO	10000	7	F19
FIMM115616-003	Stattic	IC50	1629.3	2.5	94.75	0	50000	5	16.93	0.1	2.26	-1.49	94.75	91.65		STAT3 SH2 domain inhibitor	X. Other	Probe			Stattic				Tocris Biosciences	2798-03-01 00:00:00	DMSO	50000	7	F21
FIMM133895-001	deltarasin	IC50	2083.5	2.5	100	0	10000	1	7.78	-1.41	-0.45	-2.37	13.42	100.26		Ras-PDEdelta inhibitor	X. Other	Probe			deltarasin			Inactive	Chemietek	CT-DELT	DMSO	10000	7	F22
FIMM100376-001	Toremifene	IC50	2861.41	2.5	41.72	0	10000	1	2.32	-3.24	0.19	0.13	1.69	41.72		selective estrogen receptor modulator	F. Hormone therapy	Approved		FC 1157a		Fareston, Acapodene			Santa Cruz Biotechnology	sc-253712	DMSO	10000	7	F3
FIMM000446-003	Flutamide	IC50	10000	2.5	1.98	0	10000	1	0	-2.55	-3.59	-3.46	1.31	1.98		Nonsteroidal antiandrogen	F. Hormone therapy	Approved							Tocris Biosciences	4094	DMSO	10000	7	F4
FIMM000618-004	Megestrol acetate	IC50	10000	2.5	3.15	0	10000	1	0	-4.12	1.72	-1.51	-3.24	1.6		Progestogen	F. Hormone therapy	Approved				Megace			National Cancer Institute	NSC 71423-Q/12	DMSO	10000	7	F6
FIMM133799-001	Orteronel	IC50	10000	2.5	5.84	0	10000	1	0	2.13	-4.14	-0.54	0.66	5.84		CYP17A1, androgen synth inhib.	F. Hormone therapy	Investigational (Ph 3)		TAK-700					Selleck	S1195	DMSO	10000	7	F7
FIMM109456-001	Enzalutamide	IC50	10000	2.5	0.47	0	10000	1	0	-1.51	-1.92	-4.82	-2.47	0.25		AR antagonist	F. Hormone therapy	Approved		MDV3100		Xtandi			Axon Medchem	Axon 1613	DMSO	10000	7	F8
FIMM000519-002	Prednisolone	IC50	10000	2.5	2.66	0	10000	1	0	-4.32	-4.79	2.66	-0.81	-3.36		Immunomodulatory agent	D. Immunomodulatory	Approved							Santa Cruz Biotechnology	sc-205815	DMSO	10000	7	G10
FIMM133797-002	Pomalidomide	IC50	10000	2.5	100	0	10000	1	0	-0.6	-4.45	-2.23	-5.37	-3.26		Immunomodulatory agent, anti-angiogenic	D. Immunomodulatory	Approved		CC-4047	3-amino-thalidomide	Pomalyst			Sigma-Aldrich	P0018	DMSO	10000	7	G12
FIMM003764-001	Luminespib	IC50	7.07	2.5	30.41	0	1000	0.1	7.6	-1	-4.82	21.64	23.19	30.41		HSP90 inhibitor	K. HSP inhibitor	Investigational (Ph 2)		NVP-AUY922	AUY922				ChemieTek	CT-AUY922	DMSO	1000	7	G15
FIMM136394-001	BGB324	IC50	2416.83	2.5	87.75	0	10000	1	6.14	-6.12	-3.08	0.81	7.96	87.75		Axl inhibitor	B. Kinase inhibitor	Investigational (Ph 1)		BGB324	R 428				Axon Medchem	Axon 1946	DMSO	10000	7	G16
FIMM000360-003	Aminoglutethimide	IC50	10000	1	4.78	0	10000	1	0	4.78	3.79	0.53	1.25	0.91		Anti-steroid, aromatase inhibitor	F. Hormone therapy	Approved							Sigma-Aldrich	A9657	DMSO	10000	7	G2
FIMM133812-001	Cilengitide	IC50	10000	2.5	3.22	0	10000	1	0	-2.05	-0.38	3.22	-0.87	-0.42		alphaVbeta3 integrin inhibitor	X. Other	Investigational (Ph 3)		EMD 121974	NSC 707544				Selleck	S7077	DMSO	10000	7	G20
FIMM136373-001	ONX-0914	IC50	283.96	2.5	100	0	10000	1	18.55	-4.24	3.96	-1.19	108.83	108.4		LMP7 (immunoproteasome)	X. Other	Probe		ONX-0914	PR-957			Inactive	Selleck	S7172	DMSO	10000	7	G23
FIMM000303-004	Anastrozole	IC50	10000	2.5	100	0	10000	1	0	-3.92	-0.39	-1.27	-1.38	-2.94		Aromatase inhibitor	F. Hormone therapy	Approved		ZD1033					National Cancer Institute	NSC 719344-F/2	DMSO	10000	7	G5
FIMM003745-002	Bimatoprost	IC50	5500	2.5	2.9	0	5500	0.55	0	2.9	0.41	-1.09	-4.03	-2.48		Prostaglandin analog	D. Immunomodulatory	Approved		AGN 192024		Latisse, Lumigan, Prostamide			Selleck	S1407	DMSO	5500	7	G9
FIMM000464-003	Imiquimod	IC50	2500	2.5	1.13	0	2500	0.25	0	-2.37	-5.51	-3.24	-2.64	1.13		Immunomodulatory agent, TLR7 agonist	D. Immunomodulatory	Approved							National Cancer Institute	NSC 369100-F/4	DMSO	2500	7	P11
FIMM003722-001	BIIB021	IC50	66.53	2.5	37.68	0	10000	1	9.95	-4.33	-5.21	27.97	30.34	37.68		HSP90 inhibitor	K. HSP inhibitor	Investigational (Ph 2)		BIIB021				Inactive	Selleck	S1175	DMSO	10000	7	P13
FIMM003777-001	Fingolimod	IC50	3011.43	2.5	100	0	10000	1	5.85	-1.49	-0.89	-2.59	-2.7	106.06		S1PR antagonist	X. Other	Approved				Gilenya			LC Laboratories	F-4633	DMSO	10000	7	P17
FIMM000060-004	Pilocarpine	IC50	40000	2.5	4.54	0	40000	4	0	-0.74	4.54	-3.6	-3.15	-0.08		Non-selective muscarinic receptor agonist	X. Other	Approved				Salagen			Tocris Biosciences	694	DMSO	40000	7	P18
FIMM001376-002	Itraconazole	IC50	1451.22	2.5	75.85	0	5000	0.5	4.55	1.31	0.65	-0.13	2.7	75.85		antifungal, hedgehog signaling inhibitor	X. Other	Approved (non-oncology)							Selleck	S2476	DMSO	5000	7	O22
FIMM000396-002	Clomifene	IC50	2416.36	2.5	100	0	10000	1	6.99	3.32	-0.21	-1.15	3.61	118.03		Selective estrogen receptor modulator	F. Hormone therapy	Approved			Clomid, Serophene, Milophene				Selleck	S2561	DMSO	10000	7	O3
FIMM109453-001	4-hydroxytamoxifen	IC50	2500.76	2.5	100	0	10000	1	6.81	-2.82	-1.58	0.92	1.8	117.89		Selective estrogen receptor modulator	F. Hormone therapy	Investigational as a gel preparation					Most active metabolite of tamoxifen		Santa Cruz Biotechnology	sc-3542	DMSO	10000	7	P4
FIMM133804-001	ARN 509	IC50	10000	2.5	4.46	0	10000	1	0	-1.29	-8.94	-1.03	-2.61	4.46		AR antagonist	F. Hormone therapy	Investigational (Ph 2)		ARN 509					Axon Medchem	Axon 1979	DMSO	10000	7	P7
FIMM000523-002	Prednisone	IC50	3683.71	2.5	21.89	0	10000	1	0.59	-3.08	0.68	-3.91	-2.47	21.89		Immunomodulatory agent	D. Immunomodulatory	Approved					Prodrug, activated in the liver		Santa Cruz Biotechnology	sc-205816	DMSO	10000	7	P10
FIMM136389-001	Tasquinimod	IC50	10000	2.5	3.55	0	10000	1	0	-3.92	-3.04	-1.24	-0.87	3.55		S100A9, immunomodulatory, anti-angiogenic	D. Immunomodulatory	Investigational (Ph 3)		ABR-215050					Medchemexpress	HY-10528	DMSO	10000	7	P12
FIMM115488-002	Radicicol	IC50	1144.22	2.5	69.03	0	10000	1	7.65	-4.93	-6.78	-2.22	28.77	69.03		HSP90 inhibitor	K. HSP inhibitor	Probe		RHI-12648	Monorden			Inactive	Tocris Biosciences	2/1/1589	DMSO	10000	7	P14
FIMM003718-001	Alvespimycin	IC50	31.25	2.5	43.41	0	1000	0.1	7.84	-2.72	-6.28	0.31	43.41	29.23		HSP90 inhibitor	K. HSP inhibitor	Investigational (Ph 2)		KOS-1022	17-DMAG			Inactive	Selleck	S1142	DMSO	1000	7	P15
FIMM003752-001	Sonidegib	IC50	10000	2.5	1.39	0	10000	1	0	-1.98	-3.35	-1.58	-2.08	1.39		Smothened (Hh) inhib	X. Other	Investigational (Ph 2)		NVP-LDE225	LDE225, erismodegib (USAN)				ChemieTek	CT-LDE225	DMSO	10000	7	P16
FIMM109454-002	15D-PGJ2	IC50	3000	2.5	3.84	0	3000	0.3	0	-3.68	3.02	0.15	-3.29	1.94		Endogenous PPARγ ligand, prostaglandin, NFkB signaling inhibitor	X. Other	Probe			15D-PGJ2, 15-deoxy delta(12,14)prostaglandin J2			Inactive	Merck	538927-2	DMSO	3000	7	P19
FIMM000304-003	Bicalutamide	IC50	10000	0.22	5.41	0	10000	1	0	3.08	1.67	5.41	3.48	4.87		Nonsteriodal antiandrogen	F. Hormone therapy	Approved				Casodex, Cosudex, Calutide, Kalumid			ChemieTek	CT-BIC	DMSO	10000	7	P2
FIMM100411-001	MK-0752	IC50	1000	2.5	2.91	0	1000	0.1	0	-3.83	2.91	-0.08	-5.36	1.06		gamma-secretase/notch inhibitor	X. Other	Investigational (Ph 2)		MK-0752					Selleck	S2660	DMSO	1000	7	P20
FIMM133783-001	TRAM-34	IC50	1000	2.5	3.94	0	1000	0.1	0	-1.37	-2.71	-2.47	3.94	3.27		intermediate-conductance Ca2+-activated K+ channel inh.	X. Other	Probe		TRAM-34				Inactive	Selleck	S1160	DMSO	1000	7	P21
FIMM136375-001	NMS-873	IC50	2709.84	2.5	100	0	10000	1	6.39	3.89	4.5	1.02	3.12	105.31		p97/VCP inhibitor	X. Other	Probe		NMS-873				Inactive	Selleck	S7285	DMSO	10000	7	P23
FIMM003593-003	Exemestane	IC50	10000	2.5	7.04	0	10000	1	0	-4.33	-0.4	-1.61	-3.55	7.04		Aromatase inhibitor	F. Hormone therapy	Approved							National Cancer Institute	NSC 713563-U/2	DMSO	10000	7	P5
FIMM000262-004	Raloxifene	IC50	10000	2.5	8.01	0	10000	1	0	1.99	-0.28	-2.73	1.67	8.01		Selective estrogen receptor modulator	F. Hormone therapy	Approved							National Cancer Institute	NSC 747974-X/1	DMSO	10000	7	P6
FIMM100377-001	Lasofoxifene	IC50	1000	2.5	1.83	0	1000	0.1	0	-3.9	1.83	-1.65	-1.27	-0.34		Selective estrogen receptor modulator	F. Hormone therapy	Approved				Oporia			Santa Cruz Biotechnology	sc-211721	DMSO	1000	7	P8
FIMM003782-001	Lenalidomide	IC50	100000	2.5	2.31	0	100000	10	0	-5.39	-3.4	-3.79	-2.05	2.31		Immunomodulatory	D. Immunomodulatory	Approved		CC-5013		Revlimid			LC Laboratories	L-5499	DMSO	100000	7	P9
FIMM136413-001	AMG-925	IC50	386.76	2.5	11.34	0	1000	0.1	0	-1.75	0.92	0.39	-1.99	11.34		FLT-3, CDK4 inhibitor	B. Kinase inhibitor	Probe		AMG-925				Inactive	ChemieTek	CT-AMG925	DMSO	1000	8	A10
FIMM136473-001	Merestinib	IC50	1000	2.5	6.34	0	1000	0.1	0	1.43	-2.03	1.22	6.34	6.33		Met inhibitor	B. Kinase inhibitor	Investigational (Ph 1)		LY2801653					Medchemexpress	HY-15514A	DMSO	1000	8	A11
FIMM136417-001	GNE-7915	IC50	1000	0.32	5.62	0	1000	0.1	0	-2.49	-1.57	5.62	0.6	1.02		LRRK2 inhibitor	B. Kinase inhibitor	probe		GNE-7915				Inactive	ChemieTek	CT-GNE79	DMSO	1000	8	A12
FIMM136452-001	TEW-7197	IC50	2500	2.5	5.17	0	2500	0.25	0	3.09	-1.25	-10.21	5.17	3.01		TGF-β receptor ALK4/ALK5 inhibitor	B. Kinase inhibitor	Investigational (Ph 1)		TEW-7197	EW-7197				Selleck	S7530	DMSO	2500	8	A13
FIMM136450-001	PF-06463922	IC50	1000	2.5	8.83	0	1000	0.1	0	-3.18	-1.38	3.09	-2.06	8.83		ALK, ROS1 inhibitor	B. Kinase inhibitor	Investigational (Ph 2)		PF-06463922					Selleck	S7536	DMSO	1000	8	A14
FIMM136501-001	Epacadostat	IC50	10000	0.76	8.52	0	10000	1	0	-6.4	3.11	2.06	5.33	8.52		IDO inhibitor	D. Immunomodulatory	Investigational (Ph 2)		INCB024360					Medchemexpress	HY-15689	DMSO	10000	8	A15
FIMM136491-001	GSK2879552	IC50	10000	0.51	5.59	0	10000	1	0	-0.96	4.69	1.96	5.59	5.16		LSD1 inhibitor	E. Differentiating/ epigenetic modifier	Investigational (Ph 1)		GSK2879552					Chemietek	CT-GSK287	DMSO	10000	8	A16
FIMM136449-001	UM729	IC50	1544.61	2.21	17.19	0	10000	1	0.81	-3.37	2.25	1.82	4.71	17.19		Enhancer of aryl hydrocarbon receptor (AhR) antagonists	E. Differentiating/ epigenetic modifier	probe		UM729				Inactive	Medchemexpress	HY-15972	DMSO	10000	8	A17
FIMM136465-001	Givinostat	IC50	282.42	2.5	69.16	0	1000	0.1	4.23	2.81	0.97	-1.69	3.11	69.16		HDAC inhibitor	E. Differentiating/ epigenetic modifier	Investigational (Ph 2)		ITF2357					Selleck	S2170	DMSO	1000	8	A18
FIMM136498-001	SAR405838	IC50	302.95	2.5	18.02	0	10000	1	2.22	10.06	3.05	0.34	18.02	15.27		MDM2 inhibitor	G. Apoptotic modulator	Investigational (Ph 1)		SAR405838	MI-773				Selleck	S7649	DMSO	10000	8	A19
FIMM136488-001	A-1210477	IC50	10953.3	2.5	100	0	50000	5	7.51	5.3	4.72	2.92	10.44	107.33		MCL-1 inhibitor	G. Apoptotic modulator	probe		A-1210477				Inactive	Active Biochem	A-9036	DMSO	50000	8	A20
FIMM136434-001	Onalespib	IC50	53.99	0.97	44.23	0	2500	0.25	7.91	3.87	8.32	11.47	37.87	44.23		HSP90 inhibitor	K. HSP inhibitor	Investigational (Ph 2)		AT-13387					Medchemexpress	HY-14463	DMSO	2500	8	A21
FIMM136426-001	BCI	IC50	1075.43	2.5	100	0	50000	5	20.06	0.49	0.39	11.45	105.47	105.75		Dusp6 inhibitor	X. Other	probe			BCI, NSC 150117			Inactive	Sigma	B4313	DMSO	50000	8	A22
FIMM136469-001	Cabazitaxel	IC50	12.76	0.47	28.86	0	1000	0.1	4.14	-0.94	11.89	11.14	19.21	28.86		Taxane microtubule stabilizer, antimitotic	A. Conv. Chemo	Approved		TXD258	XRP6258	Jevtana			Medchemexpress	HY-15459	DMSO	1000	8	A3
FIMM136470-002	GDC-0994	IC50	10000	2.5	7.16	0	10000	1	0	-0.3	-0.06	-0.98	3.85	7.16		ERK inhibitor	B. Kinase inhibitor	Investigational (Ph 1)		GDC-0994					Medchemexpress	HY-15947-2	DMSO	10000	8	A4
FIMM136406-001	OTSSP167	IC50	114.19	0.43	53.02	0	1000	0.1	5.22	-0.23	-1	3.29	53.02	18.78		MELK inhibitor	B. Kinase inhibitor	probe		OTSSP167				Inactive	Selleck	S7159	DMSO	1000	8	A5
FIMM136440-001	Filgotinib	IC50	2897.56	2.5	97.8	0	10000	1	5.91	2.07	5.07	1.98	3.53	97.8		JAK1-selective inhibitor	B. Kinase inhibitor	Investigational (Ph 2)		GLPG0634					Selleck	S7605	DMSO	10000	8	A6
FIMM136495-001	Pexidartinib	IC50	10000	0.56	8.3	0	10000	1	0	-2.63	0.26	4.8	1.61	8.3		KIT, CSF1R, FLT3 inhibitor	B. Kinase inhibitor	Investigational (Ph 3)		PLX-3397					Medchemexpress	HY-16749	DMSO	10000	8	A7
FIMM136493-001	Ulixertinib	IC50	10000	2.5	3.18	0	10000	1	0	-2.42	-1.49	-3.17	-0.12	3.18		ERK inhibitor	B. Kinase inhibitor	Investigational (Ph 2)		BVD-523	VRT752271				Chemietek	CT-VRT752	DMSO	10000	8	A8
FIMM136490-001	VS-4718	IC50	10000	2.5	7.51	0	10000	1	0	0.73	-2.74	-2.44	-1.58	7.51		FAK inhibitor	B. Kinase inhibitor	Investigational (Ph 1)		VS-4718	PND-1186				Chemietek	CT-VS4718	DMSO	10000	8	A9
FIMM136466-001	Amsacrine	IC50	884.31	1.34	57.73	0	10000	1	6.68	3.74	-0.15	4.51	30.63	57.73		DNA intercalation, Topo II inhibitor	A. Conv. Chemo	Approved			Acridinyl anisidide				Santa Cruz Biotechnology	sc-214540	DMSO	10000	8	B2
FIMM136418-001	GSK2830371	IC50	5000	1	40.15	0	5000	0.5	0.4	4.55	6.52	40.15	9.6	8.13		Wip1 inhibitor	X. Other	probe		GSK2830371				Inactive	ChemieTek	CT-GSK283	DMSO	5000	8	B23
FIMM136448-001	Afuresertib	IC50	1000	2.5	100	0	1000	0.1	0	-5.02	-6.85	-6.35	-7.07	-7.52		AKT1-selective inhibitor	B. Kinase inhibitor	Investigational (Ph 2)		GSK2110183					Medchemexpress	HY-15966A	DMSO	1000	8	F11
FIMM136475-001	Poziotinib	IC50	1000	2.5	4.35	0	1000	0.1	0	-0.52	4.35	-5.65	-2.53	-0.33		pan-HER inhibitor	B. Kinase inhibitor	Investigational (Ph 2)		HM-78136B	NOV120101				Medchemexpress	HY-15730	DMSO	1000	8	F13
FIMM136428-002	Taselisib	IC50	1000	2.5	0.65	0	1000	0.1	0	-4.95	-6.39	-3.52	-6.8	0.65		PI3K alpha, gamma selective inhibitor	B. Kinase inhibitor	Investigational (Ph 3)		GCD-0032	RG7604				Medchemexpress	HY-13898-2	DMSO	1000	8	F14
FIMM136458-001	BAY 87-2243	IC50	1000	1.68	9.26	0	1000	0.1	0	-2.71	-2.3	0.58	4.17	9.26		HIF1alpha inhibitor	E. Differentiating/ epigenetic modifier	Investigational (Ph 1)		BAY 87-2243				Inactive	Selleck	S7309	DMSO	1000	8	F17
FIMM136480-001	Romidepsin	IC50	6.46	2.5	87.82	0	1000	0.1	23.58	-1.16	-1.66	65.9	87.82	83.29		HDAC inhibitor	E. Differentiating/ epigenetic modifier	Approved		FK228	FR901228	Istodax			Medchemexpress	HY-15149	DMSO	1000	8	F18
FIMM136453-001	Sabutoclax	IC50	589.16	2.5	61.07	0	25000	2.5	12.19	-0.92	0.72	5.99	61.07	43.04		pan-Bcl-2 family inhibitor	G. Apoptotic modulator	Probe		BI-97C1	ONT-701			Inactive	Selleck	S8061	DMSO	25000	8	F19
FIMM136427-001	MST-312	IC50	3327.52	2.5	27.83	0	10000	1	1.09	5.83	2.08	-1	-0.78	27.83		Telomerase inhibitor	X. Other	probe		MST-312	Telomerase Inhibitor IX			Inactive	Sigma	M3949	DMSO	10000	8	F21
FIMM136496-001	Marimastat	IC50	10000	0.16	10.64	0	10000	1	0	5.7	-1.71	0.22	10.64	0.46		MMP-9, MMP-1, MMP-2, MMP-14, MMP-7 inhibitor	X. Other	Investigational (Ph 3)		BB-2516				Inactive	Selleck	S7156	DMSO	10000	8	F22
FIMM136474-001	Pixantrone	IC50	10000	2.5	1.71	0	10000	1	0	1.71	-3.12	-3.64	-4.68	-16.02		topoisomerase II inhibitor	A. Conv. Chemo	Investigational (Ph 3)		BBR 2778					Medchemexpress	HY-13727A	AQ	10000	8	F3
FIMM136397-001	AZD7545	IC50	10000	2.5	0.52	0	10000	1	0	-1.01	0.52	-2.61	-1.02	0.02		PDHK inhibitor	B. Kinase inhibitor	probe		AZD7545				Inactive	Selleck	S7517	DMSO	10000	8	F4
FIMM136414-001	CEP-37440	IC50	5000	2.5	6.29	0	5000	0.5	0	-3	-3.99	-3.39	-5.25	6.29		ALK inhibitor	B. Kinase inhibitor	Investigational (Ph 1)		CEP-37440					ChemieTek	CT-CEP374	DMSO	5000	8	F6
FIMM136404-001	Losmapimod	IC50	10000	2.5	0.46	0	10000	1	0	-2.16	0.46	-6.41	-7.33	-2.01		p38MAPK inhibitor	B. Kinase inhibitor	Investigational (Ph 3)		GW856553X					Selleck	S7215	DMSO	10000	8	F7
FIMM136421-001	TAK-632	IC50	10000	2.5	100	0	10000	1	0	-5.98	-3.75	-2.7	-3.05	-1.28		pan-RAF inhibitor	B. Kinase inhibitor	probe		TAK-632				Inactive	ChemieTek	CT-TAK632	DMSO	10000	8	F8
FIMM133824-002	Copanlisib	IC50	1000	2.5	1.19	0	1000	0.1	0	-5.16	-4.66	-3.09	-0.37	1.19		PI3K alpha, beta selective inhibitor	B. Kinase inhibitor	Investigational (Ph 2)		BAY 80-6946					Selleck	S2802-2	DMSO w/ 10 mM TFA	1000	8	G10
FIMM136429-001	GSK2656157	IC50	2500	2.5	2.85	0	2500	0.25	0	-4.31	-2.44	-5.66	-2.23	2.85		PERK inhibitor	B. Kinase inhibitor	probe		GSK2656157				Inactive	Medchemexpress	HY-13820	DMSO	2500	8	G12
FIMM136467-001	PCI-34051	IC50	10000	2.5	0.36	0	10000	1	0	0.36	-5.32	-4.39	-4.65	-2.51		HDAC8 inhibitor	E. Differentiating/ epigenetic modifier	probe		PCI-34051				Inactive	Medchemexpress	HY-15224	DMSO	10000	8	G15
FIMM136497-001	EPZ015666	IC50	10000	2.5	100	0	10000	1	0	-4.12	-4.28	-1.11	-1.21	-6.13		PRMT5 inhibitor	E. Differentiating/ epigenetic modifier	Probe		EPZ015666				Inactive	Selleck	S7748	DMSO	10000	8	G16
FIMM002374-001	SN-38	IC50	11.68	0.62	44.34	0	10000	1	14.26	0.1	28.98	32.4	35.01	44.34		Active metabolite of irinotecan. Topoisomerase I inhibitor	A. Conv. Chemo	(approved)		SN-38	BR-36613, 7-Ethyl-10-hydroxycamptothecine				ChemieTek	CT-SN38	DMSO	10000	8	G2
FIMM136412-001	AMG-232	IC50	1000	2.5	0.61	0	1000	0.1	0	0.61	-1.1	-2.41	-0.05	-0.47		MDM2 inhibitor	G. Apoptotic modulator	Investigational (Ph 2)		AMG-232					ChemieTek	CT-AMG232	DMSO	1000	8	G20
FIMM136400-001	Darapladib	IC50	225.45	2.5	24.45	0	1000	0.1	1.32	1.69	3.1	3.99	2.69	24.45		lipoprotein-associated phospholipase A2 inhibitor	X. Other	Investigational (Ph 3)		SB-480848					Selleck	S7520	DMSO	1000	8	G23
FIMM136436-001	Uprosertib	IC50	10000	2.5	1.62	0	10000	1	0	-5.32	1.62	-5.27	-0.25	-5.9		AKT inhibitor	B. Kinase inhibitor	Investigational (Ph 2)		GSK2141795					Medchemexpress	HY-15965	DMSO	10000	8	G5
FIMM136402-001	Entospletinib	IC50	5000	2.5	0.93	0	5000	0.5	0	-5.3	-5.28	-5.67	0.7	0.93		SYK inhibitor	B. Kinase inhibitor	Investigational (Ph 2)		GS-9973					Selleck	S7523	DMSO	5000	8	G9
FIMM136401-001	GNE-0877	IC50	1000	0.52	9.61	0	1000	0.1	0	-5.41	-3.22	-4.78	9.61	-2.07		LRRK2 inhibitor	B. Kinase inhibitor	probe		GNE-0877				Inactive	Selleck	S7367	DMSO	1000	8	P11
FIMM136477-001	Spebrutinib	IC50	1000	2.5	0.25	0	1000	0.1	0	-6.13	0.25	-1.46	-6.29	-0.95		BTK inhibitor	B. Kinase inhibitor	Investigational (Ph 2)		CC-292	AVL-292		irreversible		Medchemexpress	HY-18012	DMSO	1000	8	P13
FIMM136481-001	Abexinostat	IC50	959.16	2.5	89.03	0	10000	1	10.7	-0.21	-4.43	-5.31	46.91	89.03		HDAC1-selective inhibitor	E. Differentiating/ epigenetic modifier	Investigational (Ph 2)		PCI-24781					Medchemexpress	HY-10990	DMSO	10000	8	P17
FIMM136476-001	Pyridoclax	IC50	7451.75	2.5	29.69	0	25000	2.5	1.38	-4.38	-4.44	-1.38	0.77	29.69		MCL-1 inhibitor	G. Apoptotic modulator	probe		MR29072				Inactive	Medchemexpress	HY-12527	DMSO	25000	8	P18
FIMM136456-001	SH-4-54	IC50	7282.72	2.5	92.94	0	25000	2.5	5.59	0.96	-1.41	-2.2	3.19	92.94		STAT3 inhibitor	X. Other	probe		SH-4-54				Inactive	Selleck	S7337	DMSO	25000	8	O22
FIMM136494-001	LY3009120	IC50	10000	2.5	5.6	0	10000	1	0	-0.79	-0.5	-2.56	-1.49	5.6		pan-RAF inhibitor	B. Kinase inhibitor	Investigational (Ph 1)		LY3009120	DP-4978				Medchemexpress	HY-12558	DMSO	10000	8	O3
FIMM136472-001	SLx-2119	IC50	5000	2.5	21.24	0	5000	0.5	0	-3.03	21.24	0.87	-0.59	1.94		ROCK2 inhibitor	B. Kinase inhibitor	Investigational (Ph 2)		SLx-2119	KD025				Medchemexpress	HY-15307	DMSO	5000	8	P4
FIMM136438-001	Cerdulatinib	IC50	2254.97	2.5	17.48	0	10000	1	0.63	2.14	-1.2	1.55	1.93	17.48		JAK, SYK inhibitor	B. Kinase inhibitor	Investigational (Ph 1)		PRT-062070					Medchemexpress	HY-15999	DMSO	10000	8	P7
FIMM136398-001	Osimertinib	IC50	767.12	2.5	18.02	0	2500	0.25	0.47	-4.58	-0.06	-4.24	0.26	18.02		EGFR(L858R/T790M) inhibitor	B. Kinase inhibitor	Investigational (Ph 3)		AZD9291			irreversible		Selleck	S7297	DMSO	2500	8	P10
FIMM136409-001	UNC2881	IC50	2500	2.5	9.77	0	2500	0.25	0	-2.82	-4.3	-0.92	3.17	9.77		MER inhibitor	B. Kinase inhibitor	probe		UNC2881				Inactive	Selleck	S7325	DMSO	2500	8	P12
FIMM136399-001	BMS863233	IC50	10000	2.5	100	0	10000	1	0	-3.96	-1.67	-2.76	-0.73	-3.68		Cdc7 inhibitor	B. Kinase inhibitor	Investigational (Ph 2)		XL-413				Inactive	Selleck	S7547	AQ	10000	8	P14
FIMM136407-001	PTC-209	IC50	1084.17	2.5	10.98	0	10000	1	0.1	-3.53	-2.99	-3.99	4.98	10.98		BMI-1 inhibitor	E. Differentiating/ epigenetic modifier	probe		PTC-209				Inactive	Selleck	S7539	DMSO	10000	8	P15
FIMM136419-001	GSK525762	IC50	1733.07	2.5	17.91	0	10000	1	0.87	-4.72	-1.93	-2.12	3.61	17.91		BET family inhibitor	E. Differentiating/ epigenetic modifier	Investigational (Ph 1)		GSK525762	I-BET762				ChemieTek	CT-BET762	DMSO	10000	8	P16
FIMM136451-001	UMI-77	IC50	20497.2	2.5	66.7	0	100000	10	5.23	-1.36	-1.68	-2.96	9.34	66.7		MCL1 inhibitor	G. Apoptotic modulator	probe		UMI-77				Inactive	Selleck	S7531	DMSO	100000	8	P19
FIMM003635-002	Raltitrexed	IC50	1000	1.1	8.26	0	1000	0.1	0	-1.45	-4.08	1.94	4.71	8.26		DHFR/GARFT/thymidylate synthase inhibitor	A. Conv. Chemo	Approved		ZD1694	ICI-D 1694	Tomudex			Medchemexpress	HY-10821	DMSO	1000	8	P2
FIMM136478-001	Verdinexor	IC50	197.49	2.5	64.73	0	1000	0.1	5.2	-0.95	0.82	-5.44	9.87	64.73		XPO1/CRM1 inhibitor	G. Apoptotic modulator	Investigational (Ph 1)		KPT-335					Medchemexpress	HY-15970	DMSO	1000	8	P20
FIMM136405-001	ML323	IC50	10000	2.5	3.8	0	10000	1	0	-1.82	-1.52	-3.58	1.25	3.8		USP1-UAF1 inhibitor	X. Other	probe		ML323				Inactive	Selleck	S7529	DMSO	10000	8	P21
FIMM136431-001	Glasdegib	IC50	1000	0.23	7.43	0	1000	0.1	0	1.72	-3.73	7.43	1.35	2.09		Smo inhibitor	X. Other	Investigational (Ph 2)		PF-04449913					Medchemexpress	HY-16391	DMSO	1000	8	P23
FIMM136437-001	AT13148	IC50	2876.6	2.5	100	0	10000	1	6.08	0.72	-0.51	-0.79	-3.8	111.7		p70S6K, PKA, ROCK (AKT) inhibitor	B. Kinase inhibitor	Investigational (Ph 1)		AT13148					Medchemexpress	HY-16071	DMSO	10000	8	P5
FIMM136500-001	Prexasertib	IC50	49.92	0.69	59.75	0	10000	1	15.39	2.41	17.33	34.22	55.1	59.75		Chk1 inhibitor	B. Kinase inhibitor	Investigational (Ph 2)		LY2606368					Medchemexpress	HY-18174A	DMSO	10000	8	P6
FIMM136415-001	Rociletinib	IC50	3994.53	2.5	16.77	0	10000	1	0.23	6.75	-0.18	-0.22	-3.83	16.77		EGFR(L858R/T790M) inhibitor	B. Kinase inhibitor	Investigational (Ph 3)		CO-1686	AVL-301, CNX-419		irreversible		ChemieTek	CT-CO1686	DMSO	10000	8	P8
FIMM136416-001	FRAX486	IC50	5000	2.5	2.19	0	5000	0.5	0	-1.19	-2.01	-4.1	-4.02	1.12		PAK1, 2, 3 inhibitor	B. Kinase inhibitor	probe		FRAX486				Inactive	ChemieTek	CT-F486	DMSO	5000	8	P9

## Sheet: HEKsieSTAT3Y640F_CTG
ID	DRUG_NAME	ANALYSIS_NAME	IC50	SLOPE	MAX	MIN	Max.Conc.tested	Min.Conc.tested	DSS	D1	D2	D3	D4	D5	GRAPH	Mechanism.Targets	Class.explained	High.phase.Approval.status	Label.name	Res..code	Alias	Trade.names	activity.modifier	Active.inactive.in.clinic	Supplier	Supplier.Ref	Solvent	High.conc..nM.	Plate	DWell
FIMM003781-001	Canertinib	IC50	2761.25	2.5	100	0	10000	1	6.3	3.31	-17.07	6.56	4.86	100.6		pan-HER inhibitor	B. Kinase inhibitor	Investigational (Ph 3)		CI-1033	PD 183805		Irreversible	Inactive	LC Laboratories	C-1201	DMSO	10000	1	A10
FIMM003779-001	Saracatinib	IC50	1261.49	2.5	69.09	0	10000	1	7.28	-5.42	17.47	-5.9	24.82	69.09		Src, Abl inhibitor	B. Kinase inhibitor	Investigational (Ph 3)		AZD-0530				Inactive	LC Laboratories	S-8906	DMSO	10000	1	A11
FIMM003795-001	Seliciclib	IC50	2387.19	2.5	85.23	0	10000	1	6.02	-4.18	-3.94	-11.1	8.07	85.23		CDK2/7/9 inhibitor	B. Kinase inhibitor	Investigational (Ph 2)		CYC202	Roscovitine				LC Laboratories	R-1234	DMSO	10000	1	A12
FIMM023832-001	Dactolisib	IC50	13.23	0.88	90.13	0	1000	0.1	19.33	-5.63	13.32	37.39	78.45	90.13		mTOR/(PI3K) inhibitor	B. Kinase inhibitor	Investigational (Ph 2)		NVP-BEZ235					LC Laboratories	N-4288	DMSO	1000	1	A13
FIMM136423-001	Voxtalisib	IC50	1461.77	1.67	88.78	0	10000	1	8.35	-0.48	-22.41	13.6	29.63	88.78		mTOR/PI3K inhibitor	B. Kinase inhibitor	Investigational (Ph 2)		SAR245409	XL765				ChemieTek	CT-XL765c	DMSO	10000	1	A14
FIMM100398-001	Sonolisib	IC50	721.46	2.5	18.64	0	10000	1	1.67	7.29	17.25	-12.31	13.34	18.42		PI3K inhibitor, pan-class I. Irreversible	B. Kinase inhibitor	Investigational (Ph 2)		PX-866	DJM-166				Active Biochem	PX-866	DMSO	10000	1	A15
FIMM000172-004	Imatinib	IC50	1371.16	2.5	49.45	0	10000	1	4.88	-17.83	-9.1	-19.89	15.57	49.45		Abl, Kit, PDGFRB inhibitor	B. Kinase inhibitor	Approved		STI571		Gleevec, Glivec			LC Laboratories	C-5508	DMSO	10000	1	A16
FIMM100403-001	PF-04708671	IC50	763.39	2.5	22.59	0	10000	1	2.33	-5.97	12.99	-10.5	15.26	22.42		p70S6K inhibitor	B. Kinase inhibitor	Probe		PF-04708671				Inactive	Sigma-Aldrich	PZ0143	DMSO	10000	1	A17
FIMM109440-001	NVP-BGJ398	IC50	508.03	2.5	18.89	0	1000	0.1	0.2	-6.22	-28.93	-1.32	-22.86	18.89		FGFR inhibitor	B. Kinase inhibitor	Investigational (Ph 1)		NVP-BGJ398	BGJ398				ChemieTek	CT-BGJ398	DMSO	1000	1	A18
FIMM000274-003	Lapatinib	IC50	1000	0.59	14.38	0	1000	0.1	0	-10.5	7.66	-16.45	14.38	-7.56		HER2, EGFR inhibitor	B. Kinase inhibitor	Approved		GW572016	GW2016	Tykerb, Tyverb			LC Laboratories	L-4804	DMSO	1000	1	A19
FIMM003713-001	Crizotinib	IC50	377.46	2.5	30.07	0	1000	0.1	1.05	-18.97	12.23	-17	-4.22	30.07		ALK, c-Met inhibitor	B. Kinase inhibitor	Approved		PF-02341066		Xalkori			Selleck	S1068	DMSO	1000	1	A20
FIMM003757-001	Fasudil	IC50	7595.86	2.5	50.85	0	50000	5	4.74	-1.78	9.91	-18.8	13.31	50.85		ROCK, PKA, PKG, PRK inhibitor, prodrug	B. Kinase inhibitor	Approved (Japan)		AT-877	HA-1077		Prodrug, activated in the liver		LC Laboratories	H-2330	DMSO	50000	1	A21
FIMM109442-001	MLN-0128	IC50	30.34	1.32	85.44	0	1000	0.1	15.04	9.29	-20.71	19.16	69.01	85.44		mTOR inhibitor	B. Kinase inhibitor	Investigational (Ph 1)		MLN-0128	INK128				ChemieTek	CT-INK128	DMSO	1000	1	A22
FIMM003754-001	Refametinib	IC50	3377.78	2.5	48.88	0	10000	1	2.4	-0.04	-17.09	15.33	-1.91	48.88		MEK1/2 inhibitor	B. Kinase inhibitor	Investigational (Ph 2)		BAY 869766	RDEA119				ChemieTek	CT-R119	DMSO	10000	1	A3
FIMM003761-001	Alisertib	IC50	251.38	0.82	53.29	0	10000	1	9.16	-26.08	10.64	17.44	38.36	53.29		Aurora A inhibitor	B. Kinase inhibitor	Investigational (Ph 3)		MLN8237					ChemieTek	CT-M8237	DMSO	10000	1	A4
FIMM003767-001	Vemurafenib	IC50	5873.56	2.5	11.45	0	10000	1	0	-12.22	-3.37	11.45	-22.09	10.62		B-Raf(V600E) inhibitor	B. Kinase inhibitor	Approved		PLX4032	RG7204, RO5185426	Zelboraf			ChemieTek	CT-P4032	DMSO	10000	1	A5
FIMM136432-001	Pilaralisib	IC50	294.49	2.5	57.3	0	2500	0.25	6.22	-28.61	-13.55	-21.38	23.05	57.3		PI3K inhibitor. Pan-class I	B. Kinase inhibitor	Investigational (Ph 2)		SAR245408	XL147				Medchemexpress	HY-16526	DMSO	2500	1	A6
FIMM003714-001	Danusertib	IC50	1239.78	1.46	64.6	0	10000	1	6.46	12.53	-17.45	8.11	26.17	64.6		Aurora, Ret, TrkA, FGFR-1 inhibitor	B. Kinase inhibitor	Investigational (Ph 2)		PHA-739358				Inactive	Selleck	S1107	DMSO	10000	1	A7
FIMM003733-001	Motesanib	IC50	690.25	2.5	23.43	0	10000	1	2.6	-10.9	12.1	-14.59	17.36	23.11		VEGFR, PDGFR, Ret, Kit inhibitor	B. Kinase inhibitor	Investigational (Ph 2)		AMG-706					Selleck	S1032	DMSO	10000	1	A8
FIMM003708-001	Selumetinib	IC50	597.1	2.5	16.61	0	10000	1	1.4	-21.63	12.82	-22.63	14.54	15.67		MEK1/2 inhibitor	B. Kinase inhibitor	Investigational (Ph 3)		AZD6244	ARRY-142886				Selleck	S1008	DMSO	10000	1	A9
FIMM003735-001	PF-04691502	IC50	104.37	2.5	82.85	0	10000	1	20.13	13.19	-17.9	39.42	82.49	82.85		PI3K/mTOR inhibitor	B. Kinase inhibitor	Investigational (Ph 2)		PF-04691502					ChemieTek	CT-PF1502	DMSO	10000	1	B2
FIMM109467-001	PF-670462	IC50	1842.71	2.5	43.42	0	10000	1	3.49	9.73	-9.37	11.72	7.63	43.42		CK1epsilon and CK1delta inhibitor	B. Kinase inhibitor	Probe		PF-670462				Inactive	Tocris Biosciences	3316	DMSO	10000	1	B23
FIMM003791-001	Masitinib	IC50	3368.08	2.5	87.15	0	10000	1	4.59	-3.71	-23.78	0.75	-3.14	87.15		KIT inhibitor	B. Kinase inhibitor	Investigational (Ph 3)		AB1010					LC Laboratories	M-7007	DMSO	10000	1	F11
FIMM100347-001	Gandotinib	IC50	2739.51	2.5	84.29	0	10000	1	5.34	14.51	-15.56	9.7	4.56	84.29		JAK2 inhibitor	B. Kinase inhibitor	Investigational (Ph 2)		LY2784544				Inactive	Selleck	S2179	DMSO	10000	1	F13
FIMM100362-001	Midostaurin	IC50	424.64	2.5	32.4	0	10000	1	5.01	-9.3	15.66	-11.74	32.4	30.65		PKC, PKA, S6K and EGFR inhibitor	B. Kinase inhibitor	Investigational (Ph 3)		NVP-PKC412	PKC412, CGP 41251				LC Laboratories	P-7600	DMSO	10000	1	F14
FIMM100409-001	KX2-391	IC50	43.91	2.5	67.83	0	10000	1	19.93	-2.23	-8.93	62.64	65.09	67.83		non-ATP competitive Src inhibitor	B. Kinase inhibitor	Investigational (Ph 2)		KX2-391					Selleck	S2700	DMSO	10000	1	F17
FIMM109441-001	Momelotinib	IC50	1902.39	2.5	88.99	0	10000	1	7.37	-9.78	0.25	-9.38	14.74	88.99		JAK1 & 2 inhibitor	B. Kinase inhibitor	Investigational (Ph 2)		CYT-387	CYT1138				ChemieTek	CT-CYT387	DMSO	10000	1	F18
FIMM003706-001	AT9283	IC50	406.09	2.5	29.28	0	1000	0.1	0.91	-12.22	16.01	-5.42	-7.58	29.28		Aurora A & B, Jak2, Flt, Abl inhibitor	B. Kinase inhibitor	Investigational (Ph 2)		AT9283					Selleck	S1134	DMSO	1000	1	F19
FIMM109463-001	Ralimetinib	IC50	3367.3	2.5	25.27	0	10000	1	0.9	13.39	-10.58	15.89	-0.96	25.27		p38MAPK inhibitor	B. Kinase inhibitor	Investigational (Ph 2)		LY2228820	CP868569				Selleck	S1494	DMSO	10000	1	F21
FIMM109468-001	ZSTK474	IC50	499.77	2.5	81.72	0	10000	1	12.79	-19.45	-3.04	-8.12	70.76	81.72		PI3K gamma selective inhibitor	B. Kinase inhibitor	Investigational (Ph 1)		ZSTK474					LC Laboratories	Z-1066	DMSO	10000	1	F22
FIMM003772-001	Linsitinib	IC50	725.36	2.5	43.04	0	10000	1	5.71	-16.72	2.47	-3.74	29.85	43.04		IGF1R, IR inhibitor	B. Kinase inhibitor	Investigational (Ph 2)		OSI-906	ASP7487				ChemieTek	CT-O906	DMSO	10000	1	F3
FIMM003749-001	BMS-754807	IC50	123.42	1.07	78.55	0	10000	1	17.44	20.36	-7.22	39.39	65.11	78.55		IGF1R inhibitor	B. Kinase inhibitor	Investigational (Ph 2)		BMS-754807					ChemieTek	CT-BMS75	DMSO	10000	1	F4
FIMM003729-001	Pimasertib	IC50	2755.04	0.65	24.35	0	10000	1	0.57	-10.64	1.69	-15.51	24.35	8.8		MEK1/2 inhibitor	B. Kinase inhibitor	Investigational (Ph 2)		AS703026	MSC1936369B				Selleck	S1475	DMSO	10000	1	F6
FIMM003711-001	Dovitinib	IC50	1433.31	2.5	10.56	0	10000	1	0.03	-7.75	5.12	-0.88	3.06	10.48		FGFR inhibitor	B. Kinase inhibitor	Investigational (Ph 3)		CHIR-258	TKI258				Selleck	S1018	DMSO	10000	1	F7
FIMM003707-002	Navitoclax	IC50	10000	2.5	12.15	0	10000	1	0	-13.25	-10.19	12.15	-4.83	2.53		Bcl-2/Bcl-xL inhibitor	G. Apoptotic modulator	Investigational (Ph 2)		ABT-263					Selleck	S1001-2	DMSO	10000	1	F8
FIMM003792-001	Pictilisib	IC50	495.05	1.58	83.83	0	10000	1	12.73	-1.68	-15.44	7.28	62.79	83.83		PI3K inhibitor, pan-class I	B. Kinase inhibitor	Investigational (Ph 2)		GDC-0941	RG-7321				LC Laboratories	G-9252	DMSO	10000	1	G10
FIMM003776-001	Tofacitinib	IC50	2316.22	2.5	14.48	0	5000	0.5	0.07	-0.74	-13.84	10.66	-9.62	14.48		JAK3, JAK2(V617F) inhibitor	B. Kinase inhibitor	Approved		CP-690550	tasocitinib	Xeljanz, Jakvinus			LC Laboratories	T-1377	DMSO	5000	1	G12
FIMM100390-001	Apitolisib	IC50	52.13	1.8	85.82	0	10000	1	23.8	-18.82	3.97	65.9	77.2	85.82		PI3K/mTOR inhibitor	B. Kinase inhibitor	Investigational (Ph 2)		GDC-0980					ChemieTek	CT-G0980	DMSO	10000	1	G15
FIMM100389-001	Nintedanib	IC50	1813.86	2.5	93.74	0	10000	1	8	-1.3	-5.45	16.17	17.07	93.74		VEGFR, PDGFR, FGFR inhibitor	B. Kinase inhibitor	Approved (US)		BIBF 1120	Indetanib	Vargatef, Ofev			Selleck	S1010	DMSO	10000	1	G16
FIMM003738-001	Tivozanib	IC50	1374.52	2.5	42.22	0	10000	1	4.07	-24.72	18.72	-21.69	13.27	42.22		VEGFR1, 2, 3, c-Kit, PDGFRB inhibitor	B. Kinase inhibitor	Investigational (Ph 3)		AV-951	KRN951				ChemieTek	CT-AV951	DMSO	10000	1	G2
FIMM003773-001	EMD1214063	IC50	1000	2.5	1.4	0	1000	0.1	0	-6.95	-18.04	1.03	-15.82	1.4		c-Met inhibitor	B. Kinase inhibitor	Investigational (Ph 1)		EMD1214063					ChemieTek	CT-EMD063	DMSO	1000	1	G20
FIMM003743-003	AZD8055	IC50	26.26	1.19	83.14	0	10000	1	25.7	-7.28	21.95	67.83	81.89	83.14		mTOR inhibitor	B. Kinase inhibitor	Investigational (Ph 1)		AZD8055					ChemieTek	CT-A8055-3	DMSO	10000	1	G23
FIMM003739-001	MK1775	IC50	151.38	2.5	92.52	0	10000	1	20.44	-10.9	-29.23	24.41	91.27	92.52		Wee1 inhibitor	B. Kinase inhibitor	Investigational (Ph 2)		MK1775					Axon Medchem	Axon 1494	DMSO	10000	1	G5
FIMM003719-001	SNS-032	IC50	47.4	2.5	88.74	0	10000	1	25.32	1.62	-15.73	79.81	88.74	87.84		CDK inhibitor	B. Kinase inhibitor	Investigational (Ph 2)		SNS-032	BMS-387032			Inactive	Selleck	S1145	DMSO	10000	1	G9
FIMM003784-001	Pazopanib	IC50	3846.8	2.5	12.52	0	10000	1	0.04	-14.7	-7.86	-13.39	-2.05	12.52		VEGFR inhibitor	B. Kinase inhibitor	Approved		GW786034		Votrient			LC Laboratories	P-6706	DMSO	10000	1	P11
FIMM100364-001	Regorafenib	IC50	2100.25	2.5	78.89	0	10000	1	6.11	-4.59	0.46	-16.34	10.48	78.89		B-Raf, c-Kit, VEGFR2 inhibitor	B. Kinase inhibitor	Approved		BAY73-4506		Stivarga			Selleck	S1178	DMSO	10000	1	P13
FIMM109450-001	VX-11E	IC50	1005.67	2.5	20.03	0	2500	0.25	0.4	-8.73	-20.09	16.03	-4.88	20.03		ERK1 & 2 inhibitor	B. Kinase inhibitor	Probe		VX-11E				Inactive	ChemieTek	CT-VX11e	DMSO	2500	1	P17
FIMM109444-001	TGX-221	IC50	4009.37	2.5	22.91	0	10000	1	0.57	-11.33	-9.81	9.67	-5.41	22.91		PI3K beta selective inhibitor	B. Kinase inhibitor	Probe		TGX-221					ChemieTek	CT-TGX221	DMSO	10000	1	P18
FIMM109465-001	PF-4800567	IC50	10000	2.5	9.09	0	10000	1	0	-0.7	-10.89	5.17	-7.68	9.09		CK1epsilon inhibitor	B. Kinase inhibitor	Probe		PF-4800567				Inactive	Tocris Biosciences	4281	DMSO	10000	1	O22
FIMM003753-001	OSI-027	IC50	1468.96	2.5	80.29	0	10000	1	7.79	-4.79	-18.44	3.74	22.16	80.29		mTOR inhibitor	B. Kinase inhibitor	Investigational (Ph 2)		OSI-027				Inactive	ChemieTek	CT-O027	DMSO	10000	1	O3
FIMM003750-001	Idelalisib	IC50	3620.95	2.5	44.1	0	10000	1	1.95	-27.32	3.01	2.88	-4.22	44.1		PI3K inhibitor, p110δ-selective	B. Kinase inhibitor	Approved (US)		GS-1101	CAL-101	Zydelig			ChemieTek	CT-CAL101	DMSO	10000	1	P4
FIMM003726-001	MGCD-265	IC50	530.64	0.89	33.73	0	10000	1	3.9	1.35	-11.61	11.69	18.79	33.73		MET, VEGFR-1, -2, -3, RON, TIE2 inhib	B. Kinase inhibitor	Investigational (Ph 2)		MGCD-265					Selleck	S1361	DMSO	10000	1	P7
FIMM003763-001	Nilotinib	IC50	1777.36	2.5	38.91	0	10000	1	3.13	-15.23	5.34	-8.15	7.46	38.91		Abl inhibitor	B. Kinase inhibitor	Approved		AMN-107		Tasigna			LC Laboratories	N-8207	DMSO	10000	1	P10
FIMM000176-002	Vatalanib	IC50	1492.56	2.5	17.32	0	10000	1	0.9	-1.91	9.75	-12.21	4.73	17.17		VEGFR-1 & -2 inhibitor	B. Kinase inhibitor	Investigational (Ph 3)		CGP-79787	PTK 787, ZK222584				LC Laboratories	V-8303	DMSO	10000	1	P12
FIMM100352-001	AZ 3146	IC50	1059.76	2.5	77.64	0	10000	1	8.94	-17.56	11.88	-4.09	36.05	77.64		Mps1 kinase (TTK) inhibitor	B. Kinase inhibitor	Probe		AZ 3146					Tocris Biosciences	3994	DMSO	10000	1	P14
FIMM000160-003	Gefitinib	IC50	2556.12	2.5	33.01	0	10000	1	1.88	3.32	-20.41	12.92	2.43	33.01		EGFR inhibitor	B. Kinase inhibitor	Approved		ZD-1839		Iressa			LC Laboratories	G-4408	DMSO	10000	1	P15
FIMM100388-001	Buparlisib	IC50	983.79	2.5	88.2	0	10000	1	10.48	-17.62	7.45	-4.56	45.06	88.2		PI3K inhibitor, pan-class I	B. Kinase inhibitor	Investigational (Ph 2)		NVP-BKM120	BKM-120				Selleck	S2247	DMSO	10000	1	P16
FIMM003710-001	Afatinib	IC50	217.36	2.5	20.61	0	1000	0.1	0.98	3.14	-7.42	7.08	2.47	20.61		EGFR inhibitor	B. Kinase inhibitor	Approved		BIBW2992		Gilotrif, Giotrif	Irreversible		Selleck	S1011	DMSO	1000	1	P19
FIMM003756-001	Ruxolitinib	IC50	2297.13	2.5	42.6	0	10000	1	2.89	9.46	-18.19	15.71	4.42	42.6		JAK1&2 inhibitor	B. Kinase inhibitor	Approved		INCB018424		Jakafi, Jakavi			ChemieTek	CT-INCB	DMSO	10000	1	P2
FIMM100382-002	Neratinib	IC50	160.78	2.5	38.96	0	1000	0.1	3.35	-6.69	3.93	-10.05	9.14	38.96		EGFR inhibitor	B. Kinase inhibitor	Investigational (Ph 3)		HKI-272			Irreversible		Selleck	S2150(2)	DMSO	1000	1	P20
FIMM109464-001	Crenolanib	IC50	1576.44	2.5	100	0	10000	1	9.27	5.03	-16.64	17.04	24.06	101.29		PDGFRA and PDGFRB inhibitor	B. Kinase inhibitor	Investigational (Ph 2)		CP-868596					Selleck	S2730	DMSO	10000	1	P21
FIMM000183-003	Erlotinib	IC50	1802.16	2.5	40.02	0	10000	1	3.21	-0.41	-6.37	7.43	7.38	40.02		EGFR inhibitor	B. Kinase inhibitor	Approved		CP-358774	OSI-774	Tarceva			National Cancer Institute	NSC 718781-R/4	DMSO	10000	1	P23
FIMM003746-001	Doramapimod	IC50	1150.14	2.5	46.76	0	10000	1	5.05	-15.72	12.98	-8.98	19.41	46.76		p38MAPK inhibitor	B. Kinase inhibitor	Investigational (Ph 1)		BIRB 796				Inactive	Axon Medchem	Axon 1358	DMSO	10000	1	P5
FIMM003723-001	CUDC-101	IC50	308.5	1.34	92.02	0	10000	1	16.12	-2.01	-1.04	16.95	76.02	92.02		HDAC & EGFR, Her2 inhibitor	B. Kinase inhibitor	Investigational (Ph 1)		CUDC-101					Selleck	S1194	DMSO	10000	1	P6
FIMM003705-001	Palbociclib	IC50	2092.32	2.5	72.81	0	10000	1	5.65	1.39	-8.07	1.13	9.69	72.81		CDK inhibitor (Cdk4/6)	B. Kinase inhibitor	Approved		PD-0332991		Ibrance			Selleck	S1116	DMSO	10000	1	P8
FIMM003725-001	Alvocidib	IC50	127.44	1.61	89.05	0	10000	1	20.14	-16.27	6.13	35.41	87.75	89.05		CDK inhibitor	B. Kinase inhibitor	Investigational (Ph 2)			Flavopiridol, HMR-1275				Selleck	S1230	DMSO	10000	1	P9
FIMM003730-001	Ponatinib	IC50	128.3	2.5	64.59	0	1000	0.1	6.74	-5.38	9.28	-5.16	22.58	64.59		Broad TK inhibitor	B. Kinase inhibitor	Approved		AP24534		Iclusig			Selleck	S1490	DMSO	1000	2	A10
FIMM003741-001	AZD7762	IC50	50.97	2.5	96.62	0	1000	0.1	14.89	-4.12	-4.97	-10.48	83.02	96.62		Chk1 inhibitor	B. Kinase inhibitor	Investigational (Ph 1)		AZD7762				Inactive	Axon Medchem	Axon 1399	DMSO	1000	2	A11
FIMM003715-001	Foretinib	IC50	156.27	2.27	71.57	0	1000	0.1	6.63	14.71	-12.19	7.99	18.9	71.57		MET, VEGFR2 inhibitor	B. Kinase inhibitor	Investigational (Ph 2)		GSK1363089	XL880, EXEL-2880				Selleck	S1111	DMSO	1000	2	A12
FIMM003775-001	Dasatinib	IC50	60.71	0.64	52.56	0	1000	0.1	6.45	-2.22	1.76	19.42	22.27	52.56		Abl, Src, Kit, EphR... Inhibitor	B. Kinase inhibitor	Approved		BMS-354825		Sprycel			LC Laboratories	D-3307	DMSO	1000	2	A13
FIMM100407-001	Binimetinib	IC50	193.45	2.5	27.98	0	1000	0.1	1.87	-8.3	10.45	-8.17	4.49	27.98		MEK1/2 inhibitor	B. Kinase inhibitor	Investigational (Ph 2)		NVP-MEK162	MEK162, ARRY-438162, ARRY-162				ChemieTek	CT-A162	DMSO	1000	2	A14
FIMM100391-001	AZD4547	IC50	207.1	2.5	22.58	0	1000	0.1	1.23	-6.29	-15.86	9.53	3.04	22.58		FGFR inhibitor	B. Kinase inhibitor	Investigational (Ph 2)		AZD4547					ChemieTek	CT-A4547	DMSO	1000	2	A15
FIMM100386-001	Linifanib	IC50	1000	2.5	11	0	1000	0.1	0	4.45	-8.51	11	-8.14	5.58		VEGFR, PDGFR, CSF-1R, FLT3 inhibitor	B. Kinase inhibitor	Investigational (Ph 3)		ABT-869	AL-39324, RG3635				Selleck	S1003	DMSO	1000	2	A16
FIMM100380-001	RAF265	IC50	444.83	2.5	10.59	0	1000	0.1	0	1.15	-20.22	6.18	-5.34	10.59		C-Raf inhibitor	B. Kinase inhibitor	Investigational (Ph 2)		RAF265	CHIR-265				Selleck	S2161	DMSO	1000	2	A17
FIMM100415-001	Ibrutinib	IC50	59.17	2.5	12.91	0	1000	0.1	0.59	-9.18	12.91	-8.07	10.75	9.87		Btk inhibitor	B. Kinase inhibitor	Approved		PCI-32765	CRA-032765	Imbruvica	Irreversible		Selleck	S2680	DMSO	1000	2	A18
FIMM003778-001	Axitinib	IC50	890.87	2.5	47.61	0	10000	1	5.84	0.25	-4.68	-1.62	27.25	47.61		VEGFR, PDGFR, KIT inhibitor	B. Kinase inhibitor	Approved		AG013736		Inlyta			LC Laboratories	A-1107	DMSO	10000	2	A19
FIMM115481-001	PF 431396	IC50	990.04	1.21	89.63	0	10000	1	10.05	10.53	-12.33	12.01	42.65	89.63		FAK/PYK2 inhibitor	B. Kinase inhibitor	Probe		PF 431396				Inactive	Tocris Biosciences	4278	DMSO	10000	2	A20
FIMM115476-003	(5Z)-7-Oxozeaenol	IC50	3707.83	2.5	78.78	0	10000	1	3.74	5.92	-5.53	11.36	-9.54	78.78		TAK1 inhibitor	B. Kinase inhibitor	Probe			(5Z)-7-Oxozeaenol			Inactive	Tocris Biosciences	3604-03-01 00:00:00	DMSO	10000	2	A21
FIMM100355-002	Sotrastaurin	IC50	1990.46	2.5	47	0	10000	1	3.63	-3.12	2.36	-8.53	7.06	47		PKC inhibitor	B. Kinase inhibitor	Investigational (Ph 2)		NVP-AEB071	AEB071				Axon Medchem	Axon 1635-2	DMSO	10000	2	A22
FIMM115482-001	GSK650394	IC50	3424.17	2.5	49.88	0	10000	1	2.42	-6.53	-16.8	7.95	-2.4	49.88		SGK1 & 2 inhibitor	B. Kinase inhibitor	Probe		GSK650394					Tocris Biosciences	3572	DMSO	10000	2	A3
FIMM133777-001	ASP3026	IC50	1965.14	2.5	90.03	0	10000	1	7.3	-16.33	8.07	-3.87	13.86	90.03		ALK inhibitor	B. Kinase inhibitor	Investigational (Ph 1)		ASP3026					ChemieTek	CT-ASP302	DMSO	10000	2	A4
FIMM133791-001	AZD-5363	IC50	415.54	1.45	70.14	0	10000	1	11.24	-13.23	13.17	6.87	55.03	70.14		AKT inhibitor	B. Kinase inhibitor	Investigational (Ph 2)		AZD-5363					ChemieTek	CT-A5363	DMSO	10000	2	A5
FIMM133794-001	Fedratinib	IC50	2257.41	2.5	100	0	10000	1	7.35	-6.92	9.3	-8.03	10.95	100.44		JAK2-selective inhibitor	B. Kinase inhibitor	Investigational (Ph 2)		SAR302503	TG-101348			Inactive	ChemieTek	CT-TG101	DMSO	10000	2	A6
FIMM133815-001	Amuvatinib	IC50	1580.73	1.87	64.03	0	10000	1	5.74	5.69	-6.63	10.96	18.54	64.03		Broad spectrum TK inhib	B. Kinase inhibitor	Investigational (Ph 2)		MP-470					Selleck	S1244	DMSO	10000	2	A7
FIMM003268-001	Orantinib	IC50	1545.42	2.5	25.02	0	10000	1	1.85	-12.11	9.98	-6.83	6.33	25.02		KDR, FGFR, PDGFR inhibitor	B. Kinase inhibitor	Investigational (Ph 3)		TSU-68	SU6668			Inactive	Selleck	S1470	DMSO	10000	2	A8
FIMM133805-001	Tideglusib	IC50	388.52	2.5	28.07	0	3000	0.3	2.47	-10.76	-0.15	-2.24	9.66	28.07		GSK3 inhibitor	B. Kinase inhibitor	Investigational (Ph 2)		NP031112					Selleck	S2823	DMSO	3000	2	A9
FIMM115469-001	AZD2014	IC50	152.88	1.64	82.74	0	10000	1	17.96	9.46	9.62	26.62	81.52	82.74		mTOR inhibitor, ATP-competitive	B. Kinase inhibitor	Investigational (Ph 1)		AZD2014					Selleck	S2783	DMSO	10000	2	B2
FIMM133898-001	PS-1145	IC50	25000	1	19.13	0	25000	2.5	0	0.68	6.45	2.62	19.13	4.11		IKK-2 inhibitor	B. Kinase inhibitor	Probe		PS-1145				Inactive	Axon Medchem	Axon 1568	DMSO	25000	2	B23
FIMM003751-001	Trametinib	IC50	250	0.13	12.92	0	250	0.02	0	-8.44	11.06	8.61	12.92	-12.58		MEK1/2 inhibitor	B. Kinase inhibitor	Approved		GSK1120212	JTP-74057	Mekinist			ChemieTek	CT-GSK112	DMSO	250	2	F11
FIMM003794-001	Sorafenib	IC50	81.74	0.43	12.36	0	1000	0.1	0	-5.84	10.88	-4.56	12.36	6.39		B-Raf, FGFR-1, VEGFR-2 & -3, PDGFR-beta, KIT, and FLT3 inhib	B. Kinase inhibitor	Approved		Bay 43-9006		Nevaxar			LC Laboratories	S-8502	DMSO	1000	2	F13
FIMM100396-001	AZD1480	IC50	1000	2.5	9.96	0	1000	0.1	0	-10.43	-2.99	9.96	-10.37	9.46		JAK1/2, FGFR inhibitor	B. Kinase inhibitor	Investigational (Ph 1)		AZD1480					ChemieTek	CT-A1480	DMSO	1000	2	F14
FIMM100387-001	Brivanib	IC50	133.09	2.5	12.34	0	1000	0.1	0.26	1.51	8.45	-15.34	4.16	12.25		VEGFR inhibitor	B. Kinase inhibitor	Investigational (Ph 3)		BMS-540215	BMS-582664				Selleck	S1084	DMSO	1000	2	F17
FIMM100416-001	TAK-901	IC50	58.54	0.96	38.11	0	1000	0.1	4.54	18.95	-10.06	9.1	22.21	38.11		Aurora B inhibitor	B. Kinase inhibitor	Investigational (Ph 1)		TAK-901					Selleck	S2718	DMSO	1000	2	F18
FIMM115479-001	GSK269962	IC50	689.06	0.81	60.79	0	10000	1	7.47	-2.55	-8.47	19.3	28.79	60.79		ROCK1 and ROCK2 inhibitor	B. Kinase inhibitor	Probe		GSK269962				Inactive	Tocris Biosciences	4009	DMSO	10000	2	F19
FIMM003747-006	Bryostatin 1	IC50	35.58	0.51	16.54	0	100	0.01	0	-13.96	10.59	-9.84	16.54	5.19		PKC activator	B. Kinase inhibitor	Investigational (Ph 1)		B705008K112					Santa Cruz Biotechnology	sc-201407-4	DMSO	100	2	F21
FIMM100408-002	Tamatinib	IC50	1350.1	2.5	29.15	0	10000	1	2.55	1.83	-13.82	-0.58	9.35	29.15		Syk inhibitor	B. Kinase inhibitor	Investigational (Ph 1)		R406			Active metabolite of Fostamatinib	Inactive	Selleck	S2194-2	DMSO	10000	2	F22
FIMM003780-002	Bosutinib	IC50	2032.08	2.5	98.1	0	10000	1	7.76	-8.28	9.84	6.14	13.96	98.1		Abl, Src inhibitor	B. Kinase inhibitor	Approved		SKI-606		Bosulif			LC Laboratories	B-1788	DMSO	10000	2	F3
FIMM133780-001	GSK-1904529A	IC50	99.34	2.5	44.31	0	10000	1	10.9	6.99	-12.2	22.58	37.53	44.31		IGF1R, INSR inhib	B. Kinase inhibitor	Probe		GSK1904529A				Inactive	ChemieTek	CT-GSK190	DMSO	10000	2	F4
FIMM133800-001	AZD-8330	IC50	4.19	2.5	20.8	0	10000	1	7.16	-6.73	20.8	15.36	15.79	11.09		MEK1/2 inhibitor	B. Kinase inhibitor	Investigational (Ph 1)		AZD-8330	ARRY-424704				ChemieTek	CT-A8330	DMSO	10000	2	F6
FIMM133813-001	Apatinib	IC50	3283.35	2.5	13.25	0	10000	1	0.11	-8.78	-3.57	9.83	-0.3	13.25		VEGFR inhibitor	B. Kinase inhibitor	Investigational (Ph 3)		YN968D1					Selleck	S2221	DMSO	10000	2	F7
FIMM133807-001	Rigosertib	IC50	23.25	1.36	68.04	0	10000	1	21.79	-2.17	16.9	59.37	68.04	60.66		Ras-Raf interaction inhibitor	B. Kinase inhibitor	Investigational (Ph 2)		ON-01910		Estybon, Novonex			Selleck	S1362	DMSO	10000	2	F8
FIMM003742-001	AZD1152-HQPA	IC50	43.85	2.5	28.32	0	1000	0.1	4.15	-17.77	11.06	-12.79	28.32	21.64		Aurora B inhibitor	B. Kinase inhibitor	Investigational (Ph 3)		AZD1152-HQPA			active metabolite of Barasertib	Inactive	ChemieTek	CT-A1152H	DMSO	1000	2	G10
FIMM003774-001	Lestaurtinib	IC50	107.38	2.5	81.08	0	1000	0.1	9.27	-6	11.86	-3.99	36.98	81.08		FLT3, JAK2, TrkA, TrkB, TrkC inhibitor	B. Kinase inhibitor	Investigational (Ph 3)		CEP-701					LC Laboratories	L-6307	DMSO	1000	2	G12
FIMM100375-001	Volasertib	IC50	6.16	2.5	81	0	1000	0.1	22.08	3.56	0.11	62.47	81	76.16		PLK1 inhibitor	B. Kinase inhibitor	Investigational (Ph 3)		BI 6727					ChemieTek	CT-BI6727	DMSO	1000	2	G15
FIMM100385-001	Galunisertib	IC50	1000	0.28	21.7	0	1000	0.1	0	-9.67	5.96	0.68	21.7	-7.8		TGF-B/Smad inhibitor	B. Kinase inhibitor	Investigational (Ph 2)		LY2157299					Selleck	S2230	DMSO	1000	2	G16
FIMM115485-001	BMS-911543	IC50	965.95	2.5	10.84	0	10000	1	0.09	-18.66	9.81	-2.56	5.69	10.8		JAK2 inhibitor	B. Kinase inhibitor	Investigational (Ph 1)		BMS-911543				Inactive	ChemieTek	CT-BMS911	DMSO	10000	2	G2
FIMM100367-002	Ruboxistaurin	IC50	1490.97	2.5	93.81	0	10000	1	9	-10.95	14.53	-0.26	25.22	93.81		PKCbeta inhibitor	B. Kinase inhibitor	Investigational (Ph 3)		LY333531				Inactive	Axon Medchem	Axon 1401-2	DMSO	10000	2	G20
FIMM133903-001	IRAK1/4 inhibitor	IC50	25000	0.02	15.01	0	25000	2.5	0	15.01	-6.36	14.29	0.5	10		IRAK1/4 inhibitor	B. Kinase inhibitor	Probe			IRAK1/4 inhibitor			Inactive	Merck Millipore	407601	DMSO	25000	2	G23
FIMM133796-001	GSK-2334470	IC50	2780.54	2.5	28.27	0	10000	1	1.37	12.27	7.73	11.6	1.37	28.27		PDK1 inhibitor	B. Kinase inhibitor	Probe		GSK2334470				Inactive	ChemieTek	CT-GSK233	DMSO	10000	2	G5
FIMM133816-002	SCH772984	IC50	3330.2	2.5	64.62	0	10000	1	3.37	11.78	-3.02	12.49	-1.9	64.62		ERK1 & 2 inhibitor	B. Kinase inhibitor	Probe		SCH772984				Inactive	ChemieTek	CT-SCH772	DMSO	10000	2	G9
FIMM002337-002	BI 2536	IC50	5.48	2.5	84.31	0	1000	0.1	23.47	5.27	-18.26	70.78	84.31	76.86		PLK1 inhibitor	B. Kinase inhibitor	Investigational (Ph 2)		BI 2536				Inactive	Selleck	S1109	DMSO	1000	2	P11
FIMM100373-001	Tivantinib	IC50	390.51	2.5	62.13	0	1000	0.1	2.71	-8.63	-9.35	8.01	-11.85	62.13		MET inhibitor	B. Kinase inhibitor	Investigational (Ph 2)		ARQ-197					ChemieTek	CT-ARQ197	DMSO	1000	2	P13
FIMM100414-001	Omipalisib	IC50	10.01	0.65	81.71	0	1000	0.1	18.27	11.95	22.29	28.4	76.53	81.71		PI3K/mTOR inhibitor	B. Kinase inhibitor	Investigational (Ph 1)		GSK2126458					Selleck	S2658	DMSO	1000	2	P17
FIMM100412-001	TAK-733	IC50	41.5	2.5	15.92	0	1000	0.1	1.47	-16.23	15.92	-3.97	15.64	13.64		MEK1/2 inhibitor	B. Kinase inhibitor	Investigational (Ph 1)		TAK-733					Selleck	S2617	DMSO	1000	2	P18
FIMM133820-002	Triciribine	IC50	1416.42	0.77	64.31	0	100000	10	13.22	-11.95	13.37	26.77	51.69	64.31		AKT inhibitor	B. Kinase inhibitor	Investigational (Ph 2)		NSC 154020	Pentaazacentopthylene, Tricyclic nucleoside				Selleck	S1117-2	DMSO	100000	2	O22
FIMM133789-001	BX-912	IC50	1565.64	2.25	60.78	0	10000	1	5.58	5.05	-8.41	6.95	16.08	60.78		PDK1 inhib	B. Kinase inhibitor	Probe		BX-912				Inactive	Selleck	S1275	DMSO	10000	2	O3
FIMM115473-001	GSK2636771	IC50	3694.91	2.5	28.07	0	10000	1	0.96	-11.25	2.65	14.87	-3.32	28.07		PI3K beta selective inhibitor	B. Kinase inhibitor	Investigational (Ph 1)		GSK2636771					ChemieTek	CT-GSK263	DMSO	10000	2	P4
FIMM133808-001	Milciclib	IC50	819.13	1.4	90.96	0	10000	1	11.21	16.56	-17.95	7.61	51.04	90.96		CDK2 inhibitor	B. Kinase inhibitor	Investigational (Ph 2)		PHA-848125					Selleck	S2751	DMSO	10000	2	P7
FIMM003760-001	MK-2206	IC50	286.04	2.5	61.98	0	1000	0.1	3.71	16.48	-15.15	18	2.45	61.98		AKT inhibitor	B. Kinase inhibitor	Investigational (Ph 2)		MK-2206					ChemieTek	CT-MK2206	DMSO	1000	2	P10
FIMM003785-001	Tandutinib	IC50	565.02	2.5	24.67	0	1000	0.1	0.33	8.07	1.92	18.32	-13.42	21.02		FLT3, PDGFR, KIT inhibitor	B. Kinase inhibitor	Investigational (Ph 2)		MLN518	CT53518			Inactive	LC Laboratories	T-7802	DMSO	1000	2	P12
FIMM133811-001	Icotinib	IC50	712.07	0.45	20.52	0	10000	1	0.77	6.29	-11.39	20.52	1.68	19.29		EGFR inhibitor	B. Kinase inhibitor	Investigational (Ph 2)		BPI-2009H					Selleck	S2922	DMSO	10000	2	P14
FIMM100395-001	Cabozantinib	IC50	370.48	2.5	14.29	0	1000	0.1	0.13	-17.86	3.3	1.48	-1.71	14.29		VEGFR2, Met, FLT3, Tie2, Kit and Ret inhibitor	B. Kinase inhibitor	Approved		BMS-907351	XL184	Cometriq			ChemieTek	CT-XL184	DMSO	1000	2	P15
FIMM100384-001	Rabusertib	IC50	272.18	2.5	84.53	0	1000	0.1	5.38	9.57	-3.09	7.81	4.75	84.53		Chk1 inhibitor	B. Kinase inhibitor	Investigational (Ph 2)		LY2603618	IC-83				Selleck	S2626	DMSO	1000	2	P16
FIMM003789-001	Enzastaurin	IC50	3228.45	2.5	36.71	0	10000	1	1.73	-8.15	5.96	-17.66	-0.33	36.71		PKCbeta inhibitor	B. Kinase inhibitor	Investigational (Ph 3)		LY317615					LC Laboratories	E-4506	DMSO	10000	2	P19
FIMM115486-001	Ipatasertib	IC50	207.97	0.93	76.32	0	10000	1	14.56	12.18	-11.52	32.31	56.82	76.32		AKT inhibitor	B. Kinase inhibitor	Investigational (Ph 2)		GDC-0068	RG7440				ChemieTek	CT-G0068	DMSO	10000	2	P2
FIMM003740-002	PF-00477736	IC50	271.25	1.62	94.75	0	10000	1	17.46	5.88	-5.59	16.12	84.22	94.75		Chk1 inhibitor	B. Kinase inhibitor	Investigational (Ph 1)		PF-00477736				Inactive	Axon Medchem	Axon 1379-2	DMSO	10000	2	P20
FIMM100366-004	UCN-01	IC50	45.95	2.04	100	0	10000	1	28.26	-4.3	4.01	83.18	92.01	102.34		PKCbeta, PDK1, Chk, Cdk2 inhibitor	B. Kinase inhibitor	Investigational (Ph 2)		UCN-01	7-Hydroxystaurosporine			Inactive	Sigma-Aldrich	U6508-4	DMSO	10000	2	P21
FIMM133877-001	OSU-03012	IC50	1533.07	0.82	100	0	25000	2.5	13.47	-0.19	10.72	21.83	52.75	102.39		PDPK1 inhibitor	B. Kinase inhibitor	Investigational (Ph 1)		OSU-03012	AR-12				Selleck	S1106	DMSO	25000	2	P23
FIMM133795-001	PF-03758309	IC50	178.29	0.58	99.11	0	10000	1	19.26	-14.01	23.8	45.64	62.31	99.11		PAK inhibitor	B. Kinase inhibitor	Investigational (Ph 1)		PF-03758309					ChemieTek	CT-PF0375	DMSO	10000	2	P5
FIMM133801-001	BMS-599626	IC50	3504.85	2.5	53.81	0	10000	1	2.59	6.96	-6.61	20.29	-3.6	53.81		Pan-HER inhibitor	B. Kinase inhibitor	Investigational (Ph 1)		BMS-599626	AC-480				ChemieTek	CT-BMS59	DMSO	10000	2	P6
FIMM133806-001	SGI-1776	IC50	2507.09	2.5	100	0	10000	1	6.8	7.6	-7.65	20.24	7.41	101.55		PIM kinase inhibitor	B. Kinase inhibitor	Investigational (Ph 1)		SGI-1776					Selleck	S2198	DMSO	10000	2	P8
FIMM003734-002	Cediranib	IC50	46.39	2.5	14.37	0	1000	0.1	1.03	-17.9	12.73	-9.49	14.37	7.35		KDR/Flt/VEGFR inhibitor	B. Kinase inhibitor	Investigational (Ph 3)		AZD2171		Recentin			Selleck	S1017	DMSO	1000	2	P9
FIMM133858-001	SNS-314	IC50	19.58	0.56	36.77	0	1000	0.1	5.69	-3.07	11.04	13.34	24.29	36.77		AURa, AURb inhibitor	B. Kinase inhibitor	Investigational (Ph 1)		SNS-314					Selleck	S1154	DMSO	1000	3	A10
FIMM133835-001	XL-647	IC50	419.76	2.5	46.18	0	1000	0.1	1.72	8.77	-15.02	2.93	-15.36	46.18		EGFR, ERBB2, VEGFR, EPHB4	B. Kinase inhibitor	Investigational (Ph 2)		XL-647					Santa Cruz Biotechnology	sc-364659	DMSO	1000	3	A11
FIMM133887-001	Mubritinib	IC50	15.54	0.6	46	0	1000	0.1	8.41	10.04	0.25	24.61	30.57	46		ERBB2 inhibitor	B. Kinase inhibitor	Investigational (Ph 1)		TAK-165					Selleck	S2216	DMSO	1000	3	A12
FIMM133849-001	ARRY-380	IC50	971.9	2.5	35.37	0	2500	0.25	1.31	7.77	-19.08	8.04	-6.51	35.37		HER2 inhibitor	B. Kinase inhibitor	Investigational (Ph 1)		ARRY-380					Selleck	S2752	DMSO	2500	3	A13
FIMM133823-001	Golvatinib	IC50	227.61	2.5	26.55	0	2500	0.25	2.77	-16.9	9.35	-14.94	15.07	26.41		MET, VEGFR2 inhibitor	B. Kinase inhibitor	Investigational (Ph 2)		E7050					Selleck	S2859	DMSO	2500	3	A14
FIMM133826-001	NVP-AEE788	IC50	834.2	2.5	32.99	0	2500	0.25	1.43	-13.95	-6.23	14.89	-1.04	32.99		EGFR, VEGFR, ABL, SRC inhibitor	B. Kinase inhibitor	Investigational (Ph 2)		NVP-AEE788	AEE788, GNF-PF-5343				Selleck	S1486	DMSO	2500	3	A15
FIMM133883-001	PKI-402	IC50	60.19	1.5	87.91	0	2500	0.25	16.74	16	-18.86	20.39	77.01	87.91		PI3K/mTOR inhibitor	B. Kinase inhibitor	Probe		PKI-402				Inactive	Selleck	S2739	DMSO	2500	3	A16
FIMM133868-001	KRN-633	IC50	356.83	0.7	20.05	0	2500	0.25	0.57	0.68	-13.72	15.63	1.63	20.05		VEGFR inhibitor	B. Kinase inhibitor	Investigational (Ph 1)		KRN-633					Selleck	S1557	DMSO	2500	3	A17
FIMM133879-001	PF-04217903	IC50	113.44	2.5	17.46	0	2500	0.25	1.78	-9.37	7.89	-9.93	17.46	10.13		MET inhibitor	B. Kinase inhibitor	Investigational (Ph 1)		PF-04217903					Selleck	S1094	DMSO	2500	3	A18
FIMM133838-001	Lucitanib	IC50	4411.73	2.5	50.11	0	10000	1	1.79	12.94	-25.04	9.12	-23.79	50.11		FGFR1, VEGFR inhibitor	B. Kinase inhibitor	Investigational (Ph 1)		E-3810	CO-3810, S 80881				Axon Medchem	Axon 1942	DMSO	10000	3	A19
FIMM133854-001	Palomid-529	IC50	415.8	0.74	23.78	0	10000	1	2.18	10.41	-15.2	14.96	11.03	23.78		AKT, MTOR, PI3K inhibitor	B. Kinase inhibitor	Investigational (Ph 1)		Palomid-529	P529				Selleck	S2238	DMSO	10000	3	A20
FIMM133860-001	CEP-32496	IC50	1574.45	1.08	27.01	0	10000	1	1.53	11.64	-22.43	12.6	6.97	27.01		BRAF inhibitor	B. Kinase inhibitor	Investigational (Ph 2)		CEP-32496					Selleck	S8015	DMSO	10000	3	A21
FIMM133819-001	Telatinib	IC50	764.67	2.5	21.12	0	10000	1	2.07	-10.47	10.87	-8.13	14.2	20.99		VEGFR, KIT, PDGFR inhibitor	B. Kinase inhibitor	Investigational (Ph 2)		BAY 57-9352					Selleck	S2231	DMSO	10000	3	A22
FIMM109460-001	Dinaciclib	IC50	3.27	2.5	91.46	0	1000	0.1	27.89	9.48	1.77	88.47	87.21	91.46		CDK inhibitor	B. Kinase inhibitor	Investigational (Ph 3)		SCH727965					ChemieTek	CT-DINA	DMSO	1000	3	A3
FIMM133788-001	Baricitinib	IC50	206.21	2.5	25.9	0	2500	0.25	2.8	-12.87	6.54	-17.18	16.38	25.9		JAK inhibitor	B. Kinase inhibitor	Investigational (Ph 2)		LY3009104	INCB28050				Selleck	S2851	DMSO	2500	3	A4
FIMM133798-001	Bafetinib	IC50	398.76	2.5	36.75	0	1000	0.1	1.34	-20.57	4.92	14.29	-8.32	36.75		Abl, Lyn inhibitor	B. Kinase inhibitor	Investigational (Ph 2)		INNO-406	NS-187				Selleck	S1369	DMSO	1000	3	A5
FIMM133809-001	Lenvatinib	IC50	323.98	2.5	24.77	0	2500	0.25	2.04	-9.44	3.64	-13.33	8.6	24.77		VEGFR inhibitor	B. Kinase inhibitor	Approved (US)		E7080		Lenvima			Selleck	S1164	DMSO	2500	3	A6
FIMM023833-001	Quizartinib	IC50	388.77	2.5	50.96	0	1000	0.1	2.15	6.55	-14.03	15.05	-9.39	50.96		FLT3 inhibitor	B. Kinase inhibitor	Investigational (Ph 2)		AC220					ChemieTek	CT-AC220	DMSO	1000	3	A7
FIMM133781-001	SP600125	IC50	7186.82	2.5	54.47	0	100000	10	7.42	-9.94	13.65	-7.79	38.16	54.47		pan-JNK inhibitor	B. Kinase inhibitor	Probe		SP600125	Pyrazolanthrone, Anthrapyrazolone			Inactive	LC Laboratories	S-7979	DMSO	100000	3	A8
FIMM133844-001	PH-797804	IC50	94.02	2.5	35.77	0	1000	0.1	4.08	-13.03	3.53	-4.76	19.33	35.77		p38MAPK inhibitor	B. Kinase inhibitor	Investigational (Ph 2)		PH-797804					Selleck	S2726	DMSO	1000	3	A9
FIMM133840-001	PD184352	IC50	3936.23	2.5	41.7	0	10000	1	1.63	10.35	-17.55	8.87	-8.49	41.7		MEK1/2 inhibitor	B. Kinase inhibitor	Investigational (Ph 2)		PD184352					Selleck	S1020	DMSO	10000	3	B2
FIMM133884-001	CH-5132799	IC50	562.87	1.19	84.6	0	10000	1	11.96	-3.85	11.22	8.7	55.92	84.6		PI3K inhibitor, pan-class I	B. Kinase inhibitor	Investigational (Ph 1)		CH-5132799	PA-799				Selleck	S2699	DMSO	10000	3	B23
FIMM133888-001	AZD-8186	IC50	1000	0.7	10.13	0	1000	0.1	0	-12.97	10.13	-17.18	9.95	1.35		PI3Kbeta inhibitor	B. Kinase inhibitor	Investigational (Ph 1)		AZD-8186					Active Biochem	A-1610	DMSO	1000	3	F11
FIMM133859-001	TAK-285	IC50	2500	0.33	14.17	0	2500	0.25	0	-15.95	14.17	-2.92	10.54	-16.89		HER2 inhibitor	B. Kinase inhibitor	Investigational (Ph 1)		TAK-285					Selleck	S2784	DMSO	2500	3	F13
FIMM133831-001	Ceritinib	IC50	890.9	2.5	25.68	0	2500	0.25	0.86	-24.14	-14.78	12.12	-2.1	25.68		ALK inhibitor	B. Kinase inhibitor	Approved		NVP-LDK378	LDK378	Zykadia			Selleck	S7083	DMSO	2500	3	F14
FIMM133881-001	RG-7603	IC50	414.75	2.5	68.92	0	2500	0.25	6.22	-15.48	9.57	-8.87	15.16	68.92		PI3K inhibitor, pan-class I	B. Kinase inhibitor	Investigational (Ph 1)		RG-7603	GDC-0349				Selleck	S8040	DMSO	2500	3	F17
FIMM133882-001	MK-8776	IC50	532.69	2.5	76.84	0	2500	0.25	5.89	8.98	-0.22	14.86	9.73	76.84		CHEK1 inhibitor	B. Kinase inhibitor	Investigational (Ph 1)		MK-8776	SCH-900776				Selleck	S2735	DMSO	2500	3	F18
FIMM133842-001	MK-2461	IC50	1743.76	2.23	44.2	0	10000	1	3.63	0.47	-17.37	10.43	9.72	44.2		MET inhibitor	B. Kinase inhibitor	Investigational (Ph 2)		MK-2461					Selleck	S2774	DMSO	10000	3	F19
FIMM133817-001	Semaxanib	IC50	10000	0.6	15.08	0	10000	1	0	-10.28	15.08	-17	12.28	-1.37		VEGFR inhibitor	B. Kinase inhibitor	Investigational (Ph 3)		SU5416				Inactive	Selleck	S2845	DMSO	10000	3	F21
FIMM133827-001	AT7519	IC50	258.93	2.5	86.63	0	10000	1	16.66	14.27	-10.96	6.62	85.64	86.63		CDK1, 2, 4, 6 and 9 inhibitor	B. Kinase inhibitor	Investigational (Ph 1)		AT7519					Selleck	S1524	DMSO	10000	3	F22
FIMM115477-001	Rebastinib	IC50	1000	0.75	9.61	0	1000	0.1	0	-5.26	-3.55	-15.8	9.61	-8.22		Allosteric ABL, FLT3, TIE2, TRKA inhibitor	B. Kinase inhibitor	Investigational (Ph 1)		DCC-2036				Inactive	ChemieTek	CT-DCC20	DMSO	1000	3	F3
FIMM133779-001	GSK-1838705A	IC50	259.96	1.04	57.63	0	2500	0.25	5.98	11.11	-7.34	11.42	24.83	57.63		IGF1R, INSR, ALK inhib	B. Kinase inhibitor	Probe		GSK1838705A				Inactive	ChemieTek	CT-GSK183	DMSO	2500	3	F4
FIMM133778-001	Alectinib	IC50	94.89	1.19	32.55	0	1000	0.1	3.02	-14.18	1.93	3.67	15.99	32.55		ALK (incl gatekeeper mut) inhib	B. Kinase inhibitor	Approved (Japan)		CH5424802		Alecensa			ChemieTek	CT-CH542	DMSO	1000	3	F6
FIMM133889-001	GDC-0623	IC50	2500	0.12	13.89	0	2500	0.25	0	-5.37	10.7	6	13.89	-9.55		MEK1/2 inhibitor	B. Kinase inhibitor	Investigational (Ph 2)		GDC-0623				Inactive	Active Biochem	A-1181	DMSO	2500	3	F7
FIMM023820-003	Sunitinib	IC50	486.39	2.5	13.15	0	1000	0.1	0.02	-13.33	-1.95	7.16	-12.05	13.15		Broad TK inhibitor	B. Kinase inhibitor	Approved		SU-11248		Sutent			LC Laboratories	S-8803	DMSO	1000	3	F8
FIMM133843-001	PD0325901	IC50	1000	0.31	14.71	0	1000	0.1	0	-11.09	3.95	1.21	14.71	-8.75		MEK1/2 inhibitor	B. Kinase inhibitor	Investigational (Ph 2)		PD0325901					Selleck	S1036	DMSO	1000	3	G10
FIMM133828-001	NVP-BGT226	IC50	6.62	0.79	98.89	0	1000	0.1	24.62	-5.7	20.2	59.1	83.98	98.89		PI3K/mTOR inhibitor	B. Kinase inhibitor	Investigational (Ph 2)		NVP-BGT226	BGT226				Selleck	S2749	DMSO	1000	3	G12
FIMM133830-001	Abemaciclib	IC50	1140.75	2.5	34.01	0	2500	0.25	0.98	-1.82	-5.12	8.25	-20.36	34.01		CDK4 and 6 inhibitor	B. Kinase inhibitor	Investigational (Ph 2)		LY2835219					Selleck	S7158	DMSO	2500	3	G15
FIMM133867-001	KW-2449	IC50	233.26	2.5	21.74	0	2500	0.25	1.97	-12.29	9.42	-11.66	11.99	21.63		AURa AURb FLT3 inhibitor	B. Kinase inhibitor	Investigational (Ph 1)		KW-2449					Selleck	S2158	DMSO	2500	3	G16
FIMM133841-001	ENMD-2076	IC50	1063.39	2.5	84.29	0	10000	1	9.67	-10.57	11.68	-11.4	39.04	84.29		pan-Aurora inhibitor	B. Kinase inhibitor	Investigational (Ph 2)		ENMD-2076					Selleck	S1181	DMSO	10000	3	G2
FIMM133855-001	PF-00562271	IC50	1301	2.5	85.13	0	10000	1	8.82	8.55	8.92	-7.83	29.09	85.13		FAK inhibitor	B. Kinase inhibitor	Investigational (Ph 1)		PF-00562271					Selleck	S2672	DMSO	10000	3	G20
FIMM133886-001	Silmitasertib	IC50	1911.08	2.5	78.91	0	10000	1	6.52	5.4	-0.02	-1.14	12.91	78.91		CSNK2A1 inhibitor	B. Kinase inhibitor	Investigational (Ph 1)		CX-4945					Selleck	S2248	DMSO	10000	3	G23
FIMM133803-001	LY-2874455	IC50	156.75	1.86	73.18	0	1000	0.1	6.64	13.25	-15.35	12.24	21.46	73.18		FGFR inhibitor	B. Kinase inhibitor	Investigational (Ph 1)		LY 2874455					Axon Medchem	Axon 1981	DMSO	1000	3	G5
FIMM133848-001	AMG-900	IC50	21.51	0.69	30.44	0	1000	0.1	4.35	-0.63	-0.68	15.6	18.87	30.44		pan-Aurora inhibitor	B. Kinase inhibitor	Investigational (Ph 1)		AMG-900					Selleck	S2719	DMSO	1000	3	G9
FIMM133852-001	NVP-INC280	IC50	6.32	2.5	16.99	0	1000	0.1	3.02	13.18	-14.58	13.69	14.2	16.99		MET inhibitor	B. Kinase inhibitor	Investigational (Ph 1)		NVP-INC280	INC280, INCB-28060				Selleck	S2788	DMSO	1000	3	P11
FIMM133853-001	OSI-930	IC50	864.04	2.5	19.14	0	2500	0.25	0.46	-2.64	-8.09	10.59	-1.08	19.14		KIT, VEGFR inhibitor	B. Kinase inhibitor	Investigational (Ph 1)		OSI-930					Selleck	S1220	DMSO	2500	3	P13
FIMM133870-001	AZD-6482	IC50	312.56	2.5	17.71	0	2500	0.25	1.08	-1.6	13.79	-13.81	6.55	17.6		PI3Kbeta-selective inhibitor	B. Kinase inhibitor	Investigational (Ph 1)		AZD-6482					Selleck	S1462	DMSO	2500	3	P17
FIMM133847-001	AMG-208	IC50	115.37	2.5	16.66	0	2500	0.25	1.58	-11.53	5.17	-10.56	16.66	7.26		MET inhibitor	B. Kinase inhibitor	Investigational (Ph 1)		AMG-208					Selleck	S1316	DMSO	2500	3	P18
FIMM133875-001	JNJ-38877605	IC50	10000	2.5	6.6	0	10000	1	0	-7.24	1.66	-3.45	5.7	6.6		MET inhibitor	B. Kinase inhibitor	Investigational (Ph 1)		JNJ-38877605					Selleck	S1114	DMSO	10000	3	O22
FIMM133787-001	Alpelisib	IC50	1055.84	2.5	22.3	0	2500	0.25	0.49	-3.36	-5.7	7.42	-7.77	22.3		PI3Kalpha inhibitor	B. Kinase inhibitor	Investigational (Ph 2)		NVP-BYL719	BYL719				Selleck	S2814	DMSO	2500	3	O3
FIMM133775-001	AZ-23	IC50	205.72	2.5	42.16	0	1000	0.1	3.11	-20.95	13.18	13.83	5.78	42.16		Trk inhibitor	B. Kinase inhibitor	Probe		AZ-23				Inactive	Axon Medchem	Axon 1610	DMSO	1000	3	P4
FIMM115492-001	LY-294002	IC50	9261.14	1.09	91.76	0	100000	10	10.55	11.6	-5.26	13.96	44.31	91.76		PI3K inhibitor	B. Kinase inhibitor	Investigational (Ph 1)		LY 294002				Inactive	LC Laboratories	L-7962	DMSO	100000	3	P7
FIMM133825-001	Sapitinib	IC50	41.25	0.31	26.2	0	1000	0.1	1.89	3.45	5.08	17.99	2.58	26.2		Pan-HER inhibitor	B. Kinase inhibitor	Investigational (Ph 2)		AZD-8931					Selleck	S2192	DMSO	1000	3	P10
FIMM133857-001	Gedatolisib	IC50	50.03	0.93	88.86	0	1000	0.1	12.9	16.86	-1.88	18.5	55.76	88.86		PI3K/mTOR inhibitor	B. Kinase inhibitor	Investigational (Ph 1)		PF-05212384	PKI-587				Selleck	S2628	DMSO	1000	3	P12
FIMM133829-001	BMS-777607	IC50	0.25	0.05	19.31	0	2500	0.25	0.75	17.96	-4.11	19.31	7.08	14.75		Met, Axl, Ron and Tyro3 inhibitor	B. Kinase inhibitor	Investigational (Ph 2)		BMS 777607					Selleck	S1561	DMSO	2500	3	P14
FIMM133836-001	TAK-960	IC50	2500	2.5	5.13	0	2500	0.25	0	-7.45	0.05	-11.51	5.13	3.05		PLK1 inhibitor	B. Kinase inhibitor	Investigational (Ph 1)		TAK-960					Santa Cruz Biotechnology	sc-364631	DMSO	2500	3	P15
FIMM133818-001	Pelitinib	IC50	631.68	2.5	89.49	0	2500	0.25	6.05	8.37	4.9	16	6.94	89.49		EGFR inhibitor	B. Kinase inhibitor	Investigational (Ph 2)		EKB-569	WAY-EKB 569		Irreversible		Selleck	S1392	DMSO	2500	3	P16
FIMM133846-001	TG100-115	IC50	3147.77	0.82	18.31	0	10000	1	0.15	-13.31	18.31	-12.55	10.22	10.95		PI3K gamma/delta inhibitor	B. Kinase inhibitor	Investigational (Ph 2)		TG100-115					Selleck	S1352	DMSO	10000	3	P19
FIMM109459-001	Dacomitinib	IC50	293.38	2.5	34.52	0	1000	0.1	1.76	15.6	-3.21	18.32	1.03	34.52		pan-HER inhibitor	B. Kinase inhibitor	Investigational (Ph 3)		PF-00299804					ChemieTek	CT-DACO	DMSO	1000	3	P2
FIMM133856-001	PF-03814735	IC50	481.7	0.73	90.57	0	10000	1	13.2	7.91	7.92	23.23	51.63	90.57		AURa, AURb inhibitor	B. Kinase inhibitor	Investigational (Ph 1)		PF-03814735					Selleck	S2725	DMSO	10000	3	P20
FIMM133822-001	Varlitinib	IC50	814.96	2.5	12.4	0	10000	1	0.4	-5.79	5.77	-10.81	7.99	12.28		EGFR HER2 inhibitor	B. Kinase inhibitor	Investigational (Ph 2)		ARRY-334543					Selleck	S2755	DMSO	10000	3	P21
FIMM133869-001	PHA-793887	IC50	652.57	1.11	93.43	0	10000	1	12.43	-7.37	14.28	9.91	56.44	93.43		CDK inhibitor	B. Kinase inhibitor	Investigational (Ph 1)		PHA-793887					Selleck	S1487	DMSO	10000	3	P23
FIMM133814-001	Brigatinib	IC50	457.13	2.5	89.16	0	2500	0.25	7.58	-15.14	10.69	-3.11	16.04	89.16		ALK, FER, ROS, FLT3 inhibitor	B. Kinase inhibitor	Investigational (Ph 2)		AP26113					Selleck	S7000	DMSO	2500	3	P5
FIMM133810-001	Duvelisib	IC50	12.39	0.24	33.49	0	500	0.05	3.95	16.67	4.03	15.13	10.3	33.49		PI3K inhibitor	B. Kinase inhibitor	Investigational (Ph 2)		IPI-145	INK1197				Selleck	S7028	DMSO	500	3	P6
FIMM003769-002	Vandetanib	IC50	179.35	2.5	31.04	0	1000	0.1	2.31	-3.62	-8.46	5.96	5.78	31.04		VEGFR,EGFR, RET inhibitor	B. Kinase inhibitor	Approved		ZD6474		Caprelsa			LC Laboratories	V-9402	DMSO	1000	3	P8
FIMM133850-001	GSK-1070916	IC50	103.97	1.94	43.64	0	1000	0.1	4.73	-5.71	18.72	0.65	20.95	43.64		AURb, AURc inhibitor	B. Kinase inhibitor	Investigational (Ph 1)		GSK-1070916					Selleck	S2740	DMSO	1000	3	P9
FIMM136377-001	Ribociclib	IC50	861.34	2.5	36.29	0	10000	1	4.33	5.54	18.38	-8.05	21.65	36.16		CDK4/6 inhibitor	B. Kinase inhibitor	Investigational (Ph 3)		NVP-LEE011	LEE011				Selleck	S7440	DMSO	10000	4	A10
FIMM136379-001	VE-821	IC50	2875.45	2.5	41.17	0	10000	1	2.27	16.92	0.31	17	1.54	41.17		ATR inihibitor	B. Kinase inhibitor	Probe						Inactive	Selleck	S8007	DMSO	10000	4	A11
FIMM003732-001	Perifosine	IC50	104.7	0.78	39.43	0	2500	0.25	5.21	9.87	-12.71	17.26	21.75	39.43		AKT/PI3K inhibitor	B. Kinase inhibitor	Investigational (Ph 3)							Selleck	S1037	AQ	2500	4	A12
FIMM115472-001	Pevonedistat	IC50	69.31	0.83	89.8	0	10000	1	22.27	14.88	13.02	49.83	84.95	89.8		NAE inhibitor	H. Metabolic modifier	Investigational (Ph 1)		MLN4924					ChemieTek	CT-M4924	DMSO	10000	4	A13
FIMM100393-001	Daporinad	IC50	1.86	1.87	99.01	0	1000	0.1	32.78	-10.05	24.01	93.88	97.55	99.01		NAMPT inhibitor	H. Metabolic modifier	Probe		FK-866	DGB			Inactive	Axon Medchem	Axon 1546	DMSO	1000	4	A14
FIMM136357-001	TH588	IC50	7566.14	2.5	60.4	0	25000	2.5	3.43	-10.05	-8.83	18.24	1.12	60.4		MTH1 inhibitor	H. Metabolic modifier	Probe		TH588					KI/Helleday	TH588	DMSO	25000	4	A15
FIMM136387-001	AGI-6780	IC50	3457.42	2.5	28.01	0	10000	1	1.05	12.84	5.52	15.51	-1.59	28.01		IDH2-R140Q inhibitor	H. Metabolic modifier	Probe		AGI-6780				Inactive	Medchemexpress	HY-15734	DMSO	10000	4	A16
FIMM115470-001	CPI-613	IC50	4847.1	2.5	21.13	0	10000	1	0.32	10.36	-10.41	5.25	-18.91	21.13		pyruvate dehydrogenase, alpha-ketoglutarate dehydrogenase inhibitor	H. Metabolic modifier	Investigational (Ph 2)		CPI-613					Selleck	S2776	DMSO	10000	4	A17
FIMM000170-003	Metformin	IC50	15760.6	0.52	18	0	100000	10	0.22	-16.72	16.49	-9.28	18	7.46		AMPK activator	H. Metabolic modifier	Approved (non-oncology)							Tocris Biosciences	2864	AQ	100000	4	A18
FIMM100397-001	Ridaforolimus	IC50	3.14	0.93	54.58	0	100	0.01	8.94	13.15	-17.87	21.19	36.69	54.58		binds FKBP12, causes inhibition of mTORC1	C. Rapalog	Investigational (Ph 3)		MK-8669	AP 23573, Deforolimus				Active Biochem	A-1004	DMSO	100	4	A19
FIMM109458-002	1-methyl-D-tryptophan	IC50	5000	1	18.27	0	5000	0.5	0	9.27	8	14.21	18.27	8.8		Indolamine 2,3-dioxygenase 1 and 2 inhibitor	X. Other	Investigational (Ph 2)			1-methyl-D-tryptophan				Sigma-Aldrich	452483	AQ	5000	4	A20
FIMM000914-002	Deferoxamine	IC50	3762.08	2.5	55.51	0	10000	1	2.48	6.58	-4.03	11.15	-7.7	55.51		Iron chelator	X. Other	Approved (non-oncology)			desferrioxamine, DFOM				Sigma-Aldrich	D9533	AQ	10000	4	A21
FIMM100371-002	Chloroquine	IC50	10394.8	1.34	100	0	100000	10	11.04	-6.05	10.61	10.67	46.39	102.25		Antimalaria agent; chemo/radio sensitizer	A. Conv. Chemo	Approved							Sigma-Aldrich	C6628	AQ	100000	4	A22
FIMM133880-001	AZD-1080	IC50	4255.61	2.5	35.05	0	10000	1	1.14	5.33	-13.34	8.37	-12.9	35.05		GSK3 inhibitor	B. Kinase inhibitor	Investigational (Ph 1)		AZD-1080	AZ-11548415				Selleck	S7145	DMSO	10000	4	A3
FIMM133897-001	PHA 408	IC50	1619.25	2.5	100	0	10000	1	9.12	-5.88	13.75	-11.31	22.98	101.35		IKK-2 inhibitor	B. Kinase inhibitor	Probe		PHA 408				Inactive	Axon Medchem	Axon 1651	DMSO	10000	4	A4
FIMM133899-001	KU-60019	IC50	4777.68	2.5	100	0	25000	2.5	8.24	13.19	9.85	9.4	16.25	100.59		ATM inhibitor	B. Kinase inhibitor	Probe						Inactive	Selleck	S1570	DMSO	25000	4	A5
FIMM133851-001	GSK-461364	IC50	7.76	2.5	99.3	0	10000	1	37.85	-7.93	65.19	84.3	82.41	99.3		PLK1 inhibitor	B. Kinase inhibitor	Investigational (Ph 1)		GSK-461364					Selleck	S2193	DMSO	10000	4	A6
FIMM133871-001	GSK-1059615	IC50	325.85	1.05	91.44	0	10000	1	15.45	13.23	-4.33	22.11	68.74	91.44		PI3K/mTOR inhibitor	B. Kinase inhibitor	Investigational (Ph 1)		GSK-1059615	GSK-615				Selleck	S1360	DMSO	10000	4	A7
FIMM133834-001	VX 745	IC50	698.22	2.5	35.56	0	10000	1	4.64	-3.8	14.35	-10.97	25.69	35.56		p38MAPK inhibitor	B. Kinase inhibitor	Investigational (Ph 2)		VX 745					Tocris Biosciences	3915	DMSO	10000	4	A8
FIMM136392-001	Cobimetinib	IC50	71.92	2.5	26.73	0	1000	0.1	3.13	-16.48	17.91	-11.65	18.98	26.5		MEK1/2 inhibitor	B. Kinase inhibitor	Investigational (Ph 3)		GDC-0973	XL-518				Medchemexpress	HY-13064	DMSO	1000	4	A9
FIMM133873-001	CP-724714	IC50	3571.06	2.5	31.87	0	10000	1	1.25	17.61	-9.68	14.38	-2.66	31.87		EGFR ERBB2 inhibitor	B. Kinase inhibitor	Investigational (Ph 1)		CP-724714					Selleck	S1167	DMSO	10000	4	B2
FIMM023806-004	Carboplatin	IC50	11635.9	2.5	87.22	0	100000	10	9.56	-6.73	22.71	-5.16	35.49	87.22		Platinum-based antineoplastic agent	A. Conv. Chemo	Approved							Selleck	S1215-2	AQ	100000	4	B23
FIMM136393-001	AZD1208	IC50	10000	0.31	23.62	0	10000	1	0	-5.49	3.96	-3.11	23.62	-2.13		PIM1, 2, 3 kinase inhibitor	B. Kinase inhibitor	Investigational (Ph 1)		AZD1208					Medchemexpress	HY-15604	DMSO	10000	4	F11
FIMM115483-001	AVN944	IC50	162.16	1.44	80.72	0	10000	1	17.12	-2.26	4.23	26.45	75.94	80.72		IMPDH inhibitor	H. Metabolic modifier	Investigational (Ph 2)		AVN944	VX-944			Inactive	ChemieTek	CT-AVN944	DMSO	10000	4	F13
FIMM000649-004	Methotrexate	IC50	15.97	2.5	84.62	0	5000	0.5	26.07	-1.58	-0.43	84.62	84.52	79.68		Antimetabolite; Anti-folate agent	H. Metabolic modifier	Approved							Selleck	S1210	DMSO	5000	4	F14
FIMM023808-003	Pemetrexed	IC50	57.68	0.98	50.28	0	10000	1	12.93	-5.53	10.56	30.01	50.28	48.86		Dihydrofolate reductase inhibitor	H. Metabolic modifier	Approved				Alimta			LC Laboratories	P-7177	AQ	10000	4	F17
FIMM001244-002	Tacrolimus	IC50	332.08	0.21	17.79	0	10000	1	0.22	11.22	-2.66	12.41	2.44	17.79		Binds FKBP12, causes inhibition of calcineurin	C. Rapalog	Approved		FK-506	Fujimycin	Prograf, Advagraf, Protopic			Tocris Biosciences	3631	DMSO	10000	4	F18
FIMM003755-001	Everolimus	IC50	1.12	2.5	35.44	0	100	0.01	8.23	13.23	-15.63	15.3	35.44	32.48		binds FKBP12, causes inhibition of mTORC1	C. Rapalog	Approved		RAD001	SDZ-RAD	Afinitor, Certican, Zortress			LC Laboratories	E-4040	DMSO	100	4	F19
FIMM100372-002	Valproic acid	IC50	82626.3	2.5	28.67	0	1000000	100	3.24	-6.96	17.17	-11.58	17.94	28.52		HDAC inhibitor	E. Differentiating/ epigenetic modifier	Approved							Sigma-Aldrich	P4543	AQ	1000000	4	F21
FIMM023796-003	Estramustine	IC50	52.63	2.5	11.41	0	10000	1	0.65	11.41	-11.89	10.82	10.52	10.12		Alkylating agent	A. Conv. Chemo	Approved					Prodrug, activated in the liver		Sigma-Aldrich	E0407	AQ	10000	4	F22
FIMM133874-001	SGX-523	IC50	5000	0.25	8.9	0	5000	0.5	0	0.76	8.6	-9	8.9	-8.52		MET inhibitor	B. Kinase inhibitor	Investigational (Ph 1)		SGX-523					Selleck	S1112	DMSO	5000	4	F3
FIMM133890-001	Talmapimod	IC50	345.97	0.7	31.73	0	10000	1	3.93	13.72	-16.01	20.12	15.33	31.73		p38MAPK alpha selective inhibitor	B. Kinase inhibitor	Investigational (Ph 2)		SCIO-469				Inactive	Axon Medchem	Axon 1671	DMSO	10000	4	F4
FIMM133821-001	Tozasertib	IC50	561.81	0.65	75.68	0	10000	1	10.29	0.45	12.67	20.01	36.98	75.68		pan-Aurora inhibitor	B. Kinase inhibitor	Investigational (Ph 2)		VX-680	MK-0457			Inactive	Selleck	S1048	DMSO	10000	4	F6
FIMM133876-001	GSK-690693	IC50	207.26	0.9	72.18	0	10000	1	13.72	-6.52	12.32	21.59	59.59	72.18		AKT, PKA, PKC inhibitor	B. Kinase inhibitor	Investigational (Ph 1)		GSK-690693					Selleck	S1113	DMSO	10000	4	F7
FIMM109461-001	Dabrafenib	IC50	2500	2.5	12.63	0	2500	0.25	0	-0.6	11.55	12.63	-12.4	1.3		B-Raf(V600E) inhibitor	B. Kinase inhibitor	Approved		GSK2118436B		Tafinlar			ChemieTek	CT-DABR	DMSO	2500	4	F8
FIMM136380-001	Pacritinib	IC50	896.27	2.5	97.91	0	10000	1	12.07	-1.77	12.12	-12.56	55.83	97.91		FLT3/JAK2	B. Kinase inhibitor	Investigational (Ph 3)		SB1518					Selleck	S8057	DMSO	10000	4	G10
FIMM100417-004	Fostamatinib	IC50	403.07	2.5	48.42	0	2500	0.25	4.33	-3.33	14.11	-4.79	11.26	48.42		Syk inhibitor	B. Kinase inhibitor	Investigational (Ph 2)		R935788			Prodrug, active substance of Fostamatinib		Selleck	S2206-3	AQ	2500	4	G12
FIMM000143-003	Lovastatin	IC50	10000	2.5	1.8	0	10000	1	0	1.8	-4.68	-0.94	-13.41	0.23		HMG-CoA reductase inhibitor	H. Metabolic modifier	approved (non-oncology)							Selleck	S2061	DMSO	10000	4	G15
FIMM136378-001	Triapine	IC50	358.48	1.78	86.12	0	10000	1	14.72	-13.32	13.54	7.53	74.34	86.12		ribonucleotide reductase inhibitor	H. Metabolic modifier	Investigational (Ph 2)		OCX-191	3-AP				Selleck	S7470	DMSO	10000	4	G16
FIMM133878-001	NVP-AEW541	IC50	1023.4	1.73	99.92	0	10000	1	11.3	-2.15	16.43	3.19	48.7	99.92		IGF1R inhibitor	B. Kinase inhibitor	Investigational (Ph 1)		NVP-AEW541	AEW541			Inactive	Selleck	S1034	DMSO	10000	4	G2
FIMM003766-002	Plerixafor	IC50	36.94	0.19	12.53	0	10000	1	0	-0.54	12.53	4.98	7.67	8.81		CXCR4 antagonist	X. Other	Approved		SID 791	JM 3100, AMD 3100	Mozobil	Irreversible		Cayman Chemical Company	10011332-2	AQ	10000	4	G20
FIMM023807-006	Cisplatin	IC50	1655.12	1.54	93.11	0	100000	10	19.62	17.8	-8.28	30.45	85.6	93.11		Platinum-based antineoplastic agent	A. Conv. Chemo	Approved							Selleck	S1166-2	AQ	100000	4	G23
FIMM133900-001	TPCA-1	IC50	1890.87	0.38	51.11	0	25000	2.5	5.84	13.94	13.31	13.21	12.79	51.11		IKK-2 inhibitor	B. Kinase inhibitor	Probe		TPCA-1				Inactive	Selleck	S2824	DMSO	25000	4	G5
FIMM136370-001	MK-8745	IC50	1396.61	2.5	17.67	0	2500	0.25	0.11	10.25	4.86	10.81	-2.16	14.53		Aurora A inhibitor	B. Kinase inhibitor	Probe		MK-8745				Inactive	Selleck	S7065	DMSO	2500	4	G9
FIMM136383-001	Bentamapimod	IC50	1787.37	2.5	61.86	0	10000	1	5.3	17.1	-22.11	4.81	11.64	61.86		JNK inhibitor	B. Kinase inhibitor	Investigational (Ph 1)		AS602801				Inactive	Medchemexpress	HY-14761	DMSO	10000	4	P11
FIMM000255-003	Simvastatin	IC50	3003.22	2.5	23.25	0	10000	1	0.89	16.04	-7.96	17.8	0.47	23.25		HMG CoA reductase inhibitor	H. Metabolic modifier	Approved (non-oncology)				Zocor			Sigma-Aldrich	S6196	DMSO	10000	4	P13
FIMM003569-002	Pravastatin	IC50	10000	0	11.71	0	10000	1	0	11.71	11.3	0.79	5.93	-2.53		HMG CoA reductase inhibitor	H. Metabolic modifier	Approved (non-oncology)			Eptastatin				Tocris Biosciences	2318	AQ	10000	4	P17
FIMM003786-001	Temsirolimus	IC50	1.35	1.02	52.81	0	100	0.01	11.19	-7.93	1.94	23.9	44.54	52.81		binds FKBP12, causes inhibition of mTORC1	C. Rapalog	Approved		CCI-779		Torisel			LC Laboratories	T-8040	DMSO	100	4	P18
FIMM000482-005	Melphalan	IC50	40.77	0.26	19.64	0	12500	1.25	1.69	-2.1	17.78	7.73	19.64	9.12		Nitrogen mustard alkylating agent	A. Conv. Chemo	Approved					Prodrug, activated in the liver		Sigma-Aldrich	M2011	AQ	12500	4	O22
FIMM133901-001	XL019	IC50	1605.56	2.5	26.55	0	10000	1	1.98	11.35	1.55	-1.95	6.22	26.55		JAK2 inhibitor	B. Kinase inhibitor	Investigational (Ph 1)						Inactive	Selleck	S7036	DMSO	10000	4	O3
FIMM133837-001	Hydroxyfasudil	IC50	201.37	0.3	15.27	0	37500	3.75	0.45	-1.57	10.98	10.91	4.38	15.27		ROCK, PKA, PKG, PRK inhibitor	B. Kinase inhibitor	Active metabolite of approved drug		HA-1100			Active metabolite of fasudil		Santa Cruz Biotechnology	sc-202176	DMSO	37500	4	P4
FIMM133872-001	CYC-116	IC50	567.46	0.82	63.69	0	10000	1	8.51	11.19	5.12	12.84	36.26	63.69		Aurora and VEGFR2 inhibitor	B. Kinase inhibitor	Investigational (Ph 1)		CYC-116					Selleck	S1171	DMSO	10000	4	P7
FIMM136381-001	Tanzisertib	IC50	10000	1	17.61	0	10000	1	0	14.37	1.23	17.61	6.15	9.46		JNK1, 2, 3 inhibitor	B. Kinase inhibitor	Investigational (Ph 2)		CC-930				Inactive	Medchemexpress	HY-15495	DMSO	10000	4	P10
FIMM109447-001	Atorvastatin	IC50	1902.36	2.5	79.76	0	10000	1	6.61	13.74	4.79	22.1	13.08	79.76		HMG CoA reductase inhibitor	H. Metabolic modifier	Approved				Lipitor			ChemieTek	CT-ATOR	DMSO	10000	4	P12
FIMM133832-001	AGI-5198	IC50	2054.24	2.5	18.03	0	10000	1	0.76	4.37	-0.73	3.29	2.49	18.03		IDH1 R132H/R132C inhibitor	H. Metabolic modifier	Probe		AGI-5198	IDH-C35, AGI 5198			Inactive	Selleck	S7185	DMSO	10000	4	P14
FIMM136368-001	URB597	IC50	76.25	1.96	10.49	0	1000	0.1	0.03	-2.82	3.76	0.13	6.61	10.49		FAAH inhibitor	H. Metabolic modifier	Investigational (Ph 1)		URB597					Selleck	S2631	DMSO	1000	4	P15
FIMM000416-004	Disulfiram	IC50	282.2	2.5	100	0	100000	10	31.08	18.43	5.58	98.11	101.04	101.51		alcohol dehydrogenase inhibitor	H. Metabolic modifier	Approved (non-oncology)				Antabuse			Selleck	S1680	DMSO	100000	4	P16
FIMM023795-004	Sirolimus	IC50	7.46	2.24	52.96	0	100	0.01	7	-9.9	15.99	0.44	34.86	52.96		binds FKBP12, causes inhibition of mTORC1	C. Rapalog	Approved			Rapamycin	Rapamune			LC Laboratories	R-5000	DMSO	100	4	P19
FIMM133866-001	MLN-8054	IC50	1083.99	1.2	59.71	0	10000	1	6.2	7.98	-11.78	9.33	26.39	59.71		AURa AURb FLT3 KIT (PDGFR)	B. Kinase inhibitor	Investigational (Ph 1)		MLN-8054					Selleck	S1100	DMSO	10000	4	P2
FIMM000528-005	Mepacrine	IC50	885.64	2.5	100	0	50000	5	21.11	13.11	2.43	19.12	101.02	102.13		Unclear. PLA2 inhibitor. NF-kB inhibitor, p53 activator	X. Other	Approved			Quinacrine, Achricrine				Sigma-Aldrich	Q3251	AQ	50000	4	P20
FIMM023816-003	Arsenic(III) oxide	IC50	728.92	0.52	16.86	0	2500	0.25	0.03	-10.39	12.33	-1.63	6.41	11.39		Thioredoxin reductase inhibitor; cytotoxic chemotherapeutic	E. Differentiating/ epigenetic modifier	Approved							Sigma-Aldrich	202673	AQ	2500	4	P21
FIMM023809-004	Oxaliplatin	IC50	2985.88	1.43	95.31	0	100000	10	16.92	-9.59	16.91	14.84	81.81	95.31		Platinum-based antineoplastic agent	A. Conv. Chemo	Approved							Selleck	S1224-2	AQ	100000	4	P23
FIMM133845-001	TAK-715	IC50	679.48	0.43	43.67	0	10000	1	4.68	3.84	13.45	12.98	12.4	43.67		p38MAPK inhibitor	B. Kinase inhibitor	Investigational (Ph 2)		TAK-715					Selleck	S2928	DMSO	10000	4	P5
FIMM133885-001	AZD-5438	IC50	1205.57	1.59	89.27	0	10000	1	9.27	16.3	-16.18	7.74	37.23	89.27		CDK1,2,9 inhibitor	B. Kinase inhibitor	Investigational (Ph 1)		AZD-5438					Selleck	S2621	DMSO	10000	4	P6
FIMM136367-001	Encorafenib	IC50	72.56	0.7	19.6	0	1000	0.1	0.92	16.85	-13.2	10.95	6.97	19.6		B-RAF(V600E)	B. Kinase inhibitor	Investigational (Ph 2)		NVP-LGX818	LGX818				Selleck	S7108	DMSO	1000	4	P8
FIMM136376-001	AZ191	IC50	1657.57	2.5	68.55	0	10000	1	6.19	1	6.24	-2.48	15.07	68.55		DYRK1A inhibitor	B. Kinase inhibitor	probe		AZ191				Inactive	Selleck	S7338	DMSO	10000	4	P9
FIMM000439-004	Fluorouracil	IC50	1105.84	2.5	58.94	0	10000	1	6.62	-5.85	9.6	-5.82	25.84	58.94		Antimetabolite	A. Conv. Chemo	Approved			5-fluorouracil, 5-FU		Prodrug, activated in the cells		National Cancer Institute	NSC 19893-G/4	DMSO	10000	5	A10
FIMM023805-002	Mitomycin C	IC50	417.15	1.08	93.09	0	10000	1	14.54	5.81	-4.25	18.32	65.64	93.09		Antineoplastic anatibiotic; DNA crosslinker	A. Conv. Chemo	Approved							National Cancer Institute	NSC 26980-J/65	DMSO	10000	5	A11
FIMM001220-003	Pipobroman	IC50	915.84	0.9	62.29	0	10000	1	6.86	12.41	-9.28	15.77	27	62.29		Alkylating agent	A. Conv. Chemo	Approved					Prodrug, activated in the liver		National Cancer Institute	NSC 25154-X/2	DMSO	10000	5	A12
FIMM000556-005	Topotecan	IC50	45.43	2.5	98.51	0	10000	1	28.11	18.45	-5.93	88.15	89.39	98.51		Topoisomerase I inhibitor. Camptothecin analog	A. Conv. Chemo	Approved							National Cancer Institute	NSC 609699-Y/16	DMSO	10000	5	A13
FIMM001062-003	Thioguanine	IC50	1092.67	1.67	90.45	0	10000	1	9.91	-13.3	9.08	4.12	41.48	90.45		Antimetabolite; Purine analog	A. Conv. Chemo	Approved			6-thioguanine, 6-TG		Prodrug, activated in the cells		National Cancer Institute	NSC 752-W/47	DMSO	10000	5	A14
FIMM023810-002	Uramustine	IC50	3206.2	2.5	22.95	0	10000	1	0.79	-12.42	-3.35	13.54	-0.21	22.95		Alkylating agent	A. Conv. Chemo	Approved			Uracil mustard		Prodrug, activated in the liver		National Cancer Institute	NSC 34462-Q/2	DMSO	10000	5	A15
FIMM000321-002	Clofarabine	IC50	202.98	2.26	91.22	0	10000	1	18.62	6.05	1.6	15.32	88.86	91.22		Antimetabolite; Purine analog	A. Conv. Chemo	Approved				Evoltra, Clolar	Prodrug, activated in the cells		National Cancer Institute	NSC 606869-X/4	DMSO	10000	5	A16
FIMM001217-003	Thio-TEPA	IC50	22569.5	2.5	16.02	0	50000	5	0.14	-3.38	-11.41	13.26	-8.94	16.02		Alkylating agent	A. Conv. Chemo	Approved					Prodrug, activated in the liver		Sigma-Aldrich	T6069	DMSO	50000	5	A17
FIMM100346-001	Carfilzomib	IC50	2.55	1.67	100	0	1000	0.1	31.24	-13.51	18.19	89.91	101.14	101.7		Proteasome inhibitor (20S subunit)	A. Conv. Chemo	Approved				Kyprolis			ChemieTek	CT-CARF	DMSO	1000	5	A18
FIMM000337-003	Vincristine	IC50	4.69	2.5	73.17	0	1000	0.1	21.17	2.63	-12.85	66.19	64.54	73.17		Mitotic inhibitor. Vinca alkaloid microtubule depolymerizer	A. Conv. Chemo	Approved							Selleck	S1241	DMSO	1000	5	A19
FIMM023811-004	Daunorubicin	IC50	10.6	2.5	90.97	0	1000	0.1	21.9	4.05	-8.21	42.28	90.97	90.41		Topoisomerase II inhibitor	A. Conv. Chemo	Approved							National Cancer Institute	NSC 82151-A/44	DMSO	1000	5	A20
FIMM000370-003	Vinblastine	IC50	5.52	2.5	70.69	0	1000	0.1	19.83	3.18	-9.96	58.66	69.05	70.69		Mitotic inhibitor. Vinca alkaloid microtubule depolymerizer	A. Conv. Chemo	Approved							National Cancer Institute	NSC 49842-J44	DMSO	1000	5	A21
FIMM133793-001	Oprozomib	IC50	24.68	1.32	100	0	2500	0.25	23.6	-6.78	11.45	48.23	101.5	102.72		proteasome (20 S) inhibitor	A. Conv. Chemo	Investigational (Ph 1)		ONX-0912	PR-047		Irreversible		ChemieTek	CT-OPRO	DMSO	2500	5	A22
FIMM003684-002	Irinotecan	IC50	731.78	1.12	95.69	0	10000	1	12.17	-2.96	-10.38	14.13	53.78	95.69		Topoisomerase I inhibitor. Camptothecin prodrug analog	A. Conv. Chemo	Approved				Camptosar	Prodrug, activated in the liver		LC Laboratories	I-4122	DMSO	10000	5	A3
FIMM000173-003	Idarubicin	IC50	3.88	1.3	94.14	0	1000	0.1	27.05	-8.15	14.84	72.72	90.58	94.14		Topoisomerase II inhibitor	A. Conv. Chemo	Approved				Zavedos, Idamycin			Sigma-Aldrich	I1656	DMSO	1000	5	A4
FIMM100379-001	Omacetaxine	IC50	31.91	1.89	95.63	0	10000	1	28.95	1.01	9.45	85.96	90.01	95.63		Protein synthesis inhib (80 S ribosome)	A. Conv. Chemo	Approved			Homoharringtonine	Synribo			Santa Cruz Biotechnology	sc-202652	DMSO	10000	5	A5
FIMM000983-003	Hydroxyurea	IC50	11218	2.5	39.41	0	100000	10	4.19	-8.76	1.56	-11.12	17	39.41		Antineoplastic agent	A. Conv. Chemo	Approved				Myelostat	Prodrug, activated in the cells		Sigma-Aldrich	H8627	DMSO	100000	5	A6
FIMM000833-003	Allopurinol	IC50	2084.42	2.5	45.47	0	10000	1	3.38	2.58	-3.76	11.72	6.06	45.47		Xanthine oxidase inhibitor	A. Conv. Chemo	Approved				Zyloprim			National Cancer Institute	NSC 1390-R/3	DMSO	10000	5	A7
FIMM001171-003	Carmustine	IC50	952.48	2.5	30.16	0	10000	1	3.24	-10.76	12.99	-12.56	16.18	30.02		Alkylating agent	A. Conv. Chemo	Approved			BCNU		Prodrug, activated in the liver		National Cancer Institute	NSC 409962-T/3	DMSO	10000	5	A8
FIMM023814-002	Etoposide	IC50	221.85	1.48	90.25	0	10000	1	17.56	-10.86	8.34	20.47	82.2	90.25		Topoisomerase II inhibitor	A. Conv. Chemo	Approved							National Cancer Institute	NSC 141540-H/184	DMSO	10000	5	A9
FIMM003762-001	Nelarabine	IC50	3820.04	2.5	24.26	0	10000	1	0.7	15.69	2.29	16.8	-3.89	24.26		Nucleoside analog, DNA, RNA synth inhibitor	A. Conv. Chemo	Approved				Arranon, Atriance	Prodrug, activated selectively in T-cells		SequoiaResearchProducts	SRP003328n	DMSO	10000	5	B2
[truncated: 242 more rows]
