# Supplementary material for: Identification of novel regulators of STAT3 activity
Source: PLoS One. 2020 Mar 31;15(3):e0230819. doi: 10.1371/journal.pone.0230819 (PMC7108870; doi:10.1371/journal.pone.0230819)
Supplement: S2 File — Normalized siRNA screening data for each screen including RefSeq accession number, gene ID, siRNA ID, full gene name gene symbol, percentage reporter activity normalized to positive (0%) and negative (100%) control and percentage cell viability normalized to positive (0%) and negative (100%) control. Each screen is on separate sheet. (XLSX) [file pone.0230819.s007.xlsx]

## Sheet: Primary siRNA screen, Ambion
RefSeq.Accession.Number	Gene.ID	siRNA.ID_1	siRNA.ID_2	siRNA.ID_3	Full gene name	Gene Symbol	% reporter activity STAT3(wt)	% viability STAT3(wt)	% reporter activity STAT3(Y640F)	% viability STAT3(Y640F)
NM_020990	1159	s3097	s223239	s3099	creatine kinase, mitochondrial 1B	CKMT1B	54.7753	90.0507	72.7614	85.5183
NM_002093	2932	s6239	s6240	s6241	glycogen synthase kinase 3 beta	GSK3B	31.2627	78.1088	41.2345	62.4288
NM_001825	1160	s3100	s3101	s3102	creatine kinase, mitochondrial 2 (sarcomeric)	CKMT2	37.0423	90.6119	77.7999	91.1318
NM_000858	2987	s6357	s194481	s194482	guanylate kinase 1	GUK1	44.2231	87.8879	108.271	86.0482
NM_004071	1195	s3162	s3163	s3164	CDC-like kinase 1	CLK1	18.959	79.8335	21.3481	63.8901
NM_002110	3055	s6479	s6480	s6481	hemopoietic cell kinase	HCK	83.2795	86.8528	38.1206	78.9674
NM_003993	1196	s3165	s3166	s3167	CDC-like kinase 2	CLK2	32.62	87.9461	105.251	77.2999
NM_033497	3098	s6557	s6558	s6559	hexokinase 1	HK1	39.7132	90.0547	84.4287	76.3067
NM_001292	1198	s3168	s3169	s3170	CDC-like kinase 3	CLK3	5.25423	90.8819	5.12362	61.147
NM_000189	3099	s6560	s6561	s6562	hexokinase 2	HK2	8.53812	89.5186	26.1995	70.5319
NM_212469	1119	s3007	s223211	s3009	choline kinase alpha	CHKA	114.542	78.0996	123.025	66.9897
NM_004073	1263	s3245	s223278	s3247	polo-like kinase 3 (Drosophila)	PLK3	23.5127	87.7118	35.4611	70.6265
NM_002115	3101	s6563	s6564	s6565	hexokinase 3 (white cell)	HK3	71.6326	96.3036	215.655	82.255
NM_005204	1326	s3383	s3384	s3385	mitogen-activated protein kinase kinase kinase 8	MAP3K8	20.5353	84.7958	44.9365	66.3494
NM_000875	3480	s7211	s223919	s7213	insulin-like growth factor 1 receptor	IGF1R	12.9604	99.7318	57.2319	83.1839
NM_005308	2869	s6087	s6088	s6089	G protein-coupled receptor kinase 5	GRK5	83.7174	80.5668	125.805	75.3293
NM_001278	1147	s3076	s3077	s3078	conserved helix-loop-helix ubiquitous kinase	CHUK	67.473	100.751	94.6525	67.8616
NM_001004106	2870	s6090	s6091	s6092	G protein-coupled receptor kinase 6	GRK6	64.014	95.6815	112.374	76.6839
NM_001823	1152	s3082	s223236	s3084	creatine kinase, brain	CKB	29.9929	101.213	44.7628	73.2023
NM_199054	2872	s6093	s6094	s6095	MAP kinase interacting serine/threonine kinase 2	MKNK2	111.258	103.038	215.976	91.0554
NM_001824	1158	s3094	s3095	s3096	creatine kinase, muscle	CKM	6.69914	76.6052	20.4661	71.912
NM_019884	2931	s6236	s6237	s6238	glycogen synthase kinase 3 alpha	GSK3A	8.84462	104.411	14.7461	72.294
NM_001954	780	s2298	s2299	s2300	discoidin domain receptor family, member 1	DDR1	57.49	71.1902	65.1303	60.6195
NM_212539	5580	s11098	s11099	s11100	protein kinase C, delta	PRKCD	9.98303	82.7071	34.1781	69.7486
NM_006888	801	s2340	s2341	s2342	calmodulin 1 (phosphorylase kinase, delta)	CALM1	23.2937	63.9882	48.9993	57.8109
NM_005400	5581	s11101	s11102	s11103	protein kinase C, epsilon	PRKCE	45.0988	90.9402	117.653	75.8787
NM_001743	805	s2343	s2344	s2345	calmodulin 2 (phosphorylase kinase, delta)	CALM2	33.0141	55.9299	47.8767	51.4055
NM_002739	5582	s11104	s11105	s11106	protein kinase C, gamma	PRKCG	57.0522	71.893	47.5961	61.8346
NM_005184	808	s2346	s2347	s224868	calmodulin 3 (phosphorylase kinase, delta)	CALM3	25.3079	86.4702	38.3478	66.1942
NM_006255	5583	s11107	s11108	s11109	protein kinase C, eta	PRKCH	4.37852	75.7911	22.3371	67.0916
NM_001744	814	s2355	s2356	s2357	calcium/calmodulin-dependent protein kinase IV	CAMK4	28.942	70.5614	57.2452	60.6292
NM_002740	5584	s11110	s11111	s11112	protein kinase C, iota	PRKCI	9.76411	90.2029	24.1012	74.3895
NM_001721	660	s2047	s2048	s2049	BMX non-receptor tyrosine kinase	BMX	141.295	87.4961	221.388	48.6466
NM_015981	815	s2358	s2359	s2360	calcium/calmodulin-dependent protein kinase (CaM kinase) II alpha	CAMK2A	7.48727	76.2359	27.7364	55.7712
NM_213560	5585	s11113	s11114	s11115	protein kinase N1	PKN1	11.3404	67.5687	16.8309	48.9729
NM_001220	816	s2361	s2362	s2363	calcium/calmodulin-dependent protein kinase (CaM kinase) II beta	CAMK2B	43.435	89.1519	79.2299	79.6016
NM_006256	5586	s11116	s11117	s11118	protein kinase N2	PKN2	66.5536	87.6006	77.1183	84.1116
NM_207578	5567	s11068	s11069	s11070	protein kinase, cAMP-dependent, catalytic, beta	PRKACB	51.8417	96.3367	43.0655	72.1533
NM_004333	673	s2080	s2081	s2082	v-raf murine sarcoma viral oncogene homolog B1	BRAF	27.1906	79.0314	49.2934	59.8906
NM_002732	5568	s11071	s11072	s224379	protein kinase, cAMP-dependent, catalytic, gamma	PRKACG	12.3912	76.6197	98.4748	63.2959
NM_000061	695	s2124	s2125	s2126	Bruton agammaglobulinemia tyrosine kinase	BTK	52.4985	91.1573	67.4691	70.5877
NM_002737	5578	s11092	s11093	s11094	protein kinase C, alpha	PRKCA	62.7442	85.7939	66.7207	66.558
NM_004336	699	s2130	s2131	s2132	BUB1 budding uninhibited by benzimidazoles 1 homolog (yeast)	BUB1	34.3276	77.0287	59.0361	61.6939
NM_212535	5579	s11095	s11096	s11097	protein kinase C, beta 1	PRKCB1	75.3982	74.993	78.5082	61.6199
NM_139062	1453	s3627	s3628	s3629	casein kinase 1, delta	CSNK1D	15.5438	68.0214	66.734	63.1613
NM_206961	4058	s8333	s8334	s8335	leukocyte tyrosine kinase	LTK	14.6243	75.4496	39.163	72.3037
NM_001319	1455	s3630	s3631	s3632	casein kinase 1, gamma 2	CSNK1G2	15.9378	67.6613	34.6057	60.9675
NM_002350	4067	s8355	s8356	s8357	v-yes-1 Yamaguchi sarcoma viral related oncogene homolog	LYN	7.88134	61.0762	52.8349	60.8341
NM_004384	1456	s3633	s3634	s3635	casein kinase 1, gamma 3	CSNK1G3	82.6665	81.9275	131.298	81.6074
NM_005906	4117	s8469	s8470	s8471	male germ cell-associated kinase	MAK	54.2061	89.3809	60.6398	74.4428
NM_001895	1457	s3636	s3637	s3638	casein kinase 2, alpha 1 polypeptide	CSNK2A1	11.9972	76.4053	22.7247	69.3532
NM_018650	4139	s8511	s8512	s8513	MAP/microtubule affinity-regulating kinase 1	MARK1	20.5353	69.8877	61.6288	65.0227
NM_001896	1459	s3639	s3640	s3641	casein kinase 2, alpha prime polypeptide	CSNK2A2	48.9519	88.7787	48.6652	77.7074
NM_002376	4140	s8514	s8515	s8516	MAP/microtubule affinity-regulating kinase 3	MARK3	107.055	89.9752	151.599	77.6274
NM_001315	1432	s3585	s3586	s3587	mitogen-activated protein kinase 14	MAPK14	27.6723	67.836	29.5272	42.0763
NM_006207	5157	s10	s11	s224220	platelet-derived growth factor receptor-like	PDGFRL	13.0042	80.5695	40.446	72.4637
XM_042066	4214	s8667	s8668	s8669	mitogen-activated protein kinase kinase kinase 1	MAP3K1	15.1497	76.3907	50.8303	69.4114
NM_014226	5891	s18	s19	s20	renal tumor antigen	RAGE	7.13699	78.8673	25.7317	69.3314
NM_203351	4215	s8670	s8671	s8672	mitogen-activated protein kinase kinase kinase 3	MAP3K3	44.2669	90.8568	156.864	76.2837
NM_001556	3551	s7263	s223928	s7265	inhibitor of kappa light polypeptide gene enhancer in B-cells, kinase beta	IKBKB	63.401	94.1169	107.616	69.4284
NM_005211	1436	s3594	s3595	s3596	colony stimulating factor 1 receptor, formerly McDonough feline sarcoma viral (v-fms) oncogene homolog	CSF1R	66.9038	89.8085	125.15	65.5624
NM_001042771	3932	s8106	s8107	s8108	lymphocyte-specific protein tyrosine kinase	LCK	10.9463	81.361	21.8426	69.5072
NM_004383	1445	s3612	s223346	s3614	c-src tyrosine kinase	CSK	119.14	88.8396	133.543	74.4428
NM_002314	3984	s8188	s8189	s8190	LIM domain kinase 1	LIMK1	33.5395	65.8268	67.5894	65.3198
NM_001892	1452	s3624	s3625	s3626	casein kinase 1, alpha 1	CSNK1A1	65.3714	54.6261	150.075	52.6655
NM_001031801	3985	s8191	s8192	s8193	LIM domain kinase 2	LIMK2	18.959	64.5243	26.0525	59.4856
NM_001258	1018	s2819	s2820	s2821	cyclin-dependent kinase 3	CDK3	88.1397	86.498	97.5393	75.379
NM_006258	5592	s11131	s11132	s11133	protein kinase, cGMP-dependent, type I	PRKG1	50.2217	79.2644	104.355	75.4627
NM_000075	1019	s2822	s2823	s2824	cyclin-dependent kinase 4	CDK4	116.031	64.1299	217.325	65.1416
NM_006259	5593	s11134	s11135	s11136	protein kinase, cGMP-dependent, type II	PRKG2	43.3474	82.0215	61.5219	74.997
NM_004935	1020	s2825	s2826	s2827	cyclin-dependent kinase 5	CDK5	33.233	63.2364	50.3892	59.545
NM_138957	5594	s11137	s11138	s11139	mitogen-activated protein kinase 1	MAPK1	8.18784	60.2992	19.9983	58.0413
NM_001799	1022	s2828	s2829	s2830	cyclin-dependent kinase 7 (MO15 homolog, Xenopus laevis, cdk-activating kinase)	CDK7	29.774	74.0135	34.3385	68.4146
NM_001040056	5595	s11140	s11141	s11142	mitogen-activated protein kinase 3	MAPK3	4.94773	46.54	9.26662	52.5127
NM_001260	1024	s2831	s2832	s2833	cyclin-dependent kinase 8	CDK8	5.25423	77.3318	18.154	68.7432
NM_002747	5596	s11143	s224400	s11145	mitogen-activated protein kinase 4	MAPK4	26.9279	82.1512	25.4644	76.0788
NM_172115	817	s2364	s2365	s2366	calcium/calmodulin-dependent protein kinase (CaM kinase) II delta	CAMK2D	115.243	92.2982	113.603	73.4096
NM_001261	1025	s2834	s2835	s2836	cyclin-dependent kinase 9 (CDC2-related kinase)	CDK9	18.2147	70.5548	34.6993	66.7459
NM_002748	5597	s11146	s11147	s11148	mitogen-activated protein kinase 6	MAPK6	29.4675	62.8525	61.0809	63.4705
NM_004517	3611	s7404	s7405	s7406	integrin-linked kinase	ILK	13.8361	64.8817	21.1878	64.6626
NM_139034	5598	s11149	s11150	s11151	mitogen-activated protein kinase 7	MAPK7	47.3756	83.4656	64.7695	72.9246
NM_002742	5587	s11119	s11120	s11121	protein kinase D1	PRKD1	36.079	83.7237	34.5389	65.9589
NM_172170	818	s2367	s2368	s224890	calcium/calmodulin-dependent protein kinase (CaM kinase) II gamma	CAMK2G	31.5692	74.2981	21.1076	63.9956
NM_006257	5588	s11122	s11123	s11124	protein kinase C, theta	PRKCQ	18.4336	81.136	32.9352	69.3314
NM_001767	914	s2563	s2564	s225091	CD2 molecule	CD2	11.2966	70.2385	37.9335	59.9343
NM_002743	5589	s11125	s11126	s11127	protein kinase C substrate 80K-H	PRKCSH	38.0494	81.1876	81.5553	72.9888
NM_033492	984	s2732	s2733	s2734	cell division cycle 2-like 1 (PITSLRE proteins)	CDC2L1	22.7245	35.6663	64.9165	41.0577
NM_001033582	5590	s11128	s11129	s11130	protein kinase C, zeta	PRKCZ	84.9434	83.9408	100.56	74.1166
NM_006622	10769	s64	s65	s66	polo-like kinase 2 (Drosophila)	PLK2	15.6313	52.638	26.2128	50.9338
NM_033141	4293	s8805	s8806	s8807	mitogen-activated protein kinase kinase kinase 9	MAP3K9	78.3318	77.361	100.105	72.6311
NM_014840	9891	s88	s89	s90	NUAK family, SNF1-like kinase, 1	NUAK1	44.5734	72.4172	54.0645	68.2606
NM_002446	4294	s8808	s8809	s8810	mitogen-activated protein kinase kinase kinase 10	MAP3K10	24.0819	68.2318	50.563	61.1882
NM_006251	5562	s100	s101	s102	protein kinase, AMP-activated, alpha 1 catalytic subunit	PRKAA1	31.6129	68.2848	57.5125	62.5658
NM_002419	4296	s8814	s8815	s8816	mitogen-activated protein kinase kinase kinase 11	MAP3K11	38.1807	49.6016	37.7598	44.1597
NM_014602	30849	s103	s104	s105	phosphoinositide-3-kinase, regulatory subunit 4, p150	PIK3R4	26.8403	74.0889	42.2369	60.8147
NM_005372	4342	s8919	s8920	s8921	v-mos Moloney murine sarcoma viral oncogene homolog	MOS	63.0507	83.1267	90.5229	69.6564
NM_003318	7272	s120	s224757	s122	TTK protein kinase	TTK	37.3926	59.4918	49.9081	54.9356
NM_002436	4354	s8940	s8941	s8942	membrane protein, palmitoylated 1, 55kDa	MPP1	25.0452	78.9017	46.7407	66.9667
NM_003390	7465	s21	s22	s23	WEE1 homolog (S. pombe)	WEE1	0.175141	10.9817	1.18109	9.60066
NM_002497	4751	s126	s127	s128	NIMA (never in mitosis gene a)-related kinase 2	NEK2	45.1864	80.2346	63.9409	65.6982
NM_005374	4355	s8943	s8944	s8945	membrane protein, palmitoylated 2 (MAGUK p55 subfamily member 2)	MPP2	55.8262	83.5291	62.444	72.5826
NM_000788	1633	s186	s187	s188	deoxycytidine kinase	DCK	64.7584	85.1069	108.244	71.4536
NM_001932	4356	s8946	s8947	s8948	membrane protein, palmitoylated 3 (MAGUK p55 subfamily member 3)	MPP3	18.6087	76.0175	46.567	79.4173
NM_005922	4216	s8673	s8674	s8675	mitogen-activated protein kinase kinase kinase 4	MAP3K4	11.2966	70.4595	44.6692	53.7229
NM_015112	23139	s42	s43	s44	microtubule associated serine/threonine kinase 2	MAST2	34.2838	85.4312	56.3231	59.5984
NM_005923	4217	s8676	s8677	s8678	mitogen-activated protein kinase kinase kinase 5	MAP3K5	83.1919	62.7533	103.353	59.9525
NM_001259	1021	s51	s52	s53	cyclin-dependent kinase 6	CDK6	39.3191	89.2949	51.846	65.0567
NM_000245	4233	s8700	s8701	s8702	met proto-oncogene (hepatocyte growth factor receptor)	MET	57.0522	85.2737	45.0702	71.5106
NM_001894	1454	s57	s223349	s59	casein kinase 1, epsilon	CSNK1E	26.7528	72.4873	29.4203	59.9028
NM_002407	4246	s8729	s224041	s8731	secretoglobin, family 2A, member 1	SCGB2A1	109.77	77.9063	73.0421	66.6041
NM_014216	3705	s7622	s7623	s223955	inositol 1,3,4-triphosphate 5/6 kinase	ITPK1	14.887	69.615	29.2466	66.9521
NM_002754	5603	s11164	s11165	s11166	mitogen-activated protein kinase 13	MAPK13	13.2231	78.6369	41.435	67.864
NM_002220	3706	s7625	s7626	s7627	inositol 1,4,5-trisphosphate 3-kinase A	ITPKA	18.6087	61.9022	20.8938	63.1358
NM_002755	5604	s11167	s11168	s11169	mitogen-activated protein kinase kinase 1	MAP2K1	25.8771	68.3576	50.8303	63.8149
NM_002221	3707	s7628	s7629	s7630	inositol 1,4,5-trisphosphate 3-kinase B	ITPKB	33.4957	67.0432	58.3278	58.5106
NM_030662	5605	s11170	s11171	s11172	mitogen-activated protein kinase kinase 2	MAP2K2	13.7048	73.349	39.9649	65.9601
NM_002227	3716	s7646	s7647	s7648	Janus kinase 1 (a protein tyrosine kinase)	JAK1	1.09463	55.1397	27.6696	54.6252
NM_002756	5606	s11173	s11174	s11175	mitogen-activated protein kinase kinase 3	MAP2K3	48.2513	77.406	72.0264	70.9103
NM_004972	3717	s7649	s7650	s7651	Janus kinase 2 (a protein tyrosine kinase)	JAK2	28.6793	83.3491	75.8219	72.4613
NM_145160	5607	s11176	s11177	s11178	mitogen-activated protein kinase kinase 5	MAP2K5	34.1963	68.8764	48.5717	61.4041
NM_000208	3643	s7477	s7478	s7479	insulin receptor	INSR	68.5677	80.7217	57.4056	64.9621
NM_000215	3718	s7652	s7653	s7654	Janus kinase 3 (a protein tyrosine kinase, leukocyte)	JAK3	22.5056	76.8725	56.5369	67.5342
NM_002758	5608	s11179	s11180	s11181	mitogen-activated protein kinase kinase 6	MAP2K6	36.4731	74.3814	49.6943	62.6228
NM_002253	3791	s7822	s7823	s7824	kinase insert domain receptor (a type III receptor tyrosine kinase)	KDR	95.5832	77.349	80.3391	64.6747
NM_145185	5609	s11182	s11183	s11184	mitogen-activated protein kinase kinase 7	MAP2K7	22.1115	55.3038	46.7407	58.5531
NM_002750	5599	s11152	s11153	s11154	mitogen-activated protein kinase 8	MAPK8	6.524	58.2648	9.27999	56.0877
NM_014215	3645	s7480	s7481	s7482	insulin receptor-related receptor	INSRR	60.5112	72.7891	90.015	62.2845
NM_002751	5600	s11155	s11156	s11157	mitogen-activated protein kinase 11	MAPK11	51.2725	84.9084	52.3672	70.0554
NM_001570	3656	s7495	s7496	s223946	interleukin-1 receptor-associated kinase 2	IRAK2	42.4717	81.091	60.426	69.6952
NM_002752	5601	s11158	s11159	s11160	mitogen-activated protein kinase 9	MAPK9	40.0197	81.0923	58.6886	73.8474
NM_005546	3702	s7613	s7614	s223954	IL2-inducible T-cell kinase	ITK	37.305	81.6509	31.8927	67.6506
NM_138981	5602	s11161	s11162	s11163	mitogen-activated protein kinase 10	MAPK10	38.7937	65.7341	63.1791	63.8088
NM_004444	2050	s243	s244	s245	EPH receptor B4	EPHB4	61.9999	80.6476	26.4935	69.0925
NM_012224	4750	s9442	s224108	s9444	NIMA (never in mitosis gene a)-related kinase 1	NEK1	63.0507	75.623	61.3749	70.2191
NM_003821	8767	s247	s225036	s249	receptor-interacting serine-threonine kinase 2	RIPK2	10.815	76.4066	21.9763	66.5774
NM_002498	4752	s9445	s9446	s9447	NIMA (never in mitosis gene a)-related kinase 3	NEK3	7.35592	74.2147	13.1958	63.4814
NM_001211	701	s259	s260	s261	BUB1 budding uninhibited by benzimidazoles 1 homolog beta (yeast)	BUB1B	25.483	60.0451	32.16	57.6811
NM_000269	4830	s9588	s9589	s224121	non-metastatic cells 1, protein (NM23A) expressed in	NME1	24.6511	72.0982	39.163	66.1917
NM_003674	8558	s262	s263	s264	cyclin-dependent kinase (CDC2-like) 10	CDK10	49.6525	79.0552	58.1006	72.5511
NM_001018138	4831	s9591	s224122	s9593	non-metastatic cells 2, protein (NM23B) expressed in	NME2	25.3954	78.8871	110.276	66.4343
NM_004329	657	s280	s281	s282	bone morphogenetic protein receptor, type IA	BMPR1A	5.82344	56.1668	23.0187	50.1164
NM_005009	4833	s9594	s224123	s9596	non-metastatic cells 4, protein expressed in	NME4	139.544	77.762	148.164	71.5882
NM_003600	6790	s195	s196	s197	aurora kinase A	AURKA	1.97034	63.7791	3.34614	45.9557
NM_001005909	51447	s295	s224205	s195221	inositol hexaphosphate kinase 2	IHPK2	38.2245	76.1591	72.6011	66.4064
NM_006176	4900	s9723	s9724	s224138	neurogranin (protein kinase C substrate, RC3)	NRGN	31.5692	78.6647	51.4718	66.5459
NM_001025242	3654	s322	s323	s324	interleukin-1 receptor-associated kinase 1	IRAK1	11.7344	31.2983	17.125	34.3236
NM_001007792	4914	s9745	s224140	s9747	neurotrophic tyrosine kinase, receptor, type 1	NTRK1	145.849	85.0354	159.176	86.4326
NM_002447	4486	s8996	s8997	s8998	macrophage stimulating 1 receptor (c-met-related tyrosine kinase)	MST1R	-0.175141	83.3372	4.36184	59.9877
NM_001798	1017	s204	s205	s206	cyclin-dependent kinase 2	CDK2	32.007	88.3273	115.541	59.6323
NM_005592	4593	s9084	s9085	s224073	muscle, skeletal, receptor tyrosine kinase	MUSK	106.004	80.2293	90.8303	66.1857
NM_175886	221823	s213	s214	s215	phosphoribosyl pyrophosphate synthetase 1-like 1	PRPS1L1	29.4675	55.7565	83.6402	46.2843
NM_000431	4598	s9096	s224075	s9098	mevalonate kinase (mevalonic aciduria)	MVK	16.113	76.0056	20.4126	62.1208
NM_005813	23683	s231	s232	s233	protein kinase D3	PRKD3	54.031	78.5694	69.6074	65.7564
NM_053028	4638	s9193	s9194	s9195	myosin, light chain kinase	MYLK	24.6949	78.5165	30.6766	67.8167
NM_003558	8395	s15933	s15934	s15935	phosphatidylinositol-4-phosphate 5-kinase, type I, beta	PIP5K1B	22.8121	81.0063	58.5951	72.7536
NM_001039091	5634	s11236	s11237	s11238	phosphoribosyl pyrophosphate synthetase 2	PRPS2	37.7429	81.594	34.1647	75.3002
NM_003559	8396	s15936	s15937	s224922	phosphatidylinositol-4-phosphate 5-kinase, type II, beta	PIP5K2B	64.8459	73.529	29.0595	68.3867
NM_002766	5635	s11239	s11240	s11241	phosphoribosyl pyrophosphate synthetase-associated protein 1	PRPSAP1	46.3686	79.5622	49.1731	71.433
XM_001133335	8408	s15963	s15964	s15965	unc-51-like kinase 1 (C. elegans)	ULK1	25.3517	78.997	19.9983	73.2847
NM_002767	5636	s11242	s11243	s11244	phosphoribosyl pyrophosphate synthetase-associated protein 2	PRPSAP2	15.2373	76.8037	38.6285	68.2606
NM_001032296	8428	s15993	s15994	s15995	serine/threonine kinase 24 (STE20 homolog, yeast)	STK24	5.56072	59.967	8.1841	59.0454
NM_006742	5681	s11324	s11325	s11326	protein serine kinase H1	PSKH1	39.6256	75.2392	72.6813	68.3576
NM_001004023	8444	s16024	s16025	s16026	dual-specificity tyrosine-(Y)-phosphorylation regulated kinase 3	DYRK3	106.442	72.2398	68.0839	65.2956
NM_153831	5747	s11484	s11485	s11486	PTK2 protein tyrosine kinase 2	PTK2	31.5692	65.2192	41.0875	62.9903
NM_006488	3795	s7828	s7829	s7830	ketohexokinase (fructokinase)	KHK	23.1186	71.8811	24.8764	58.1153
NM_003583	8445	s16027	s16028	s16029	dual-specificity tyrosine-(Y)-phosphorylation regulated kinase 2	DYRK2	21.8488	73.0909	103.112	64.2284
NM_005975	5753	s11487	s11488	s11489	PTK6 protein tyrosine kinase 6	PTK6	55.5635	80.1697	212.06	71.7276
NM_201554	1606	s3911	s3912	s3913	diacylglycerol kinase, alpha 80kDa	DGKA	64.9773	70.7692	117.305	62.2202
NM_002821	5754	s11490	s224470	s11492	PTK7 protein tyrosine kinase 7	PTK7	57.4462	89.1718	139.49	77.4321
NM_002759	5610	s11185	s11186	s11187	eukaryotic translation initiation factor 2-alpha kinase 2	EIF2AK2	21.7175	88.0057	47.3956	70.9346
NM_000222	3815	s7869	s7870	s7871	v-kit Hardy-Zuckerman 4 feline sarcoma viral oncogene homolog	KIT	4.86016	81.3173	42.5175	65.0227
NM_005044	5613	s11194	s224411	s224410	protein kinase, X-linked	PRKX	22.3305	68.2662	16.9779	59.0503
NM_003551	8382	s15907	s15908	s15909	non-metastatic cells 5, protein expressed in (nucleoside-diphosphate kinase)	NME5	29.4237	87.4418	71.2913	73.6
NM_002760	5616	s11197	s11198	s11199	protein kinase, Y-linked	PRKY	27.3658	72.4913	24.128	67.7197
NM_003557	8394	s15930	s15931	s15932	phosphatidylinositol-4-phosphate 5-kinase, type I, alpha	PIP5K1A	114.498	87.6721	125.231	76.9725
NM_002764	5631	s11233	s224421	s11235	phosphoribosyl pyrophosphate synthetase 1	PRPS1	51.4039	80.8315	62.4173	69.5727
NM_000476	203	s469	s470	s471	adenylate kinase 1	AK1	65.0211	68.6316	65.5446	65.3126
NM_006182	4921	s9761	s9762	s9763	discoidin domain receptor family, member 2	DDR2	2.80225	77.9857	9.03943	69.4454
NM_001042529	80347	s478	s479	s480	Coenzyme A synthase	COASY	11.2966	65.885	9.77447	63.4293
NM_002576	5058	s10019	s10020	s10021	p21/Cdc42/Rac1-activated kinase 1 (STE20 homolog, yeast)	PAK1	61.9561	78.8831	72.6011	68.3261
NM_001274	1111	s502	s503	s504	CHK1 checkpoint homolog (S. pombe)	CHEK1	7.53106	19.9891	9.72102	24.7907
XM_001126110	5062	s10022	s10023	s10024	p21 (CDKN1A)-activated kinase 2	PAK2	44.3544	75.6389	39.9115	68.5892
NM_004614	7084	s519	s520	s521	thymidine kinase 2, mitochondrial	TK2	58.8911	75.6693	56.2696	67.0867
NM_002578	5063	s10025	s10026	s10027	p21 (CDKN1A)-activated kinase 3	PAK3	22.0678	79.1148	37.7865	72.089
NM_001184	545	s534	s535	s536	ataxia telangiectasia and Rad3 related	ATR	48.2513	56.1483	89.5874	60.5673
NM_006197	5108	s10127	s10128	s10129	pericentriolar material 1	PCM1	37.8742	84.0784	74.1113	69.5824
NM_000291	5230	s373	s374	s375	phosphoglycerate kinase 1	PGK1	35.685	83.406	24.5289	64.8723
NM_003618	8491	s551	s552	s553	mitogen-activated protein kinase kinase kinase kinase 3	MAP4K3	17.6017	76.8434	38.6017	64.0768
NM_033018	5127	s10156	s10157	s10158	PCTAIRE protein kinase 1	PCTK1	58.103	85.8455	76.557	75.5609
NM_001348	1613	s557	s558	s559	death-associated protein kinase 3	DAPK3	64.6708	79.0102	110.022	71.4596
NM_002595	5128	s10159	s10160	s10161	PCTAIRE protein kinase 2	PCTK2	9.10733	63.0815	19.731	60.5212
NM_001018065	4915	s9748	s9749	s9750	neurotrophic tyrosine kinase, receptor, type 2	NTRK2	7.61863	71.0393	27.3221	53.963
NM_014791	9833	s385	s386	s387	maternal embryonic leucine zipper kinase	MELK	40.8078	93.5372	48.5583	66.4355
NM_002530	4916	s9751	s9752	s9753	neurotrophic tyrosine kinase, receptor, type 3	NTRK3	31.8319	40.2302	28.0304	34.1672
NM_005030	5347	s448	s449	s450	polo-like kinase 1 (Drosophila)	PLK1	2.45197	15.2002	4.6425	14.991
NM_001083592	4919	s9755	s9756	s9757	receptor tyrosine kinase-like orphan receptor 1	ROR1	14.4491	78.0387	42.9452	68.0314
NM_001786	983	s463	s464	s465	cell division cycle 2, G1 to S and G2 to M	CDC2	9.5014	69.6203	15.0668	62.259
NM_004560	4920	s9758	s9759	s9760	receptor tyrosine kinase-like orphan receptor 2	ROR2	67.9985	80.1419	45.2305	67.8628
NM_080916	1716	s4071	s4072	s4073	deoxyguanosine kinase	DGUOK	26.2711	69.8586	18.2342	63.2668
NM_020630	5979	s11935	s11936	s11937	ret proto-oncogene	RET	24.3008	86.4967	23.727	76.0933
NM_001081560	1760	s4164	s4165	s223429	dystrophia myotonica-protein kinase	DMPK	20.6666	78.2094	24.0478	68.4267
NM_002929	6011	s12025	s12026	s12027	G protein-coupled receptor kinase 1	GRK1	75.2668	81.0023	121.689	74.1542
NM_001381	1796	s4236	s4237	s4238	docking protein 1, 62kDa (downstream of tyrosine kinase 1)	DOK1	63.0507	71.1478	143.353	69.3338
NM_021133	6041	s12064	s12065	s12066	ribonuclease L (2,5-oligoisoadenylate synthetase-dependent)	RNASEL	45.7118	77.4589	32.8015	75.5634
NM_012145	1841	s4357	s4358	s4359	deoxythymidylate kinase (thymidylate kinase)	DTYMK	19.5282	65.1041	26.44	63.0169
NM_005406	6093	s12097	s224548	s12099	Rho-associated, coiled-coil containing protein kinase 1	ROCK1	28.0225	55.7261	51.4183	58.8344
NM_130438	1859	s4399	s4400	s4401	dual-specificity tyrosine-(Y)-phosphorylation regulated kinase 1A	DYRK1A	18.4774	65.3145	36.6372	66.0923
NM_002944	6098	s12112	s12113	s12114	v-ros UR2 sarcoma virus oncogene homolog 1 (avian)	ROS1	59.942	81.9222	94.1313	72.3898
NM_145695	1607	s3914	s3915	s3916	diacylglycerol kinase, beta 90kDa	DGKB	9.98303	81.86	13.3829	65.0773
NM_004431	1969	s4564	s4565	s4566	EPH receptor A2	EPHA2	113.491	83.1003	79.7912	70.5744
NM_006915	6102	s12121	s12122	s12123	retinitis pigmentosa 2 (X-linked recessive)	RP2	1.26977	-3.53991	21.9896	69.6819
NM_001039468	2011	s4648	s4649	s4650	MAP/microtubule affinity-regulating kinase 2	MARK2	58.8911	72.4979	82.8517	65.8437
NM_001006665	6195	s12273	s12274	s12275	ribosomal protein S6 kinase, 90kDa, polypeptide 1	RPS6KA1	15.7627	84.5126	59.3167	82.358
NM_002822	5756	s11493	s11494	s11495	twinfilin, actin-binding protein, homolog 1 (Drosophila)	TWF1	19.6596	85.4127	30.1955	68.6098
NM_001346	1608	s3917	s3918	s223379	diacylglycerol kinase, gamma 90kDa	DGKG	85.7315	85.7356	50.3625	72.4504
NM_002860	5832	s11633	s11634	s11635	aldehyde dehydrogenase 18 family, member A1	ALDH18A1	23.8192	85.1903	44.2148	76.0242
NM_001347	1609	s3920	s3921	s3922	diacylglycerol kinase, theta 110kDa	DGKQ	102.808	82.9097	64.716	71.1613
NM_004579	5871	s11687	s11688	s11689	mitogen-activated protein kinase kinase kinase kinase 2	MAP4K2	22.5056	76.7931	19.9048	70.612
NM_004938	1612	s3929	s3930	s3931	death-associated protein kinase 1	DAPK1	57.5776	79.729	77.5727	69.1992
NM_002880	5894	s11749	s11750	s11751	v-raf-1 murine leukemia viral oncogene homolog 1	RAF1	34.3276	84.6952	81.9562	72.7669
NM_004958	2475	s602	s603	s604	FK506 binding protein 12-rapamycin associated protein 1	FRAP1	8.49434	66.5071	16.283	59.2879
NM_002611	5164	s10255	s10256	s10257	pyruvate dehydrogenase kinase, isozyme 2	PDK2	47.7697	80.2174	43.9609	66.4889
NM_001005862	2064	s611	s612	s613	v-erb-b2 erythroblastic leukemia viral oncogene homolog 2, neuro/glioblastoma derived oncogene homolog (avian)	ERBB2	48.0324	86.7098	86.861	71.7519
NM_005391	5165	s10258	s10259	s10260	pyruvate dehydrogenase kinase, isozyme 3	PDK3	46.8502	77.7025	52.5677	66.7702
NM_018343	55781	s620	s224388	s622	RIO kinase 2 (yeast)	RIOK2	14.2302	68.3006	36.8644	59.7269
NM_002612	5166	s10261	s10262	s10263	pyruvate dehydrogenase kinase, isozyme 4	PDK4	28.8983	77.5264	46.1928	66.2245
NM_001014431	207	s659	s660	s661	v-akt murine thymoma viral oncogene homolog 1	AKT1	30.4307	78.9374	72.4273	66.239
NM_002613	5170	s10273	s10274	s10275	3-phosphoinositide dependent protein kinase-1	PDPK1	14.1426	71.8414	21.7224	59.2128
NM_002650	5297	s709	s224265	s711	phosphatidylinositol 4-kinase, catalytic, alpha polypeptide	PIK4CA	48.2513	92.0467	66.1059	77.9427
NM_002626	5211	s10363	s10364	s10365	phosphofructokinase, liver	PFKL	89.1467	81.1519	61.415	68.4182
NM_005228	1956	s563	s564	s565	epidermal growth factor receptor (erythroblastic leukemia viral (v-erb-b) oncogene homolog, avian)	EGFR	10.2895	70.2504	30.0484	57.3149
NM_005627	6446	s740	s741	s742	serum/glucocorticoid regulated kinase	SGK	26.709	88.4809	45.1504	74.1239
NM_000289	5213	s10369	s10370	s10371	phosphofructokinase, muscle	PFKM	19.0466	81.9447	21.5352	64.8954
NM_013254	29110	s761	s762	s763	TANK-binding kinase 1	TBK1	28.329	92.8939	64.5423	74.7509
NM_002627	5214	s10372	s10373	s10374	phosphofructokinase, platelet	PFKP	36.3417	92.7483	76.2229	93.8446
NM_002596	5129	s10162	s10163	s10164	PCTAIRE protein kinase 3	PCTK3	45.7994	94.4306	122.063	67.3984
NM_004759	9261	s569	s570	s571	mitogen-activated protein kinase-activated protein kinase 2	MAPKAPK2	34.2838	79.5026	45.578	62.7016
NM_006206	5156	s10234	s10235	s10236	platelet-derived growth factor receptor, alpha polypeptide	PDGFRA	12.2161	77.7461	18.2075	62.4822
NM_001654	369	s575	s576	s577	v-raf murine sarcoma 3611 viral oncogene homolog	ARAF	112.003	89.5451	72.5743	72.2831
NM_002609	5159	s10240	s10241	s10242	platelet-derived growth factor receptor, beta polypeptide	PDGFRB	30.4745	75.3636	63.4865	67.6785
NM_002378	4145	s584	s585	s586	megakaryocyte-associated tyrosine kinase	MATK	14.887	73.9579	42.5309	64.876
NM_002610	5163	s10252	s10253	s10254	pyruvate dehydrogenase kinase, isozyme 1	PDK1	40.5013	83.1863	85.9522	70.4277
NM_004440	2045	s4731	s4732	s4733	EPH receptor A7	EPHA7	14.3616	49.3501	41.3147	47.7032
NM_001005861	6259	s12390	s12391	s12392	RYK receptor-like tyrosine kinase	RYK	43.0847	71.4761	68.2843	66.1129
NM_001006943	2046	s4734	s223498	s4736	EPH receptor A8	EPHA8	21.8926	76.081	21.0942	65.5126
NM_002969	6300	s12467	s12468	s12469	mitogen-activated protein kinase 12	MAPK12	52.2796	79.042	35.7417	71.2329
NM_004441	2047	s4737	s4738	s4739	EPH receptor B1	EPHB1	25.5268	72.2597	42.5175	65.2592
NM_003010	6416	s12701	s224602	s12703	mitogen-activated protein kinase kinase 4	MAP2K4	20.6666	87.0527	9.98831	75.1486
NM_017449	2048	s4740	s4741	s4742	EPH receptor B2	EPHB2	5.0353	53.7605	9.56064	51.477
NM_032637	6502	s12892	s12893	s12894	S-phase kinase-associated protein 2 (p45)	SKP2	78.4631	78.5628	105.104	68.9518
NM_004443	2049	s4743	s4744	s4745	EPH receptor B3	EPHB3	32.3573	79.1571	34.2984	68.4122
NM_198291	6714	s13412	s13413	s13414	v-src sarcoma (Schmidt-Ruppin A-2) viral oncogene homolog (avian)	SRC	3.67796	61.1821	12.9285	59.1824
NM_005232	2041	s4719	s4720	s223490	EPH receptor A1	EPHA1	65.3276	92.0309	57.4858	68.4073
NM_004445	2051	s4746	s4747	s4748	EPH receptor B6	EPHB6	34.7217	83.0381	55.3876	69.3835
NM_080823	6725	s13433	s224679	s194817	src-related kinase lacking C-terminal regulatory tyrosine and N-terminal myristylation sites	SRMS	41.8587	72.9479	62.845	64.3388
NM_001005915	2065	s4778	s4779	s4780	v-erb-b2 erythroblastic leukemia viral oncogene homolog 3 (avian)	ERBB3	33.1454	84.7773	80.7935	70.7296
NM_003137	6732	s13450	s224686	s13452	SFRS protein kinase 1	SRPK1	2.3644	87.0646	25.1838	90.4551
NM_001006932	6196	s12276	s12277	s12278	ribosomal protein S6 kinase, 90kDa, polypeptide 2	RPS6KA2	22.2867	73.5025	111.813	59.9889
NM_182644	2042	s4722	s4723	s4724	EPH receptor A3	EPHA3	33.3643	88.1235	38.8557	67.3426
NM_004586	6197	s12279	s12280	s12281	ribosomal protein S6 kinase, 90kDa, polypeptide 3	RPS6KA3	12.3037	73.4853	24.5556	65.2859
NM_004438	2043	s4725	s4726	s223493	EPH receptor A4	EPHA4	38.7061	76.3431	36.3298	64.3921
NM_003161	6198	s12282	s12283	s12284	ribosomal protein S6 kinase, 70kDa, polypeptide 1	RPS6KB1	54.644	80.31	92.7949	74.8285
NM_004439	2044	s4728	s4729	s4730	EPH receptor A5	EPHA5	40.983	80.633	52.7147	67.9125
NM_003952	6199	s12285	s12286	s12287	ribosomal protein S6 kinase, 70kDa, polypeptide 2	RPS6KB2	90.2414	90.3843	84.7361	74.5896
NM_001105	90	s974	s975	s976	activin A receptor, type I	ACVR1	41.0705	83.455	119.537	73.6328
NM_002645	5286	s10508	s10509	s10510	phosphoinositide-3-kinase, class 2, alpha polypeptide	PIK3C2A	23.9943	77.8507	24.7427	67.8277
NM_020327	91	s977	s978	s979	activin A receptor, type IB	ACVR1B	18.9152	84.641	31.7457	73.5721
NM_002646	5287	s10511	s10512	s10513	phosphoinositide-3-kinase, class 2, beta polypeptide	PIK3C2B	37.0861	84.9653	44.0812	72.7184
NM_001616	92	s980	s981	s982	activin A receptor, type IIA	ACVR2A	12.5226	66.0981	20.1186	56.312
NM_004570	5288	s10514	s10515	s10516	phosphoinositide-3-kinase, class 2, gamma polypeptide	PIK3C2G	27.322	85.5861	61.3615	70.6423
NM_001106	93	s983	s984	s985	activin A receptor, type IIB	ACVR2B	41.5084	76.1723	40.553	64.5546
NM_002647	5289	s10517	s10518	s10519	phosphoinositide-3-kinase, class 3	PIK3C3	47.8573	92.3432	67.0949	71.0437
NM_001077401	94	s986	s987	s988	activin A receptor type II-like 1	ACVRL1	4.33474	77.124	9.70765	64.8238
NM_006218	5290	s10520	s10521	s10522	phosphoinositide-3-kinase, catalytic, alpha polypeptide	PIK3CA	3.98446	77.8097	52.9953	66.6259
NM_001081640	5591	s773	s774	s775	protein kinase, DNA-activated, catalytic polypeptide	PRKDC	37.4364	85.9712	44.3752	53.9728
NM_006721	132	s1079	s1080	s1081	adenosine kinase	ADK	10.5522	82.1711	32.8684	67.3159
NM_006219	5291	s10523	s10524	s10525	phosphoinositide-3-kinase, catalytic, beta polypeptide	PIK3CB	29.0296	85.3875	50.8704	73.3636
NM_001619	156	s1127	s1128	s1129	adrenergic, beta, receptor kinase 1	ADRBK1	96.8092	92.4081	60.6131	81.5589
NM_002648	5292	s10526	s10527	s10528	pim-1 oncogene	PIM1	45.2301	82.2108	74.9933	80.9634
NM_012395	5218	s10381	s10382	s10383	PFTAIRE protein kinase 1	PFTK1	13.8799	89.1083	26.0792	65.0737
NM_001048200	10114	s800	s223084	s802	homeodomain interacting protein kinase 3	HIPK3	24.1257	79.9341	23.8206	57.646
NM_138733	5232	s10403	s10404	s10405	phosphoglycerate kinase 2	PGK2	21.5861	95.0514	20.5195	70.8897
NM_007313	25	s864	s865	s866	v-abl Abelson murine leukemia viral oncogene homolog 1	ABL1	33.5833	71.6547	45.1771	57.9419
NM_006213	5260	s10448	s224258	s10450	phosphorylase kinase, gamma 1 (muscle)	PHKG1	70.8007	88.4981	55.8954	72.8651
NM_007314	27	s870	s871	s872	v-abl Abelson murine leukemia viral oncogene homolog 2 (arg, Abelson-related gene)	ABL2	21.4985	72.7084	27.0548	63.9992
NM_000294	5261	s10451	s10452	s10453	phosphorylase kinase, gamma 2 (testis)	PHKG2	38.1369	79.9844	41.8092	68.434
NM_023106	2260	s5164	s5165	s5166	fibroblast growth factor receptor 1 (fms-related tyrosine kinase 2, Pfeiffer syndrome)	FGFR1	55.87	91.4445	91.0708	75.5221
NM_001037343	6792	s13573	s13574	s13575	cyclin-dependent kinase-like 5	CDKL5	34.7217	83.7846	40.3525	68.8257
NM_000142	2261	s5167	s5168	s5169	fibroblast growth factor receptor 3 (achondroplasia, thanatophoric dwarfism)	FGFR3	100.881	92.5325	79.9115	75.1862
NM_005990	6793	s13576	s13577	s13578	serine/threonine kinase 10	STK10	13.8361	87.0103	14.7995	68.5613
NM_022970	2263	s5173	s5174	s5175	fibroblast growth factor receptor 2 (bacteria-expressed kinase, keratinocyte growth factor receptor, craniofacial dysostosis 1, Crouzon syndrome, Pfeiffer syndrome, Jackson-Weiss syndrome)	FGFR2	47.507	78.0625	49.9348	69.4963
NM_000455	6794	s13579	s13580	s13581	serine/threonine kinase 11	STK11	24.3884	83.5079	58.0204	71.0643
NM_002011	2264	s5176	s223533	s5178	fibroblast growth factor receptor 4	FGFR4	137.092	80.4622	155.1	67.6458
NM_003160	6795	s13582	s13583	s13584	aurora kinase C	AURKC	11.3404	66.6527	25.2639	60.9323
NM_001042747	2268	s5185	s5186	s5187	Gardner-Rasheed feline sarcoma viral (v-fgr) oncogene homolog	FGR	33.0579	79.2458	113.657	65.9359
NM_003177	6850	s13679	s13680	s13681	spleen tyrosine kinase	SYK	20.4477	83.4788	31.6789	67.5609
NM_005235	2066	s4781	s4782	s4783	v-erb-a erythroblastic leukemia viral oncogene homolog 4 (avian)	ERBB4	23.2062	85.9673	41.5286	67.3862
NM_002019	2321	s5287	s5288	s5289	fms-related tyrosine kinase 1 (vascular endothelial growth factor/vascular permeability factor receptor)	FLT1	45.3177	88.3008	71.3181	71.764
NM_138923	6872	s13730	s13731	s13732	TAF1 RNA polymerase II, TATA box binding protein (TBP)-associated factor, 250kDa	TAF1	35.8163	73.9182	74.4186	63.7652
NM_004119	2322	s5290	s5291	s5292	fms-related tyrosine kinase 3	FLT3	36.911	86.5086	53.1691	74.187
NM_145332	6885	s13766	s13767	s13768	mitogen-activated protein kinase kinase kinase 7	MAP3K7	25.4392	70.7706	22.3104	66.7375
NM_182691	6733	s13453	s13454	s13455	SFRS protein kinase 2	SRPK2	42.1652	93.5239	50.6031	71.1989
NM_173176	2185	s5006	s223514	s5008	PTK2B protein tyrosine kinase 2 beta	PTK2B	17.2952	86.281	50.563	66.2318
NM_003157	6787	s13564	s13565	s13566	NIMA (never in mitosis gene a)-related kinase 4	NEK4	29.0734	80.8898	16.1493	62.9454
NM_005246	2241	s5109	s5110	s5111	fer (fps/fes related) tyrosine kinase (phosphoprotein NCP94)	FER	14.6681	84.9203	59.0227	68.1696
NM_006281	6788	s13567	s13568	s13569	serine/threonine kinase 3 (STE20 homolog, yeast)	STK3	24.1694	83.222	47.8099	68.8657
NM_002005	2242	s5112	s5113	s5114	feline sarcoma oncogene	FES	5.07909	62.5283	11.6856	57.5514
NM_006282	6789	s13570	s13571	s13572	serine/threonine kinase 4	STK4	13.3983	79.2577	26.1059	68.9142
NM_004304	238	s1269	s1270	s1271	anaplastic lymphoma kinase (Ki-1)	ALK	9.85168	77.9831	33.2292	67.9065
NM_181871	5313	s10568	s10569	s10570	pyruvate kinase, liver and RBC	PKLR	31.0437	86.2121	24.2883	71.9205
NM_020547	269	s1325	s1326	s1327	anti-Mullerian hormone receptor, type II	AMHR2	53.7683	96.8489	42.424	78.4362
NM_182470	5315	s10574	s224269	s10576	pyruvate kinase, muscle	PKM2	38.4872	91.1559	32.4407	68.4922
NM_138292	472	s1708	s1709	s1710	ataxia telangiectasia mutated (includes complementation groups A, C and D)	ATM	61.8685	97.2539	58.1407	85.9318
NM_032242	5361	s10696	s10697	s10698	plexin A1	PLXNA1	33.9336	91.3942	24.8897	76.4329
NM_021913	558	s1845	s1846	s1847	AXL receptor tyrosine kinase	AXL	37.0861	89.6986	64.3953	74.797
NM_025179	5362	s10699	s10700	s10701	plexin A2	PLXNA2	35.3785	75.2987	59.0094	64.3836
NM_001715	640	s1994	s1995	s1996	B lymphoid tyrosine kinase	BLK	58.2344	82.1539	80.6465	76.8136
NM_005393	5365	s10705	s10706	s10707	plexin B3	PLXNB3	85.9066	94.5961	117.051	87.3798
NM_005160	157	s1130	s1131	s1132	adrenergic, beta, receptor kinase 2	ADRBK2	140.332	100.767	157.853	90.2417
NM_001203	658	s2041	s2042	s2043	bone morphogenetic protein receptor, type IB	BMPR1B	35.8601	88.923	88.291	79.6974
NM_006252	5563	s11056	s11057	s11058	protein kinase, AMP-activated, alpha 2 catalytic subunit	PRKAA2	67.8671	84.1062	60.1587	78.8085
NM_001204	659	s2044	s2045	s2046	bone morphogenetic protein receptor, type II (serine/threonine kinase)	BMPR2	40.0635	92.4332	53.276	93.1291
NM_002730	5566	s11065	s11066	s11067	protein kinase, cAMP-dependent, catalytic, alpha	PRKACA	31.8319	93.418	42.2636	99.2143
NM_005026	5293	s10529	s224263	s10531	phosphoinositide-3-kinase, catalytic, delta polypeptide	PIK3CD	77.9815	105.242	72.3739	87.3191
NM_013411	204	s1209	s1210	s1211	adenylate kinase 2	AK2	39.4943	80.4649	52.6612	65.5551
NM_002649	5294	s10532	s10533	s10534	phosphoinositide-3-kinase, catalytic, gamma polypeptide	PIK3CG	91.6863	108.678	59.8246	82.7582
NM_001005353	205	s1212	s1213	s1214	adenylate kinase 3-like 1	AK3L1	107.099	82.3378	81.4217	76.0193
NM_002651	5298	s10541	s224266	s10543	phosphatidylinositol 4-kinase, catalytic, beta polypeptide	PIK4CB	96.8529	92.7972	76.851	86.1489
NM_001626	208	s1215	s223500	s1217	v-akt murine thymoma viral oncogene homolog 2	AKT2	26.0522	90.9177	95.3074	75.0722
NM_005028	5305	s10550	s10551	s10552	phosphatidylinositol-4-phosphate 5-kinase, type II, alpha	PIP5K2A	71.5451	89.4061	52.14	78.7491
NM_000154	2584	s5539	s5540	s5541	galactokinase 1	GALK1	1.13842	93.4247	23.1657	87.6805
NM_003242	7048	s14077	s14078	s14079	transforming growth factor, beta receptor II (70/80kDa)	TGFBR2	8.8884	71.5872	26.4267	70.0226
NM_002044	2585	s5542	s5543	s5544	galactokinase 2	GALK2	80.7838	92.105	115.929	87.7023
NM_005424	7075	s14140	s224730	s14142	tyrosine kinase with immunoglobulin-like and EGF-like domains 1	TIE1	80.2145	93.8734	114.044	97.0909
NM_033507	2645	s5648	s5649	s5650	glucokinase (hexokinase 4, maturity onset diabetes of the young 2)	GCK	76.0112	86.7919	107.135	88.2092
NM_003258	7083	s14158	s14159	s14160	thymidine kinase 1, soluble	TK1	70.1877	90.0586	102.444	83.1354
NM_001486	2646	s5651	s5652	s5653	glucokinase (hexokinase 4) regulator	GCKR	74.3911	71.4694	153.55	78.4483
NM_003292	7175	s14353	s14354	s14355	translocated promoter region (to activated MET oncogene)	TPR	15.281	85.4815	53.1022	92.1844
NM_203391	2710	s5784	s5785	s223728	glycerol kinase	GK	34.4152	83.3372	85.6315	90.9353
NM_003328	7294	s14532	s14533	s14534	TXK tyrosine kinase	TXK	4.86016	72.1657	12.9018	69.4478
NM_002020	2324	s5294	s5295	s5296	fms-related tyrosine kinase 4	FLT4	54.9505	74.6965	42.1968	80.3692
NM_033214	2712	s5787	s5788	s5789	glycerol kinase 2	GK2	20.8856	87.091	30.837	86.657
NM_003331	7297	s14535	s14536	s14537	tyrosine kinase 2	TYK2	40.4576	83.4285	63.9409	78.0724
NM_182982	2868	s6084	s6085	s6086	G protein-coupled receptor kinase 4	GRK4	90.8106	102.391	114.82	106.535
NM_006293	7301	s14544	s14545	s14546	TYRO3 protein tyrosine kinase	TYRO3	32.2259	89.2631	72.5075	89.6936
NM_003215	7006	s13970	s13971	s13972	tec protein tyrosine kinase	TEC	68.9617	87.0063	117.653	88.7113
NM_002031	2444	s5363	s5364	s5365	fyn-related kinase	FRK	76.7993	94.6874	50.5897	96.1414
NM_000459	7010	s13982	s224718	s224717	TEK tyrosine kinase, endothelial (venous malformations, multiple cutaneous and mucosal)	TEK	35.2033	83.7224	36.9445	86.6715
NM_153048	2534	s5434	s5435	s5436	FYN oncogene related to SRC, FGR, YES	FYN	59.4603	94.4915	65.999	95.1822
NM_006285	7016	s13994	s224721	s13996	testis-specific kinase 1	TESK1	105.391	91.9647	105.291	89.3261
XM_001127411	2580	s5527	s5528	s5529	cyclin G associated kinase	GAK	11.1652	85.8468	35.3408	91.9176
NM_004612	7046	s14071	s14072	s14073	transforming growth factor, beta receptor I (activin A receptor type II-like kinase, 53kDa)	TGFBR1	14.3178	77.0896	27.8567	84.342
NM_001079	7535	s14973	s14974	s14975	zeta-chain (TCR) associated protein kinase 70kDa	ZAP70	60.0311	92.5781	85.957	66.5753
NM_016281	51347	s27994	s27995	s27996	TAO kinase 3	TAOK3	79.5287	95.305	115.654	67.894
NM_006301	7786	s15344	s15345	s15346	mitogen-activated protein kinase kinase kinase 12	MAP3K12	77.2701	83.5457	106.187	78.3122
NM_016478	51530	s28276	s28277	s28278	zinc finger, C3HC-type containing 1	ZC3HC1	16.5649	70.5782	38.9244	68.1304
NM_004635	7867	s15427	s15428	s15429	mitogen-activated protein kinase-activated protein kinase 3	MAPKAPK3	15.2282	69.9513	43.6512	64.1945
NM_017900	54998	s29953	s29954	s224333	aurora kinase A interacting protein 1	AURKAIP1	74.3201	94.9222	112.406	82.2781
NM_003496	8295	s15796	s15797	s224898	transformation/transcription domain-associated protein	TRRAP	6.70085	62.5708	36.0961	53.7176
NM_018208	55224	s30485	s224352	s30487	ethanolamine kinase 2	ETNK2	36.846	92.5934	45.157	79.379
NM_003503	8317	s15826	s15827	s15828	cell division cycle 7 homolog (S. cerevisiae)	CDC7	9.28209	93.5601	8.66477	71.4124
NM_018216	55229	s30500	s30501	s224353	pantothenate kinase 4	PANK4	47.3093	93.8611	39.7362	79.0178
NM_012474	7371	s14669	s14670	s14671	uridine-cytidine kinase 2	UCK2	33.9422	85.8204	73.2168	71.9463
NM_003607	8476	s16096	s16097	s16098	CDC42 binding protein kinase alpha (DMPK-like)	CDC42BPA	74.8732	96.2496	76.32	71.7663
NM_018323	55300	s30681	s30682	s30683	phosphatidylinositol 4-kinase type 2 beta	PI4K2B	38.0445	89.4947	58.8268	67.6048
NM_003629	8503	s16151	s16152	s16153	phosphoinositide-3-kinase, regulatory subunit 3 (p55, gamma)	PIK3R3	43.0226	105.296	57.9233	84.9024
NM_018339	55312	s30699	s30700	s224358	riboflavin kinase	RFK	34.7718	108.027	38.034	87.7655
NM_001025778	51231	s27724	s27725	s27726	vaccinia related kinase 3	VRK3	91.5591	101.294	147.982	88.7735
NM_003384	7443	s14820	s14821	s14822	vaccinia related kinase 1	VRK1	45.4195	86.0424	114.305	72.6483
NM_016441	51232	s27727	s27728	s27729	cysteine rich transmembrane BMP regulator 1 (chordin-like)	CRIM1	15.6891	85.6041	38.2697	75.1779
NM_006296	7444	s14823	s224777	s14825	vaccinia related kinase 2	VRK2	31.2687	89.8664	62.2574	64.3673
NM_016508	51265	s27797	s27798	s27799	cyclin-dependent kinase-like 3	CDKL3	35.9703	73.0486	41.2158	73.9959
NM_005433	7525	s14955	s14956	s14957	v-yes-1 Yamaguchi sarcoma viral oncogene homolog 1	YES1	3.38212	67.6488	43.6643	61.0482
NM_016616	51314	s27929	s27930	s27931	thioredoxin domain containing 3 (spermatozoa)	TXNDC3	73.2139	102.767	85.119	70.7764
NM_006374	10494	s20568	s20569	s20570	serine/threonine kinase 25 (STE20 homolog, yeast)	STK25	79.8974	82.6941	48.9149	69.8428
NM_033116	91754	s40771	s40772	s40773	NIMA (never in mitosis gene a)- related kinase 9	NEK9	23.8477	82.891	55.5534	64.6049
NM_006384	10519	s20616	s20617	s20618	calcium and integrin binding 1 (calmyrin)	CIB1	22.9719	78.0378	81.348	57.8515
NM_182493	91807	s40786	s40787	s40788	MLCK protein	MLCK	26.2906	86.4155	60.11	66.3761
NM_033266	10595	s20799	s223138	s223137	endoplasmic reticulum to nucleus signalling 2	ERN2	19.5149	79.1543	20.4491	62.8902
NM_001003788	92335	s40921	s40922	s40923	protein kinase LYK5	LYK5	42.9765	94.3882	54.8856	74.8011
NM_172215	10645	s20925	s223143	s20927	calcium/calmodulin-dependent protein kinase kinase 2, beta	CAMKK2	63.1655	88.718	85.8653	78.1082
NM_145040	112464	s41325	s195582	s195583	protein kinase C, delta binding protein	PRKCDBP	101.7	93.6364	75.6129	79.4534
NM_006556	10654	s20942	s20943	s20944	phosphomevalonate kinase	PMVK	38.6437	84.4181	35.8604	72.6087
XM_936372	114783	s41588	s41589	s41590	lemur tyrosine kinase 3	LMTK3	56.3436	93.8958	21.7061	80.5249
NM_005881	10295	s20125	s20126	s20127	branched chain ketoacid dehydrogenase kinase	BCKDK	23.525	87.1936	20.7896	58.4899
NM_014264	10733	s21083	s21084	s21085	polo-like kinase 4 (Drosophila)	PLK4	19.4688	75.032	11.4537	53.318
NM_052902	114790	s41609	s41610	s41611	serine/threonine kinase 11 interacting protein	STK11IP	38.1828	86.2005	62.4407	70.7116
XM_001128799	10746	s21116	s21117	s21118	mitogen-activated protein kinase kinase kinase 2	MAP3K2	32.0523	94.4492	23.5392	79.1102
NM_052931	114836	s41678	s41679	s41680	SLAM family member 6	SLAMF6	93.956	93.5116	103.306	85.566
XM_940612	85443	s40003	s40004	s40005	doublecortin-like kinase 3	DCLK3	17.9938	58.4361	10.7467	40.1627
NM_001014834	10298	s20134	s20135	s20136	p21(CDKN1A)-activated kinase 4	PAK4	4.2118	61.1991	6.49121	44.137
NM_033126	85481	s40075	s40076	s40077	protein serine kinase H2	PSKH2	40.5335	85.7136	63.9988	66.6221
NM_007170	10420	s20378	s20379	s20380	testis-specific kinase 2	TESK2	70.8631	91.2493	102.599	59.7618
NM_001001875	89882	s40181	s195534	s195535	tumor protein D52-like 3	TPD52L3	56.6663	89.89	56.4961	62.7606
NM_006343	10461	s20472	s20473	s20474	c-mer proto-oncogene tyrosine kinase	MERTK	73.9975	90.3588	68.071	64.7297
NM_052853	90956	s40536	s40537	s40538	aarF domain containing kinase 2	ADCK2	44.3132	93.1884	37.1305	68.4352
NM_003656	8536	s16236	s16237	s16238	calcium/calmodulin-dependent protein kinase I	CAMK1	13.7993	86.317	24.2987	70.2736
NM_031480	83732	s38154	s38155	s38156	RIO kinase 1 (yeast)	RIOK1	47.9085	73.2955	116.295	65.2361
NM_003668	8550	s16278	s16279	s16280	mitogen-activated protein kinase-activated protein kinase 5	MAPKAPK5	52.103	82.2225	100.897	69.0256
NM_031965	83903	s38320	s38321	s38322	germ cell associated 2 (haspin)	GSG2	107.093	77.5398	68.4507	66.1769
NM_003681	8566	s16310	s16311	s16312	pyridoxal (pyridoxine, vitamin B6) kinase	PDXK	29.3328	66.4435	70.7159	61.2534
NM_032017	83931	s38326	s38327	s224919	serine/threonine kinase 40	STK40	211.725	88.9413	152.277	82.5877
NM_130470	8567	s16313	s16314	s225002	MAP-kinase activating death domain	MADD	82.8013	87.9246	111.018	74.3523
NM_032028	83942	s38353	s38354	s38355	testis-specific serine kinase 1B	TSSK1B	59.7085	73.6921	55.1213	63.9977
NM_003684	8569	s16319	s16320	s16321	MAP kinase interacting serine/threonine kinase 1	MKNK1	31.7758	63.4336	53.681	56.6887
NM_032037	83983	s38366	s38367	s38368	testis-specific serine kinase 6	TSSK6	22.9258	86.7303	24.5344	68.0776
NM_003639	8517	s16186	s16187	s16188	inhibitor of kappa light polypeptide gene enhancer in B-cells, kinase gamma	IKBKG	70.7248	76.2415	33.569	69.9604
NM_003688	8573	s16328	s16329	s16330	calcium/calmodulin-dependent serine protein kinase (MAGUK family)	CASK	28.1805	81.1489	15.0938	66.9065
NM_172206	84254	s38733	s38734	s38735	calcium/calmodulin-dependent protein kinase kinase 1, alpha	CAMKK1	17.9938	88.8303	43.1798	78.6362
NM_001008910	8576	s16337	s16338	s16339	serine/threonine kinase 16	STK16	63.6264	83.8023	69.6029	66.6629
NM_032430	84446	s39016	s39017	s39018	BR serine/threonine kinase 1	BRSK1	28.0883	98.0209	31.5264	88.1327
NM_018401	55351	s30804	s30805	s224359	serine/threonine kinase 32B	STK32B	9.05162	88.5099	15.9842	79.313
NM_201532	8525	s16203	s16204	s16205	diacylglycerol kinase, zeta 104kDa	DGKZ	29.1484	65.7305	25.5164	57.4243
NM_018423	55359	s30822	s30823	s30824	serine/threonine/tyrosine kinase 1	STYK1	13.7993	71.9181	10.3015	62.1402
NM_003647	8526	s16206	s16207	s16208	diacylglycerol kinase, epsilon 64kDa	DGKE	73.9514	86.9564	61.1575	76.2338
NM_018425	55361	s30825	s30826	s30827	phosphatidylinositol 4-kinase type II	PI4KII	14.2141	72.5007	31.4478	60.9282
NM_152879	8527	s16209	s16210	s224988	diacylglycerol kinase, delta 130kDa	DGKD	184.945	94.0609	154.398	84.4812
NM_018571	55437	s30873	s30874	s30875	amyotrophic lateral sclerosis 2 (juvenile) chromosome region, candidate 2	ALS2CR2	30.7156	78.4899	113.244	76.0526
NM_145862	11200	s22119	s22120	s22121	CHK2 checkpoint homolog (S. pombe)	CHEK2	113.269	70.7586	124.047	65.5301
NM_145203	122011	s42512	s42513	s42514	casein kinase 1, alpha 1-like	CSNK1A1L	18.593	82.9548	41.949	68.308
NM_007199	11213	s22133	s22134	s22135	interleukin-1 receptor-associated kinase 3	IRAK3	20.7133	80.0295	52.9346	74.3199
NM_152327	122481	s42534	s42535	s42536	adenylate kinase 7	AK7	42.8382	76.0806	42.2109	76.0202
NM_007229	11252	s22214	s22215	s22216	protein kinase C and casein kinase substrate in neurons 2	PACSIN2	64.2256	86.7082	92.8181	75.6422
NM_175866	127933	s43238	s43239	s43240	U2AF homology motif (UHM) kinase 1	UHMK1	75.242	87.7859	80.7981	79.1486
NM_016447	51678	s28517	s28518	s28519	membrane protein, palmitoylated 6 (MAGUK p55 subfamily member 6)	MPP6	13.7993	68.3923	26.2889	56.5879
NM_001029881	130106	s43473	s43474	s43475	calcium and integrin binding family member 4	CIB4	2.46024	42.148	15.4473	45.5782
NM_016231	51701	s28543	s28544	s28545	nemo-like kinase	NLK	58.971	89.0259	99.7316	76.8014
NM_145259	130399	s43497	s43498	s43499	activin A receptor, type IC	ACVR1C	95.5693	76.7589	93.0145	68.29
NM_014397	10783	s21183	s21184	s21185	NIMA (never in mitosis gene a)-related kinase 6	NEK6	30.1164	98.0084	73.3085	84.8436
NM_016308	51727	s28582	s28583	s28584	cytidylate kinase	CMPK	70.5865	82.8092	106.488	71.2132
NM_139209	131890	s43646	s43647	s43648	G protein-coupled receptor kinase 7	GRK7	20.8055	82.2488	31.5788	66.7565
NM_016507	51755	s28621	s28622	s28623	Cdc2-related kinase, arginine/serine-rich	CRKRS	48.8765	86.9467	58.7221	69.0172
NM_145262	132158	s43670	s43671	s43672	glycerate kinase	GLYCTK	79.1139	80.8326	145.167	69.6448
NM_052947	115701	s41848	s41849	s41850	alpha-kinase 2	ALPK2	23.7094	86.6832	34.5641	64.5845
NM_033015	10922	s21477	s223164	s21479	Fas-activated serine/threonine kinase	FASTK	69.9873	78.4261	66.1331	61.3422
NM_054111	117283	s42154	s42155	s42156	inositol hexaphosphate kinase 3	IHPK3	3.01337	64.9663	14.4129	58.1083
NM_006852	11011	s21678	s223176	s21680	tousled-like kinase 2	TLK2	86.1201	77.9323	80.0386	65.4713
NM_152309	118788	s42242	s42243	s42244	phosphoinositide-3-kinase adaptor protein 1	PIK3AP1	13.7532	65.399	66.958	62.4714
NM_006871	11035	s21740	s21741	s21742	receptor-interacting serine-threonine kinase 3	RIPK3	30.3008	72.9681	66.7878	67.6804
NM_198578	120892	s42413	s42414	s42415	leucine-rich repeat kinase 2	LRRK2	77.0396	76.1486	84.5952	66.7181
NM_003804	8737	s16651	s16652	s16653	receptor (TNFRSF)-interacting serine-threonine kinase 1	RIPK1	26.9359	77.709	30.5313	65.4713
NM_017514	55558	s30977	s224372	s30979	plexin A3	PLXNA3	16.15	87.8594	14.6879	72.1587
NM_003831	8780	s16726	s16727	s16728	RIO kinase 3 (yeast)	RIOK3	11.7711	67.0773	35.1141	59.937
NM_017525	55561	s30983	s30984	s30985	CDC42 binding protein kinase gamma (DMPK-like)	CDC42BPG	48.646	76.9281	88.1175	63.1002
NM_003845	8798	s16765	s16766	s16767	dual-specificity tyrosine-(Y)-phosphorylation regulated kinase 4	DYRK4	7.16179	39.5737	30.8717	38.8715
NM_017567	55577	s31007	s31008	s224374	N-acetylglucosamine kinase	NAGK	50.2132	81.6579	68.9482	69.7924
NM_004196	8814	s16804	s16805	s16806	cyclin-dependent kinase-like 1 (CDC2-related kinase)	CDKL1	11.0336	75.143	32.312	61.179
NM_198892	55589	s31027	s31028	s31029	BMP2 inducible kinase	BMP2K	52.8866	78.3748	51.9526	61.7946
NM_014238	8844	s16885	s16886	s16887	kinase suppressor of ras 1	KSR1	41.0867	79.0364	58.0936	64.0649
NM_017988	55681	s31239	s31240	s31241	SCY1-like 2 (S. cerevisiae)	SCYL2	67.867	84.371	70.1136	73.4175
NM_031267	8621	s16397	s16398	s16399	cell division cycle 2-like 5 (cholinesterase-related cell division controller)	CDC2L5	7.39226	48.8932	18.8386	48.6033
NM_006875	11040	s21751	s21749	s21750	pim-2 oncogene	PIM2	65.6084	86.0299	133.762	67.7116
NM_018238	55750	s31413	s31414	s31415	acylglycerol kinase	AGK	88.2404	83.3127	118.691	67.0085
NM_007174	11113	s21910	s21911	s223195	citron (rho-interacting, serine/threonine kinase 21)	CIT	38.1367	81.2377	70.2314	68.7448
NM_018492	55872	s31706	s31707	s31708	PDZ binding kinase	PBK	13.6149	76.7728	23.6702	72.0063
NM_032435	84451	s39031	s39032	s39033	mixed lineage kinase 4	KIAA1804	63.1194	64.8567	79.0173	57.4795
NM_001075099	8631	s16420	s16421	s16422	src kinase associated phosphoprotein 1	SKAP1	17.8555	78.6286	15.2771	67.1189
NM_032538	84630	s39212	s39213	s39214	tau tubulin kinase 1	TTBK1	8.36022	72.6741	12.2786	62.5446
NM_021970	8649	s16462	s16463	s225014	mitogen-activated protein kinase kinase 1 interacting protein 1	MAP2K1IP1	36.2929	85.3378	67.1937	67.726
NM_018584	55450	s30876	s30877	s30878	calcium/calmodulin-dependent protein kinase II inhibitor 1	CAMK2N1	33.0664	80.533	33.0976	67.3864
NM_003985	8711	s16594	s16595	s16596	tyrosine kinase, non-receptor, 1	TNK1	26.0141	68.377	46.6758	64.3109
NM_018638	55500	s30891	s30892	s30893	ethanolamine kinase 1	ETNK1	81.3263	80.3721	67.3377	77.5094
NM_022048	53944	s28821	s28822	s28823	casein kinase 1, gamma 1	CSNK1G1	33.9882	63.116	49.5565	58.5511
NM_001039582	139728	s44235	s44236	s44237	pregnancy upregulated non-ubiquitously expressed CaM kinase	PNCK	76.0717	77.2249	114.724	62.2398
NM_020639	54101	s28863	s28864	s28865	receptor-interacting serine-threonine kinase 4	RIPK4	15.2743	62.1048	52.7382	57.7531
NM_133494	140609	s44315	s44316	s44317	NIMA (never in mitosis gene a)-related kinase 7	NEK7	14.9977	70.52	33.7916	62.3022
NM_017719	54861	s29614	s224323	s29616	SNF related kinase	SNRK	28.964	78.336	16.4424	68.7424
NM_080836	140901	s44459	s44460	s44461	serine/threonine kinase 35	STK35	73.4904	82.7315	83.1811	73.2147
NM_017771	54899	s29710	s29711	s29712	PX domain containing serine/threonine kinase	PXK	74.3662	73.3731	116.19	61.3998
NM_173496	143098	s44504	s44505	s44506	membrane protein, palmitoylated 7 (MAGUK p55 subfamily member 7)	MPP7	25.4609	68.5157	28.2661	64.2149
NM_017859	54963	s29866	s29867	s29868	uridine-cytidine kinase 1-like 1	UCKL1	29.7015	72.0749	37.9816	63.7697
NM_173500	146057	s44812	s44813	s44814	tau tubulin kinase 2	TTBK2	8.12975	74.645	5.56156	60.975
NM_001042453	51765	s28642	s28643	s28644	serine/threonine protein kinase MST4	RP6-213H19.1	58.4639	96.7434	43.9262	76.9202
XM_929989	54986	s29923	s29924	s29925	unc-51-like kinase 4 (C. elegans)	ULK4	49.0608	75.2845	65.138	62.007
NM_144685	147746	s45052	s45053	s45054	homeodomain interacting protein kinase 4	HIPK4	104.788	81.006	76.5819	65.9645
NM_007254	11284	s22286	s22287	s22288	polynucleotide kinase 3-phosphatase	PNKP	50.4437	83.2835	103.201	76.1978
NM_152835	149420	s45286	s223359	s45288	PDLIM1 interacting kinase 1 like	PDIK1L	16.5649	79.6218	40.1159	78.2222
NM_080871	136371	s44003	s44004	s44005	ankyrin repeat and SOCS box-containing 10	ASB10	23.3867	84.6082	30.767	65.0273
NM_133646	51776	s28651	s28652	s28653	sterile alpha motif and leucine zipper containing kinase AZK	ZAK	5.45633	73.6783	3.71534	59.6706
NM_173492	138429	s44112	s223329	s44114	phosphatidylinositol-4-phosphate 5-kinase-like 1	PIP5KL1	0.0172851	53.7742	10.511	52.058
NM_148977	53354	s28718	s28719	s28720	pantothenate kinase 1	PANK1	5.04148	75.4079	21.3002	65.2841
NM_153809	138474	s44115	s44116	s44117	TAF1-like RNA polymerase II, TATA box binding protein (TBP)-associated factor, 210kDa	TAF1L	26.3828	85.267	76.9223	68.6572
NM_001004358	53834	s28780	s28781	s28782	fibroblast growth factor receptor-like 1	FGFRL1	7.25398	74.1055	104.864	63.6257
NM_001013742	139189	s44175	s44176	s44177	diacylglycerol kinase, kappa	DGKK	12.5086	54.9865	20.0039	51.6416
NM_003913	8899	s17017	s17018	s17019	PRP4 pre-mRNA processing factor 4 homolog B (yeast)	PRPF4B	53.4858	67.474	103.018	62.8194
NM_020397	57118	s32715	s32716	s32717	calcium/calmodulin-dependent protein kinase ID	CAMK1D	17.8555	69.9319	82.2384	62.7342
NM_003942	8986	s17138	s17139	s17140	ribosomal protein S6 kinase, 90kDa, polypeptide 4	RPS6KA4	81.2802	66.2437	86.9259	65.9213
NM_020341	57144	s32772	s32773	s32774	p21(CDKN1A)-activated kinase 7	PAK7	102.76	77.1487	70.1529	68.2564
NM_003948	8999	s17164	s17165	s17166	cyclin-dependent kinase-like 2 (CDC2-related kinase)	CDKL2	17.0258	54.1446	26.3413	55.6315
NM_181093	57147	s32778	s32779	s32780	SCY1-like 3 (S. cerevisiae)	SCYL3	15.5047	71.0568	14.989	62.0538
NM_003954	9020	s17186	s17187	s17188	mitogen-activated protein kinase kinase kinase 14	MAP3K14	50.4437	71.4438	44.1749	65.8313
NM_020439	57172	s32827	s32828	s224457	calcium/calmodulin-dependent protein kinase IG	CAMK1G	26.982	70.3383	32.2596	63.9101
NM_003957	9024	s17197	s17198	s17199	BR serine/threonine kinase 2	BRSK2	20.4367	68.9956	32.4822	61.005
NM_020666	57396	s32986	s32987	s32988	CDC-like kinase 4	CLK4	86.581	86.7082	65.8974	68.1508
NM_006575	11183	s22077	s22078	s22079	mitogen-activated protein kinase kinase kinase kinase 5	MAP4K5	51.3655	73.7476	85.6035	68.1376
NM_001015880	9060	s17279	s17280	s17281	3-phosphoadenosine 5-phosphosulfate synthase 2	PAPSS2	101.147	80.884	73.8977	65.2901
NM_001048218	57410	s33013	s33014	s33015	SCY1-like 1 (S. cerevisiae)	SCYL1	10.8954	68.7238	37.7721	63.1134
NM_005443	9061	s17282	s17283	s17284	3-phosphoadenosine 5-phosphosulfate synthase 1	PAPSS1	10.0657	76.6674	9.71227	60.2886
NM_020778	57538	s33259	s33260	s33261	alpha-kinase 3	ALPK3	10.9876	75.4149	20.2789	67.8976
NM_031272	56155	s32015	s32016	s32017	testis expressed 14	TEX14	20.9899	71.5533	30.7146	62.6442
NM_001042600	11184	s22080	s22081	s223205	mitogen-activated protein kinase kinase kinase kinase 1	MAP4K1	5.82507	68.3534	31.186	57.1855
NM_020126	56848	s32283	s32284	s32285	sphingosine kinase 2	SPHK2	19.0078	82.8244	92.0848	65.7533
NM_032454	8859	s16918	s225049	s16920	serine/threonine kinase 19	STK19	24.3547	81.5761	54.9249	64.0901
NM_020168	56924	s32405	s32406	s32407	p21(CDKN1A)-activated kinase 6	PAK6	6.97741	44.9873	21.6275	44.1082
NM_182965	8877	s16957	s16958	s16959	sphingosine kinase 1	SPHK1	61.4139	78.8159	58.1066	66.2441
NM_001038702	56990	s32543	s32544	s32545	CDC42 small effector 2	CDC42SE2	16.0118	70.0026	59.4815	65.8289
NM_014920	22858	s22514	s22515	s22516	intestinal cell (MAK-like) kinase	ICK	21.8656	54.8228	35.7557	57.3427
NM_152910	160851	s46227	s46228	s46229	diacylglycerol kinase, eta	DGKH	61.2295	68.2952	66.8009	64.9037
NM_014975	22983	s22769	s22770	s22771	microtubule associated serine/threonine kinase 1	MAST1	73.5826	71.2718	102.062	72.8331
NM_001040261	166614	s46617	s46618	s46619	doublecortin-like kinase 2	DCLK2	77.3623	68.9041	86.6902	65.7677
NM_015000	23012	s22826	s22827	s22828	serine/threonine kinase 38 like	STK38L	114.606	79.2445	75.1023	75.0327
NM_145059	197258	s47084	s47085	s47086	fucokinase	FUK	30.3469	54.1571	105.113	55.8319
XM_038150	23031	s22869	s22870	s22871	microtubule associated serine/threonine kinase 3	MAST3	3.38212	65.8332	25.883	60.987
NM_152649	197259	s47087	s47088	s47089	mixed lineage kinase domain-like	MLKL	17.1641	67.241	33.0322	60.1998
NM_015028	23043	s22905	s22906	s22907	TRAF2 and NCK interacting kinase	TNIK	21.7274	71.0443	66.4735	63.7157
NM_145001	202374	s47443	s47444	s47445	serine/threonine kinase 32A	STK32A	124.746	75.849	73.6882	64.6385
NM_007271	11329	s22337	s22338	s22339	serine/threonine kinase 38	STK38	30.0242	76.2471	47.4876	61.0242
NM_015092	23049	s22917	s22918	s223562	PI-3-kinase-related kinase SMG-1	SMG1	88.2865	75.3219	51.5598	66.3341
NM_174922	203054	s47461	s47462	s195847	aarF domain containing kinase 5	ADCK5	68.7428	68.6711	101.408	61.4298
NM_015076	23097	s23028	s23029	s23030	cell division cycle 2-like 6 (CDK8-like)	CDC2L6	5.77898	48.2996	9.0052	43.2538
NM_198465	203447	s47517	s47518	s47519	Nik related kinase	NRK	19.5149	85.7691	43.9392	80.3257
NM_173354	150094	s45376	s45377	s45378	SNF1-like kinase	SNF1LK	29.3328	80.49	17.3852	63.1974
NM_007284	11344	s22382	s22383	s22384	twinfilin, actin-binding protein, homolog 2 (Drosophila)	TWF2	6.3321	71.8307	11.2704	62.277
NM_001031741	152110	s45661	s45662	s45663	NIMA (never in mitosis gene a)- related kinase 10	NEK10	49.8905	82.0186	83.1418	69.3208
NM_014911	22848	s22493	s22494	s22495	AP2 associated kinase 1	AAK1	157.196	87.5751	136.787	71.3248
NM_173515	154043	s45838	s45839	s45840	CNKSR family member 3	CNKSR3	114.56	79.2251	124.492	71.9415
NM_014916	22853	s22505	s22506	s22507	lemur tyrosine kinase 2	LMTK2	52.103	79.834	57.3996	69.4348
NM_001008534	158798	s46114	s46115	s46116	A kinase (PRKA) anchor protein 14	AKAP14	112.486	83.6095	121.781	70.924
NM_004717	9162	s17511	s17512	s17513	diacylglycerol kinase, iota	DGKI	20.6211	55.7785	52.2799	61.2114
NM_033066	58538	s33940	s33941	s33942	membrane protein, palmitoylated 4 (MAGUK p55 subfamily member 4)	MPP4	69.7108	74.9918	87.5806	72.9339
NM_004721	9175	s17533	s17534	s17535	mitogen-activated protein kinase kinase kinase 13	MAP3K13	118.708	64.5224	129.716	69.5812
NM_021733	60385	s34052	s34053	s34054	testis-specific kinase substrate	TSKS	17.8555	68.8847	57.0592	66.8021
NM_004734	9201	s17584	s17585	s17586	doublecortin-like kinase 1	DCLK1	23.9859	72.7476	22.4132	73.4355
NM_022128	64080	s34394	s34395	s34396	ribokinase	RBKS	41.9624	77.5537	41.53	71.3692
NM_004217	9212	s17611	s17612	s17613	aurora kinase B	AURKB	14.2602	61.9772	35.939	61.7094
NM_022133	64089	s34409	s34410	s34411	sorting nexin 16	SNX16	39.796	77.5467	62.4145	72.8775
NM_004742	9223	s17635	s17636	s17637	membrane associated guanylate kinase, WW and PDZ domain containing 1	MAGI1	88.6552	54.6938	45.3665	55.5691
NM_022158	64122	s34477	s34478	s34479	fructosamine 3 kinase	FN3K	44.8202	82.0588	15.2902	70.906
NM_004672	9064	s17288	s17289	s17290	mitogen-activated protein kinase kinase kinase 6	MAP3K6	34.6796	90.467	43.6774	82.4413
NM_182398	9252	s17691	s17692	s17693	ribosomal protein S6 kinase, 90kDa, polypeptide 5	RPS6KA5	16.6571	71.6823	37.7852	60.9582
NM_022474	64398	s34686	s34687	s34688	membrane protein, palmitoylated 5 (MAGUK p55 subfamily member 5)	MPP5	10.5727	73.0874	20.8157	60.0018
NM_004225	9258	s17706	s17707	s17708	malignant fibrous histiocytoma amplified sequence 1	MFHAS1	10.0657	81.7231	16.1151	68.116
NM_022755	64768	s34896	s34897	s34898	inositol 1,3,4,5,6-pentakisphosphate 2-kinase	IPPK	15.3664	88.8719	17.1364	68.7328
NM_020791	57551	s33289	s224472	s33291	TAO kinase 1	TAOK1	42.9304	91.2452	49.6088	68.4172
NM_004690	9113	s17392	s17393	s17394	LATS, large tumor suppressor, homolog 1 (Drosophila)	LATS1	41.3171	76.5314	58.997	67.3205
NM_021158	57761	s33708	s33709	s224487	tribbles homolog 3 (Drosophila)	TRIB3	29.1484	80.7508	70.1136	67.1585
NM_004712	9146	s17480	s17481	s17482	hepatocyte growth factor-regulated tyrosine kinase substrate	HGS	30.6695	85.3516	109.683	66.3305
NM_031417	57787	s33717	s33718	s33719	MAP/microtubule affinity-regulating kinase 4	MARK4	18.4086	77.304	25.608	76.1222
NM_004714	9149	s17489	s17490	s17491	dual-specificity tyrosine-(Y)-phosphorylation regulated kinase 1B	DYRK1B	15.643	68.7321	32.2858	66.2573
NM_021221	58496	s33861	s33862	s33863	lymphocyte antigen 6 complex, locus G5B	LY6G5B	6.56257	54.6245	16.6388	48.6165
NM_015251	23300	s23500	s23501	s23502	ATM/ATR-Substrate Chk2-Interacting Zn2+-finger protein	ASCIZ	147.793	87.5321	111.961	71.7471
NM_001039547	256356	s48765	s48766	s48767	glycerol kinase 5 (putative)	GK5	62.3358	67.1398	116.112	62.7042
NM_012398	23396	s23730	s23731	s23732	phosphatidylinositol-4-phosphate 5-kinase, type I, gamma	PIP5K1C	6.47038	54.5954	22.2168	59.3646
NM_152900	260425	s48977	s48978	s48979	membrane associated guanylate kinase, WW and PDZ domain containing 3	MAGI3	57.7264	71.5339	173.004	69.8908
NM_012382	23548	s24062	s24063	s24064	tetratricopeptide repeat domain 33	TTC33	81.4185	67.6211	63.2656	69.4348
NM_173575	282974	s49075	s49076	s49077	serine/threonine kinase 32C	STK32C	24.1242	72.319	72.261	69.3232
NM_012119	23552	s24074	s24075	s24076	cell cycle related kinase	CCRK	27.8578	76.5092	53.5108	70.4068
NM_173598	283455	s49244	s49245	s49246	kinase suppressor of ras 2	KSR2	112.716	78.225	272.438	71.3872
NM_014326	23604	s24188	s24189	s24190	death-associated protein kinase 2	DAPK2	62.935	66.1688	117.958	60.2034
NM_174944	283629	s49316	s49317	s49318	testis-specific serine kinase 4	TSSK4	50.4897	84.2559	66.7878	71.9643
NM_015093	23118	s23073	s23074	s23075	mitogen-activated protein kinase kinase kinase 7 interacting protein 2	MAP3K7IP2	59.2475	85.1977	54.8201	72.3267
NM_012408	23613	s24202	s24203	s223618	zinc finger, MYND-type containing 8	ZMYND8	52.7944	81.5303	76.3593	71.6115
NM_178170	284086	s49485	s49486	s49487	NIMA (never in mitosis gene a)- related kinase 8	NEK8	88.2404	81.1475	93.7477	70.0684
NM_053006	23617	s24208	s24209	s24210	testis-specific serine kinase 2	TSSK2	22.1883	69.8195	56.1164	60.7086
NM_173655	285220	s49853	s49854	s49855	EPH receptor A6	EPHA6	24.9078	87.0771	19.5064	75.0231
NM_198269	204851	s47547	s47548	s47549	homeodomain interacting protein kinase 1	HIPK1	112.255	84.6401	112.38	67.9684
NM_015103	23129	s23094	s23095	s23096	plexin D1	PLXND1	66.5303	90.854	124.191	70.9768
NM_139021	225689	s48270	s48271	s48272	mitogen-activated protein kinase 15	MAPK15	31.0844	82.0893	64.2345	68.0176
NM_015148	23178	s23211	s23212	s23213	PAS domain containing serine/threonine kinase	PASK	25.5992	88.3643	42.9834	74.4831
NM_152230	253430	s48411	s48412	s48413	inositol polyphosphate multikinase	IPMK	48.3233	75.1083	68.6864	66.2201
NM_015191	23235	s23355	s23356	s23357	SNF1-like kinase 2	SNF1LK2	45.0507	82.3487	81.204	71.3932
NM_178510	255239	s48636	s48637	s48638	ankyrin repeat and kinase domain containing 1	ANKK1	55.56	84.5499	83.8358	72.8655
NM_004836	9451	s18101	s18102	s18103	eukaryotic translation initiation factor 2-alpha kinase 3	EIF2AK3	49.2452	84.6276	66.5914	73.1643
NM_018979	65125	s35233	s35234	s35235	WNK lysine deficient protein kinase 1	WNK1	17.4407	34.1129	34.4201	41.3687
NM_012407	9463	s18128	s18129	s18130	protein interacting with PRKCA 1	PICK1	37.6757	73.2788	122.632	65.8949
NM_023018	65220	s35239	s224642	s35241	NAD kinase	NADK	20.8977	81.0019	37.1174	66.0701
NM_016377	9465	s18134	s18135	s225139	A kinase (PRKA) anchor protein 7	AKAP7	40.3031	72.5229	44.1749	62.2554
NM_032387	65266	s35275	s35276	s35277	WNK lysine deficient protein kinase 4	WNK4	12.0938	69.6961	21.274	60.387
NM_001018009	9467	s18140	s18141	s18142	SH3-domain binding protein 5 (BTK-associated)	SH3BP5	23.1563	52.1153	73.2168	50.6253
NM_001002838	65267	s35278	s35279	s35280	WNK lysine deficient protein kinase 3	WNK3	37.4914	85.5139	183.741	72.1743
NM_004850	9475	s18161	s225146	s18163	Rho-associated, coiled-coil containing protein kinase 2	ROCK2	66.3459	82.5262	106.344	69.0352
NM_006648	65268	s35281	s35282	s35283	WNK lysine deficient protein kinase 2	WNK2	13.0618	62.9287	59.4684	54.7472
NM_004226	9262	s17709	s17710	s17711	serine/threonine kinase 17b	STK17B	2.46024	61.3017	29.2743	63.0642
NM_006035	9578	s18401	s18402	s18403	CDC42 binding protein kinase beta (DMPK-like)	CDC42BPB	34.2187	85.9536	39.8409	65.8841
NM_030906	65975	s35284	s35285	s35286	serine/threonine kinase 33	STK33	58.0952	80.0184	44.2011	66.9629
NM_005100	9590	s18434	s18435	s18436	A kinase (PRKA) anchor protein (gravin) 12	AKAP12	82.156	94.3521	58.4733	80.6917
NM_024046	79012	s35418	s35419	s35420	CaM kinase-like vesicle-associated	CAMKV	38.782	77.6369	21.405	73.0827
NM_022766	64781	s34929	s34930	s224624	ceramide kinase	CERK	3.79696	81.1267	10.6157	65.2229
NM_004760	9263	s17712	s17713	s17714	serine/threonine kinase 17a	STK17A	14.3063	72.0111	34.8522	61.2222
NM_001031715	64799	s34971	s34972	s34973	IQ motif containing H	IQCH	6.56257	84.1948	13.3654	67.8232
NM_016151	9344	s17865	s17866	s225115	TAO kinase 2	TAOK2	36.2468	83.2808	45.9295	65.6597
NM_032409	65018	s35166	s35167	s35168	PTEN induced putative kinase 1	PINK1	46.4335	72.7393	29.1564	64.7801
NM_145687	9448	s18095	s18096	s18097	mitogen-activated protein kinase kinase kinase kinase 4	MAP4K4	86.2123	85.672	54.388	65.9681
NM_139158	65061	s35180	s35181	s35182	amyotrophic lateral sclerosis 2 (juvenile) chromosome region, candidate 7	ALS2CR7	43.714	69.1607	66.1593	63.7793
NM_015375	25778	s24468	s24469	s24470	receptor interacting protein kinase 5	RIPK5	34.2187	85.6249	50.329	71.6823
XM_937568	388228	s52072	s52073	s52074	SH3-binding domain kinase 1	SBK1	14.0758	79.6093	33.6607	67.1153
NM_001079880	25865	s24644	s24645	s24646	protein kinase D2	PRKD2	26.1062	76.9919	37.8638	65.2673
NM_001001671	389840	s52568	s52569	s52570	mitogen-activated protein kinase kinase kinase 15	MAP3K15	33.85	85.3738	42.3418	71.7627
XM_001134013	25989	s24886	s24887	s24888	unc-51-like kinase 3 (C. elegans)	ULK3	18.9617	53.931	29.7064	50.5737
XM_938171	415116	s53946	s53947	s53948	pim-3 oncogene	PIM3	21.6813	67.4102	35.1403	60.411
NM_015533	26007	s24919	s24920	s24921	dihydroxyacetone kinase 2 homolog (S. cerevisiae)	DAK	27.0281	69.1537	68.2543	61.173
NM_001013703	440275	s54067	s54068	s54069	eukaryotic translation initiation factor 2 alpha kinase 4	EIF2AK4	21.5891	80.4914	27.1924	67.708
NM_012108	26228	s25253	s25254	s25255	BCR downstream signaling 1	BRDG1	23.6172	81.7897	59.1672	68.8324
NM_002513	4832	s194657	s194658	s194659	non-metastatic cells 3, protein expressed in	NME3	8.08366	71.3134	21.6145	57.5779
XM_371474	23654	s24286	s24287	s24288	plexin B2	PLXNB2	36.8921	95.8543	56.7187	73.4043
NM_174858	26289	s25382	s25383	s25384	adenylate kinase 5	AK5	19.9297	87.9315	52.3061	69.1708
NM_004203	9088	s194984	s225077	s194986	protein kinase, membrane associated tyrosine/threonine 1	PKMYT1	31.3148	78.5731	114.187	64.8737
NM_014572	26524	s25503	s25504	s25505	LATS, large tumor suppressor, homolog 2 (Drosophila)	LATS2	22.9719	84.8148	47.4484	65.9813
NM_001433	2081	s200430	s200431	s200432	endoplasmic reticulum to nucleus signalling 1	ERN1	78.5607	99.7893	84.7	94.195
NM_178564	340371	s50708	s223894	s196067	nuclear receptor binding protein 2	NRBP2	35.6015	74.9502	105.899	60.2106
NM_014521	23677	s24313	s24314	s24315	SH3-domain binding protein 4	SH3BP4	43.207	76.5786	53.3274	60.7134
NM_199289	341676	s50864	s223900	s50866	NIMA (never in mitosis gene a)-related kinase 5	NEK5	23.9859	90.5378	32.6394	68.8276
NM_001033578	23678	s24316	s24317	s24318	serum/glucocorticoid regulated kinase family, member 3	SGK3	24.1242	87.3809	31.1598	65.1581
NM_001009565	344387	s51059	s51060	s51061	cyclin-dependent kinase-like 4	CDKL4	41.8702	86.2643	47.1472	68.4268
NM_013276	23729	s24334	s24335	s24336	carbohydrate kinase-like	CARKL	27.6273	80.7536	45.6807	68.5828
NM_178130	347736	s51301	s51302	s51303	thioredoxin domain containing 6	TXNDC6	23.4789	74.8697	49.7921	60.8658
NM_153273	9807	s18957	s18958	s18959	inositol hexaphosphate kinase 1	IHPK1	45.1429	80.1974	65.4129	73.9323
NM_024779	79837	s36447	s36448	s36449	phosphatidylinositol-4-phosphate 5-kinase, type II, gamma	PIP5K2C	26.6594	69.187	53.8119	65.8193
NM_014787	9829	s19014	s19015	s19016	DnaJ (Hsp40) homolog, subfamily C, member 6	DNAJC6	31.2687	70.2343	37.4317	63.9389
NM_024800	79858	s36501	s36502	s36503	NIMA (never in mitosis gene a)- related kinase 11	NEK11	89.531	46.5658	61.4063	49.1805
NM_012301	9863	s19098	s19099	s19100	membrane associated guanylate kinase, WW and PDZ domain containing 2	MAGI2	19.5149	67.309	34.4987	59.9274
NM_024819	79877	s36551	s36552	s36553	dephospho-CoA kinase domain containing	DCAKD	59.7546	85.0631	88.5888	67.7704
NM_012290	9874	s19122	s19123	s19124	tousled-like kinase 1	TLK1	39.1968	78.4123	92.4122	70.93
NM_024876	79934	s36676	s36677	s36678	aarF domain containing kinase 4	ADCK4	23.3406	82.3459	70.585	63.6737
NM_006039	9902	s19188	s19189	s19190	mannose receptor, C type 2	MRC2	11.5407	48.7004	21.549	44.3434
NM_024960	80025	s36847	s36848	s36849	pantothenate kinase 2 (Hallervorden-Spatz syndrome)	PANK2	10.6649	86.7969	53.4846	67.5052
NM_001080395	9625	s18494	s18495	s18496	apoptosis-associated tyrosine kinase	AATK	48.1851	77.0224	84.7393	72.7743
NM_005108	9942	s19299	s225190	s19301	xylulokinase homolog (H. influenzae)	XYLB	8.63678	59.3751	11.074	48.4053
NM_001018046	80122	s36922	s36923	s224847	yeast Sps1/Ste20-related kinase 4 (S. cerevisiae)	YSK4	4.62664	77.2388	81.7277	63.4721
NM_005109	9943	s19302	s19303	s19304	oxidative-stress responsive 1	OXSR1	20.2063	64.6251	26.9436	61.887
NM_025130	80201	s37044	s37045	s37046	hexokinase domain containing 1	HKDC1	46.0648	93.2841	55.0165	88.2419
NM_024594	79646	s35998	s35999	s36000	pantothenate kinase 3	PANK3	89.8997	89.2215	120.276	71.0032
NM_014002	9641	s18536	s18537	s18538	inhibitor of kappa light polypeptide gene enhancer in B-cells, kinase epsilon	IKBKE	25.8297	87.3504	37.2091	79.4822
NM_024619	79672	s36064	s36065	s224826	fructosamine-3-kinase-related protein	FN3KRP	82.7091	90.75	16.5472	68.9092
NM_014683	9706	s18704	s18705	s18706	unc-51-like kinase 2 (C. elegans)	ULK2	49.8905	94.8196	47.8674	73.6323
NM_024652	79705	s36138	s36139	s36140	leucine-rich repeat kinase 1	LRRK1	20.7594	88.1659	35.0748	70.6408
NM_014720	9748	s18812	s18813	s18814	STE20-like kinase (yeast)	SLK	58.4639	90.1286	50.8527	77.6822
XM_370878	79834	s36441	s36442	s36443	NKF3 kinase family member	SGK269	60.492	80.1322	45.7724	70.6852
NM_014413	27102	s25822	s25823	s25824	eukaryotic translation initiation factor 2-alpha kinase 1	EIF2AK1	42.5617	98.5285	27.6507	75.605
NM_001694	527	s79	s80	s81	ATPase, H+ transporting, lysosomal 16kDa, V0 subunit c	ATP6V0C	11.5868	74.9849	22.3608	61.5474
NM_015690	27148	s25906	s25907	s25908	serine/threonine kinase 36, fused homolog (Drosophila)	STK36	42.3773	73.9751	90.4089	64.7249
NM_001005336	1759	s144	s145	s146	dynamin 1	DNM1	29.6094	83.2641	127.922	68.4916
NM_014446	27231	s25995	s25996	s195159	integrin beta 1 binding protein 3	ITGB1BP3	21.9578	85.9911	69.197	76.247
NM_001012732	1635	s159	s160	s161	dCMP deaminase	DCTD	99.3028	90.7389	124.413	75.5642
NM_014496	27330	s26163	s223753	s26165	ribosomal protein S6 kinase, 90kDa, polypeptide 6	RPS6KA6	132.859	84.5832	74.3167	64.9865
NM_000018	37	s207	s208	s209	acyl-Coenzyme A dehydrogenase, very long chain	ACADVL	79.3904	94.4534	173.475	78.0494
NM_013233	27347	s26207	s26208	s26209	serine threonine kinase 39 (STE20/SPS1 homolog, yeast)	STK39	24.8156	69.5518	64.3916	60.741
NM_001865	1347	s313	s314	s223301	cytochrome c oxidase subunit VIIa polypeptide 2 (liver)	COX7A2	17.3485	70.5852	25.1236	59.8266
NM_014370	26576	s25545	s25546	s25547	SFRS protein kinase 3	SRPK3	56.021	80.7688	43.4024	63.1902
NM_021643	28951	s26279	s26280	s26281	tribbles homolog 2 (Drosophila)	TRIB2	5.08758	89.6182	11.9775	70.8316
NM_004075	1407	s340	s341	s342	cryptochrome 1 (photolyase-like)	CRY1	19.6992	79.9574	48.8363	79.4642
NM_022740	28996	s26381	s26382	s26383	homeodomain interacting protein kinase 2	HIPK2	69.5725	91.9969	94.481	71.0596
NM_000786	1595	s433	s434	s435	cytochrome P450, family 51, subfamily A, polypeptide 1	CYP51A1	12.1399	59.4639	45.9164	55.1827
NM_001004338	284656	s200587	s200588	s200589	EPH receptor A10	EPHA10	40.4874	94.6004	59.7957	71.3824
NM_012424	26750	s25624	s25625	s25626	ribosomal protein S6 kinase, 52kDa, polypeptide 1	RPS6KC1	58.8788	82.6275	108.609	62.6778
NM_000693	220	s30	s223521	s32	aldehyde dehydrogenase 1 family, member A3	ALDH1A3	98.6114	95.95	145.036	74.2551
NM_014371	26993	s25667	s25668	s25669	A kinase (PRKA) anchor protein 8-like	AKAP8L	62.0131	92.144	48.4697	69.8428
NM_001159	316	s33	s34	s35	aldehyde oxidase 1	AOX1	20.8055	74.9169	30.1385	62.8686
NM_001042482	27010	s25692	s25693	s25694	thiamin pyrophosphokinase 1	TPK1	46.3874	94.5297	48.5613	73.3359
NM_000754	1312	s39	s40	s41	catechol-O-methyltransferase	COMT	82.0638	66.8207	63.8155	59.6238
NM_133259	10128	s19709	s19710	s19711	leucine-rich PPR-motif containing	LRPPRC	63.3959	93.3854	61.1182	89.1875
NM_052841	81629	s37745	s37746	s37747	testis-specific serine kinase 3	TSSK3	65.1936	99.0071	82.186	87.6048
NM_005761	10154	s19775	s19776	s19777	plexin C1	PLXNC1	43.2991	96.054	55.1606	76.8926
NM_030952	81788	s37779	s37780	s37781	NUAK family, SNF1-like kinase, 2	NUAK2	61.8288	75.9378	83.2597	70.4176
NM_001010938	10188	s19850	s19851	s223092	tyrosine kinase, non-receptor, 2	TNK2	46.6179	77.0488	71.2396	62.9334
NM_031284	83440	s37907	s37908	s37909	ADP-dependent glucokinase	ADPGK	23.9859	89.8789	54.2047	78.359
NM_005793	10201	s19883	s19884	s19885	non-metastatic cells 6, protein expressed in (nucleoside-diphosphate kinase)	NME6	68.7889	98.6117	73.6358	77.2838
NM_031432	83549	s38001	s38002	s38003	uridine-cytidine kinase 1	UCK1	47.5398	65.1951	89.2566	56.0131
NM_025195	10221	s19940	s19941	s19942	tribbles homolog 1 (Drosophila)	TRIB1	100.686	79.0378	122.279	71.1724
NM_031464	83694	s38109	s38110	s38111	ribosomal protein S6 kinase-like 1	RPS6KL1	30.1164	71.1442	48.103	60.9186
NM_181690	10000	s19427	s19428	s19429	v-akt murine thymoma viral oncogene homolog 3 (protein kinase B, gamma)	AKT3	24.9539	74.2886	17.9875	70.1956
NM_006314	10256	s20036	s20037	s20038	connector enhancer of kinase suppressor of Ras 1	CNKSR1	31.0383	55.9893	42.6168	51.3404
NM_032844	84930	s39685	s39686	s39687	microtubule associated serine/threonine kinase-like	MASTL	49.9366	86.7567	56.0902	80.0377
NM_005858	10270	s20068	s20069	s20070	A kinase (PRKA) anchor protein 8	AKAP8	55.6983	76.7242	90.1732	75.4407
NM_033118	85366	s39931	s39932	s224991	myosin light chain kinase 2, skeletal muscle	MYLK2	12.8774	74.093	30.0861	67.534
NM_025144	80216	s37072	s37073	s37074	alpha-kinase 1	ALPK1	80.9115	101.733	101.381	87.7667
NM_005476	10020	s19478	s19479	s223068	glucosamine (UDP-N-acetyl)-2-epimerase/N-acetylmannosamine kinase	GNE	40.9484	90.252	55.1082	73.6191
NM_025194	80271	s37150	s37151	s37152	inositol 1,4,5-trisphosphate 3-kinase C	ITPKC	53.3015	96.5034	89.2435	78.7358
NM_031361	10087	s19625	s19626	s19627	collagen, type IV, alpha 3 (Goodpasture antigen) binding protein	COL4A3BP	161.852	106.58	117.107	89.2163
NM_025228	80342	s37258	s37259	s37260	TRAF3 interacting protein 3	TRAF3IP3	21.1281	75.0501	49.7398	68.5252
NM_170693	10110	s19673	s19674	s19675	serum/glucocorticoid regulated kinase 2	SGK2	67.4061	89.8581	76.0712	73.4139
XM_940982	80852	s37445	s37446	s37447	glutamate receptor interacting protein 2	GRIP2	37.9984	80.3042	39.6445	62.3538
NM_013392	29959	s26797	s26798	s26799	nuclear receptor binding protein 1	NRBP1	9.83522	80.5968	24.3379	83.0797
NM_001397	1889	s644	s223459	s646	endothelin converting enzyme 1	ECE1	59.8467	88.5252	58.9054	84.5352
NM_020804	29993	s26862	s223837	s26864	protein kinase C and casein kinase substrate in neurons 1	PACSIN1	88.056	84.8967	155.249	79.0106
NM_004423	1857	s674	s223453	s676	dishevelled, dsh homolog 3 (Drosophila)	DVL3	12.9696	80.9977	28.0566	76.6106
NM_014586	30811	s26908	s26909	s26910	hormonally upregulated Neu-associated kinase	HUNK	92.2505	97.663	94.9655	86.892
NM_001001977	514	s677	s224217	s679	ATP synthase, H+ transporting, mitochondrial F1 complex, epsilon subunit	ATP5E	28.5031	86.3392	32.4299	87.6072
NM_153827	50488	s27004	s27005	s27006	misshapen-like kinase 1 (zebrafish)	MINK1	33.8961	81.4069	28.2268	84.8412
NM_001984	2098	s746	s747	s748	esterase D/formylglutathione hydrolase	ESD	61.0452	93.3951	102.651	89.8931
NM_016282	50808	s27102	s27103	s27104	adenylate kinase 3	AK3	90.6833	96.6824	117.251	90.2099
NM_003189	6886	s13770	s224705	s13769	T-cell acute lymphocytic leukemia 1	TAL1	73.3982	96.3592	104.183	91.4579
NM_016223	29763	s26562	s26563	s26564	protein kinase C and casein kinase substrate in neurons 3	PACSIN3	42.746	65.6917	35.0224	65.6225
NM_015978	51086	s27389	s27390	s27391	TNNI3 interacting kinase	TNNI3K	45.2351	95.8321	83.8358	90.5495
NM_020686	18	s843	s844	s845	4-aminobutyrate aminotransferase	ABAT	17.9016	72.0818	37.8899	72.1131
NM_016123	51135	s27527	s27528	s27529	interleukin-1 receptor-associated kinase 4	IRAK4	13.1079	88.0716	21.5359	80.5573
NM_004299	22	s855	s856	s857	ATP-binding cassette, sub-family B (MDR/TAP), member 7	ABCB7	60.0311	86.0729	76.1498	84.786
NM_001904	1499	s436	s437	s438	catenin (cadherin-associated protein), beta 1, 88kDa	CTNNB1	89.531	99.928	129.35	96.9645
NM_013302	29904	s26676	s26677	s26678	eukaryotic elongation factor-2 kinase	EEF2K	72.7529	99.376	58.6959	95.3638
NM_004859	1213	s475	s223264	s477	clathrin, heavy chain (Hc)	CLTC	29.0562	87.9066	51.4943	85.6764
NM_013330	29922	s26706	s26707	s26708	non-metastatic cells 7, protein expressed in (nucleoside-diphosphate kinase)	NME7	61.5061	94.2675	143.399	91.4267
NM_004315	427	s496	s497	s498	N-acylsphingosine amidohydrolase (acid ceramidase) 1	ASAH1	77.3623	98.7033	111.909	96.2025
NM_013355	29941	s26751	s26752	s223831	protein kinase N3	PKN3	60.8147	87.5626	108.347	89.0171
NM_001039457	533	s623	s224276	s625	ATPase, H+ transporting, lysosomal 21kDa, V0 subunit b	ATP6V0B	0.893063	65.3976	18.5243	71.08
NM_080391	8073	s224860	s582	s583	protein tyrosine phosphatase type IVA, member 2	PTP4A2	42.3258	74.7153	54.4163	60.6564
NM_138689	26472	s25439	s195128	s195129	protein phosphatase 1, regulatory (inhibitor) subunit 14B	PPP1R14B	48.5248	72.5297	67.3166	65.6087
NM_002717	5520	s608	s609	s610	protein phosphatase 2 (formerly 2A), regulatory subunit B, alpha isoform	PPP2R2A	32.8843	73.8877	27.8525	66.0848
NM_176867	27068	s25759	s25760	s223723	pyrophosphatase (inorganic) 2	PPA2	74.465	73.3445	105.34	74.0773
NM_002831	5777	s662	s663	s664	protein tyrosine phosphatase, non-receptor type 6	PTPN6	17.8637	54.9651	71.7565	54.0769
NM_001002837	27124	s25858	s25859	s223729	phosphatidylinositol (4,5) bisphosphate 5-phosphatase, A	PIB5PA	18.436	75.3617	33.0664	65.61
NM_002710	5501	s719	s720	s721	protein phosphatase 1, catalytic subunit, gamma isoform	PPP1CC	29.1649	67.7124	21.6281	61.6741
NM_013239	28227	s26252	s26253	s26254	protein phosphatase 2 (formerly 2A), regulatory subunit B, beta	PPP2R3B	91.1069	66.7803	149.534	59.5181
NM_138387	92579	s776	s777	s778	glucose 6 phosphatase, catalytic, 3	G6PC3	18.2929	77.3114	56.4481	73.2893
NM_016361	51205	s27679	s27680	s27681	acid phosphatase 6, lysophosphatidic	ACP6	61.3519	86.8237	82.4422	81.6309
NM_001042388	9989	s123	s124	s125	protein phosphatase 4, regulatory subunit 1	PPP4R1	33.0274	67.4969	78.0883	55.5733
NM_004300	52	s927	s928	s224267	acid phosphatase 1, soluble	ACP1	120.099	86.8262	86.71	73.6192
NM_016364	51207	s27685	s27686	s27687	dual specificity phosphatase 13	DUSP13	117.715	91.2904	142.246	79.4261
NM_001610	53	s929	s930	s931	acid phosphatase 2, lysosomal	ACP2	98.641	93.4173	118.122	81.1227
NM_016086	51657	s28482	s28483	s28484	serine/threonine/tyrosine interacting-like 1	STYXL1	41.7536	86.7535	36.1732	77.2856
NM_015568	26051	s25014	s25015	s25016	protein phosphatase 1, regulatory (inhibitor) subunit 16B	PPP1R16B	17.7684	56.8523	40.7313	52.0262
NM_002835	5782	s224492	s157	s158	protein tyrosine phosphatase, non-receptor type 12	PTPN12	25.4932	75.9967	17.5645	63.277
NM_001042365	26095	s25088	s25089	s25090	protein tyrosine phosphatase, non-receptor type 20B	PTPN20B	2.65244	77.5855	69.6279	67.1192
NM_000945	5534	s192	s193	s194	protein phosphatase 3 (formerly 2B), regulatory subunit B, alpha isoform	PPP3R1	0.745068	73.8597	31.8731	63.9032
NM_012411	26191	s25223	s25224	s25225	protein tyrosine phosphatase, non-receptor type 22 (lymphoid)	PTPN22	107.224	81.6289	115.112	80.3642
NM_000314	5728	s325	s326	s327	phosphatase and tensin homolog (mutated in multiple advanced cancers 1)	PTEN	48.1433	73.0079	69.6494	77.6834
NM_014369	26469	s25430	s25431	s223700	protein tyrosine phosphatase, non-receptor type 18 (brain-derived)	PTPN18	15.0504	61.8367	27.96	57.8473
NM_147180	5535	s11008	s11009	s224360	protein phosphatase 3 (formerly 2B), regulatory subunit B, beta isoform	PPP3R2	30.7862	83.2878	92.4184	77.1688
NM_006204	5146	s10204	s10205	s224213	phosphodiesterase 6C, cGMP-specific, cone, alpha prime	PDE6C	108.798	87.9942	99.8253	77.8425
NM_006247	5536	s11011	s11012	s11013	protein phosphatase 5, catalytic subunit	PPP5C	117.19	84.8842	70.4449	83.6636
NM_002601	5147	s10207	s10209	s10208	phosphodiesterase 6D, cGMP-specific, rod, delta	PDE6D	21.2493	51.5338	16.5003	48.6318
NM_002721	5537	s11014	s11015	s11016	protein phosphatase 6, catalytic subunit	PPP6C	22.203	89.62	43.7413	92.6224
NM_002602	5148	s10211	s10212	s10210	phosphodiesterase 6G, cGMP-specific, rod, gamma	PDE6G	15.3365	80.8434	17.242	74.2852
NM_004577	5723	s11428	s11429	s11430	phosphoserine phosphatase	PSPH	55.7728	75.7506	74.5945	70.2222
NM_006205	5149	s10213	s10214	s10215	phosphodiesterase 6H, cGMP-specific, cone, gamma	PDE6H	19.1512	60.2632	36.5064	64.0983
NM_002827	5770	s11506	s11507	s11508	protein tyrosine phosphatase, non-receptor type 1	PTPN1	34.0764	91.3898	40.957	94.138
NM_002603	5150	s10216	s10217	s10218	phosphodiesterase 7A	PDE7A	33.5996	89.824	28.433	92.7276
NM_000944	5530	s10996	s10997	s10998	protein phosphatase 3 (formerly 2B), catalytic subunit, alpha isoform	PPP3CA	96.7336	146.81	77.0348	87.5033
NM_080423	5771	s11509	s11510	s11511	protein tyrosine phosphatase, non-receptor type 2	PTPN2	50.1937	88.0797	19.7576	89.3423
NM_002605	5151	s10221	s10219	s10220	phosphodiesterase 8A	PDE8A	169.309	84.5068	117.09	67.2539
NM_002829	5774	s11512	s11513	s11514	protein tyrosine phosphatase, non-receptor type 3	PTPN3	112.088	87.4612	134.807	71.0538
NM_001001567	5152	s10224	s10222	s10223	phosphodiesterase 9A	PDE9A	16.3855	87.2623	18.1343	69.1301
NM_001037341	5142	s10194	s10193	s10192	phosphodiesterase 4B, cAMP-specific (phosphodiesterase E4 dunce homolog, Drosophila)	PDE4B	12.8569	59.0072	20.8326	61.9552
NM_002720	5531	s10999	s11000	s11001	protein phosphatase 4 (formerly X), catalytic subunit	PPP4C	13.4768	76.4099	27.6698	76.7928
NM_000923	5143	s10195	s10196	s10197	phosphodiesterase 4C, cAMP-specific (phosphodiesterase E1 dunce homolog, Drosophila)	PDE4C	118.287	76.656	135.409	80.5734
NM_021132	5532	s11002	s11003	s11004	protein phosphatase 3 (formerly 2B), catalytic subunit, beta isoform	PPP3CB	44.1855	72.8969	76.8521	73.4831
NM_006203	5144	s10200	s10199	s224207	phosphodiesterase 4D, cAMP-specific (phosphodiesterase E3 dunce homolog, Drosophila)	PDE4D	63.2115	92.5833	58.5874	94.2599
NM_005605	5533	s11005	s11006	s11007	protein phosphatase 3 (formerly 2B), catalytic subunit, gamma isoform	PPP3CC	23.7766	58.515	27.1967	58.734
NM_000440	5145	s10201	s10202	s10203	phosphodiesterase 6A, cGMP-specific, rod, alpha	PDE6A	76.4201	72.341	92.5259	74.1107
NM_000478	249	s1296	s1297	s1298	alkaline phosphatase, liver/bone/kidney	ALPL	42.4212	56.077	140.214	75.9265
NM_017607	54776	s29420	s29421	s29422	protein phosphatase 1, regulatory (inhibitor) subunit 12C	PPP1R12C	77.04	50.5048	128.12	67.9007
NM_001632	250	s1299	s1300	s1301	alkaline phosphatase, placental (Regan isozyme)	ALPP	21.3447	64.0209	33.9479	80.0434
NM_017726	54866	s29623	s29624	s224325	protein phosphatase 1, regulatory (inhibitor) subunit 14D	PPP1R14D	27.2099	56.3346	33.3674	69.3393
NM_031313	251	s1302	s1303	s1304	alkaline phosphatase, placental-like 2	ALPPL2	12.38	67.9789	68.9291	80.4361
NM_017762	54893	s29695	s29696	s29697	myotubularin related protein 10	MTMR10	72.51	76.6751	52.8253	83.8844
NM_004317	439	s1675	s1676	s1677	arsA arsenite transporter, ATP-binding, homolog 1 (bacterial)	ASNA1	19.1989	75.3898	37.9147	82.8372
NM_017823	54935	s29794	s224327	s195261	dual specificity phosphatase 23	DUSP23	63.8314	66.2026	58.9959	75.7751
NM_001776	953	s2660	s2661	s2662	ectonucleoside triphosphate diphosphohydrolase 1	ENTPD1	31.1677	61.4835	53.5671	70.4609
NM_017857	54961	s29860	s29861	s29862	slingshot homolog 3 (Drosophila)	SSH3	3.93992	65.4031	5.99729	71.3079
NM_001611	54	s932	s933	s934	acid phosphatase 5, tartrate resistant	ACP5	4.51213	50.3314	6.5778	58.2156
NM_001246	954	s225158	s2664	s2665	ectonucleoside triphosphate diphosphohydrolase 2	ENTPD2	10.1389	48.4111	14.1245	50.168
NM_017917	55012	s29986	s29987	s29988	protein phosphatase 2 (formerly 2A), regulatory subunit B, gamma	PPP2R3C	4.84592	88.5514	41.6236	83.5109
NM_001247	955	s2666	s2667	s2668	ectonucleoside triphosphate diphosphohydrolase 6 (putative function)	ENTPD6	52.864	83.9674	52.1803	80.6838
NM_017677	55613	s31077	s31078	s31079	myotubularin related protein 8	MTMR8	228.581	70.8989	239.761	73.7141
NM_130766	51763	s28636	s28637	s224239	skeletal muscle and kidney enriched inositol phosphatase	SKIP	8.04077	43.0913	26.5087	58.4158
NM_001099	55	s935	s936	s937	acid phosphatase, prostate	ACPP	-1.11462	63.6409	14.5007	74.0029
NM_018984	54434	s28961	s28962	s28963	slingshot homolog 1 (Drosophila)	SSH1	7.75466	41.5484	16.8013	47.2022
NM_138448	98	s995	s996	s997	acylphosphatase 2, muscle type	ACYP2	61.7333	71.1462	63.4895	87.203
NM_001040446	54545	s29177	s29178	s29179	myotubularin related protein 12	MTMR12	63.8314	70.5074	56.0396	91.4084
NM_001631	248	s1293	s1294	s1295	alkaline phosphatase, intestinal	ALPI	20.0572	60.4417	66.8866	78.9654
NM_018444	54704	s29327	s29328	s29329	protein phosphatase 2C, magnesium-dependent, catalytic subunit	PPM2C	30.5478	58.6693	64.3388	74.7408
NM_005401	5784	s11530	s11531	s11532	protein tyrosine phosphatase, non-receptor type 14	PTPN14	105.364	83.1871	75.476	68.373
NM_000925	5162	s10249	s10250	s10251	pyruvate dehydrogenase (lipoamide) beta	PDHB	64.5944	84.5999	62.0705	81.1856
NM_080841	5786	s11533	s11534	s11535	protein tyrosine phosphatase, receptor type, A	PTPRA	31.1677	83.9458	64.6398	81.4461
NM_006208	5167	s10264	s224229	s10266	ectonucleotide pyrophosphatase/phosphodiesterase 1	ENPP1	50.3368	69.3879	65.6503	70.6727
NM_002838	5788	s11539	s224496	s224497	protein tyrosine phosphatase, receptor type, C	PTPRC	27.9251	82.8645	104.426	80.3386
NM_001040092	5168	s10267	s10268	s10269	ectonucleotide pyrophosphatase/phosphodiesterase 2 (autotaxin)	ENPP2	16.1471	66.7318	26.0895	67.2706
NM_001040712	5789	s11540	s11541	s11542	protein tyrosine phosphatase, receptor type, D	PTPRD	33.5042	73.1609	24.5737	63.0614
NM_005021	5169	s10270	s10271	s10272	ectonucleotide pyrophosphatase/phosphodiesterase 3	ENPP3	18.1022	55.5874	49.396	58.3452
NM_130435	5791	s11543	s11544	s11545	protein tyrosine phosphatase, receptor type, E	PTPRE	50.7182	78.0369	59.6302	79.824
NM_000441	5172	s10276	s224237	s10278	solute carrier family 26, member 4	SLC26A4	75.0849	88.7784	88.9998	82.4791
NM_080588	5778	s11518	s11519	s11520	protein tyrosine phosphatase, non-receptor type 7	PTPN7	33.2658	79.9304	26.1325	77.3408
NM_130440	5792	s11546	s11547	s11548	protein tyrosine phosphatase, receptor type, F	PTPRF	19.5804	62.4984	32.4214	63.5426
NM_000442	5175	s10285	s10286	s10287	platelet/endothelial cell adhesion molecule (CD31 antigen)	PECAM1	82.4283	76.0707	36.0012	80.0036
NM_002841	5793	s11549	s11550	s11551	protein tyrosine phosphatase, receptor type, G	PTPRG	43.0888	82.1313	57.1576	83.38
NM_002615	5176	s10288	s10289	s224241	serpin peptidase inhibitor, clade F (alpha-2 antiplasmin, pigment epithelium derived factor), member 1	SERPINF1	73.6544	86.7701	109.21	84.5401
NM_000924	5153	s10225	s10226	s10227	phosphodiesterase 1B, calmodulin-dependent	PDE1B	6.80098	73.9081	18.2633	75.9188
NM_002833	5780	s11521	s11522	s11523	protein tyrosine phosphatase, non-receptor type 9	PTPN9	33.2181	65.8928	56.4481	70.5033
NM_000283	5158	s10237	s10238	s10239	phosphodiesterase 6B, cGMP-specific, rod, beta (congenital stationary night blindness 3, autosomal dominant)	PDE6B	9.08983	-15.9054	35.3562	69.4792
NM_002834	5781	s11524	s11525	s11526	protein tyrosine phosphatase, non-receptor type 11 (Noonan syndrome 1)	PTPN11	37.5097	-1.04654	52.7285	77.7155
NM_000284	5160	s10243	s10244	s10245	pyruvate dehydrogenase (lipoamide) alpha 1	PDHA1	56.7742	63.9164	31.4753	79.1939
NM_080684	5783	s11527	s11528	s11529	protein tyrosine phosphatase, non-receptor type 13 (APO-1/CD95 (Fas)-associated phosphatase)	PTPN13	26.6377	66.3671	18.0913	81.8208
NM_005390	5161	s10246	s10248	s10247	pyruvate dehydrogenase (lipoamide) alpha 2	PDHA2	41.4198	62.7152	59.2432	76.1332
NM_001790	995	s2756	s2757	s2758	cell division cycle 25 homolog C (S. pombe)	CDC25C	3.03392	39.5835	24.9607	50.6864
NM_020315	57026	s32597	s32598	s32599	pyridoxal (pyridoxine, vitamin B6) phosphatase	PDXP	60.8273	55.6282	154.178	70.706
NM_005192	1033	s2852	s2853	s2854	cyclin-dependent kinase inhibitor 3 (CDK2-associated dual specificity phosphatase)	CDKN3	22.2984	52.7426	58.1467	61.4932
NM_020354	57089	s32646	s32647	s32648	ectonucleoside triphosphate diphosphohydrolase 7	ENTPD7	50.6229	70.0713	64.8978	73.8925
NM_004417	1843	s4363	s4364	s4365	dual specificity phosphatase 1	DUSP1	18.6267	58.9052	41.258	67.7762
NM_020438	57171	s32824	s32825	s32826	dolichyl pyrophosphate phosphatase 1	DOLPP1	35.9838	68.8714	60.0065	79.0758
NM_004418	1844	s4366	s4367	s4368	dual specificity phosphatase 2	DUSP2	26.0178	65.6301	17.2743	76.472
NM_020786	57546	s33280	s33281	s33282	pyruvate dehydrogenase phosphatase isoenzyme 2	PDP2	10.9972	60.6279	25.595	66.4955
NM_004090	1845	s4369	s4370	s4371	dual specificity phosphatase 3 (vaccinia virus phosphatase VH1-related)	DUSP3	70.2688	74.4233	64.7258	82.7679
NM_021176	57818	s33740	s33741	s33742	glucose-6-phosphatase, catalytic, 2	G6PC2	35.9838	75.3311	49.1595	75.9124
NM_001248	956	s2669	s2670	s2671	ectonucleoside triphosphate diphosphohydrolase 3	ENTPD3	35.4116	63.4599	65.3171	72.0548
NM_001394	1846	s223451	s4373	s4374	dual specificity phosphatase 4	DUSP4	6.70561	65.8788	11.9637	66.5674
NM_182642	58190	s33804	s33805	s33806	CTD (carboxy-terminal domain, RNA polymerase II, polypeptide A) small phosphatase 1	CTDSP1	17.8161	69.0933	33.6899	69.3881
NM_004419	1847	s4375	s4376	s4377	dual specificity phosphatase 5	DUSP5	80.3302	76.7644	70.6169	78.8563
NM_022076	63904	s34240	s34241	s224586	dual specificity phosphatase 21	DUSP21	63.2592	86.496	75.8415	86.8681
NM_033540	55669	s31218	s31219	s31220	mitofusin 1	MFN1	15.4318	53.0014	25.9712	59.3744
NM_001249	957	s2672	s2673	s2674	ectonucleoside triphosphate diphosphohydrolase 5	ENTPD5	55.3913	55.4943	22.7676	68.6553
NM_001003656	55844	s31640	s31641	s224395	protein phosphatase 2, regulatory subunit B, delta isoform	PPP2R2D	32.7413	61.8583	47.9232	71.5671
NM_201567	993	s2750	s2751	s2752	cell division cycle 25 homolog A (S. pombe)	CDC25A	67.1693	65.4427	91.7411	73.2059
NM_019892	56623	s32190	s32191	s32192	inositol polyphosphate-5-phosphatase, 72 kDa	INPP5E	66.9309	55.1462	95.4607	65.7987
NM_021873	994	s2753	s2754	s2755	cell division cycle 25 homolog B (S. pombe)	CDC25B	67.6462	61.0665	59.8022	71.2925
XM_001132925	56940	s32438	s32439	s224438	dual specificity phosphatase 22	DUSP22	12.6662	43.85	24.2727	56.2791
NM_002846	5798	s11564	s11565	s11566	protein tyrosine phosphatase, receptor type, N	PTPRN	21.7739	58.8873	50.1592	61.9988
NM_000286	5193	s10319	s10320	s10318	peroxisomal biogenesis factor 12	PEX12	21.7739	66.2396	159.704	61.5971
NM_130843	5799	s11567	s11568	s11569	protein tyrosine phosphatase, receptor type, N polypeptide 2	PTPRN2	58.9199	76.0222	83.1194	72.9942
NM_002618	5194	s10321	s10322	s10323	peroxisome biogenesis factor 13	PEX13	18.3406	61.7857	28.605	62.14
NM_002848	5800	s11570	s11571	s11572	protein tyrosine phosphatase, receptor type, O	PTPRO	27.1145	61.2756	20.1446	58.222
NM_004565	5195	s10324	s10325	s224254	peroxisomal biogenesis factor 14	PEX14	163.444	83.9317	148.911	75.5467
NM_130846	5801	s11573	s11574	s11575	protein tyrosine phosphatase, receptor type, R	PTPRR	45.9021	82.3659	40.656	78.1377
NM_012393	5198	s10330	s10331	s10332	phosphoribosylformylglycinamidine synthase (FGAR amidotransferase)	PFAS	6.84866	70.2932	9.81362	62.3427
NM_130853	5802	s11576	s11577	s11578	protein tyrosine phosphatase, receptor type, S	PTPRS	47.1896	72.7618	65.1343	70.4981
NM_005603	5205	s10350	s10348	s10349	ATPase, Class I, type 8B, member 1	ATP8B1	56.7265	74.2078	66.6286	65.1647
NM_002842	5794	s11552	s11553	s11554	protein tyrosine phosphatase, receptor type, H	PTPRH	7.27782	72.5603	14.1567	73.6525
NM_002851	5803	s11579	s11580	s11581	protein tyrosine phosphatase, receptor-type, Z polypeptide 1	PTPRZ1	75.9433	84.2786	74.4333	79.3132
NM_014224	5222	s10385	s10386	s10384	pepsinogen 5, group I (pepsinogen A)	PGA5	5.75192	82.969	66.2523	73.1777
NM_002972	6305	s12482	s12483	s12484	SET binding factor 1	SBF1	57.251	80.3155	44.7949	80.132
NM_002629	5223	s10387	s10388	s10389	phosphoglycerate mutase 1 (brain)	PGAM1	47.1896	91.094	61.533	88.3875
NM_000285	5184	s10299	s10298	s10297	peptidase D	PEPD	53.9131	85.9949	40.0863	83.715
NM_002843	5795	s11555	s11556	s11557	protein tyrosine phosphatase, receptor type, J	PTPRJ	67.7892	73.5256	59.0712	68.7195
NM_004564	5188	s10303	s10304	s224250	PET112-like (yeast)	PET112L	79.1858	81.1596	104.749	72.1138
NM_002844	5796	s11558	s11559	s11560	protein tyrosine phosphatase, receptor type, K	PTPRK	28.4497	83.8042	56.7276	78.6741
NM_000466	5189	s10306	s10307	s224253	peroxisome biogenesis factor 1	PEX1	31.4538	69.2833	37.2482	69.3239
NM_002845	5797	s11561	s11562	s11563	protein tyrosine phosphatase, receptor type, M	PTPRM	30.5955	72.0273	39.7423	72.889
NM_000287	5190	s10311	s10309	s10310	peroxisomal biogenesis factor 6	PEX6	26.2562	41.4298	43.9349	38.5938
NM_001948	1854	s4390	s4391	s4392	dUTP pyrophosphatase	DUT	14.8119	47.076	49.74	60.3241
NM_022737	64748	s34854	s34855	s224620	lipid phosphate phosphatase-related protein type 2	LPPR2	8.27919	48.9071	35.9152	65.6139
NM_000507	2203	s5053	s5054	s5055	fructose-1,6-bisphosphatase 1	FBP1	5.46582	56.0974	17.242	68.5411
NM_022748	64759	s34875	s34876	s34877	tensin 3	TNS3	16.6239	63.8717	13.4042	63.8994
NM_000151	2538	s5443	s5444	s5445	glucose-6-phosphatase, catalytic subunit	G6PC	23.8243	60.7375	29.4005	61.3866
NM_015458	66036	s35354	s35355	s35356	myotubularin related protein 9	MTMR9	19.3896	53.1621	36.0442	59.8595
NM_005340	3094	s6548	s6549	s6550	histidine triad nucleotide binding protein 1	HINT1	103.457	73.1175	107.963	79.7752
NM_024025	78986	s35360	s35361	s35362	dual specificity phosphatase 26 (putative)	DUSP26	17.6253	24.819	33.2921	28.2901
NM_005536	3612	s7407	s7408	s7409	inositol(myo)-1(or 4)-monophosphatase 1	IMPA1	11.9986	61.3815	29.4973	62.412
NM_024607	79660	s36034	s36035	s36036	protein phosphatase 1, regulatory (inhibitor) subunit 3B	PPP1R3B	51.4812	62.5788	78.6366	57.0824
NM_001946	1848	s4378	s4379	s4380	dual specificity phosphatase 6	DUSP6	47.7618	71.6027	51.6213	86.4035
NM_014214	3613	s7410	s7411	s7412	inositol(myo)-1(or 4)-monophosphatase 2	IMPA2	69.5536	76.5909	72.939	80.0819
NM_030640	80824	s37419	s37420	s37421	dual specificity phosphatase 16	DUSP16	66.2633	68.6865	73.0357	63.3629
NM_002194	3628	s7446	s7447	s7448	inositol polyphosphate-1-phosphatase	INPP1	9.66204	70.2141	14.0922	58.0449
NM_030768	80895	s37466	s37467	s37468	integrin-linked kinase-associated serine/threonine phosphatase 2C	ILKAP	6.18108	47.4981	15.4467	51.8003
NM_022092	63922	s34267	s34268	s34269	CTF18, chromosome transmission fidelity factor 18 homolog (S. cerevisiae)	CHTF18	35.1255	46.0496	51.1805	57.6933
NM_001947	1849	s4381	s4382	s4383	dual specificity phosphatase 7	DUSP7	10.3773	51.164	25.0467	64.4281
NM_022097	63928	s34282	s34283	s34284	hepatocellular carcinoma antigen gene 520	LOC63928	41.3721	55.799	58.5982	63.481
NM_004420	1850	s223452	s4385	s4386	dual specificity phosphatase 8	DUSP8	7.23014	65.6709	22.6171	82.6588
NM_022126	64077	s34388	s34389	s34390	phospholysine phosphohistidine inorganic pyrophosphate phosphatase	LHPP	17.8161	51.3234	27.4977	70.8677
NM_001395	1852	s4387	s4388	s4389	dual specificity phosphatase 9	DUSP9	10.6634	46.0636	16.8013	68.1035
NM_001077525	64419	s34722	s34723	s34724	myotubularin related protein 14	MTMR14	10.4727	66.056	45.2141	72.1305
NM_006305	8125	s15641	s15642	s15643	acidic (leucine-rich) nuclear phosphoprotein 32 family, member A	ANP32A	28.3543	65.9667	89.3116	69.1032
NM_002633	5236	s10406	s10407	s10408	phosphoglucomutase 1	PGM1	7.46856	64.2683	52.8898	63.3578
NM_012080	8226	s15727	s224891	s15729	haloacid dehalogenase-like hydrolase domain containing 1A	HDHD1A	52.9594	73.9323	79.4966	63.771
NM_015599	5238	s10409	s10410	s10411	phosphoglucomutase 3	PGM3	31.5968	78.9856	38.5597	64.3126
NM_003584	8446	s16030	s16031	s16032	dual specificity phosphatase 11 (RNA/RNP complex 1-interacting)	DUSP11	99.3563	85.0487	65.0268	70.2838
NM_021965	5239	s10413	s10414	s10412	phosphoglucomutase 5	PGM5	29.0219	69.3088	49.8045	62.9022
NM_003620	8493	s16127	s16128	s16129	protein phosphatase 1D magnesium-dependent, delta isoform	PPM1D	35.9838	67.1054	79.2064	58.0449
NM_005645	6884	s13763	s13764	s13765	TAF13 RNA polymerase II, TATA box binding protein (TBP)-associated factor, 18kDa	TAF13	11.7125	65.6569	27.5838	55.8081
NM_003671	8555	s16287	s16288	s16289	CDC14 cell division cycle 14 homolog B (S. cerevisiae)	CDC14B	58.7769	58.9753	45.6119	66.2055
NM_000927	5243	s10418	s10419	s10420	ATP-binding cassette, sub-family B (MDR/TAP), member 1	ABCB1	36.2699	79.5619	48.579	64.3588
NM_021959	6992	s13943	s13944	s13945	protein phosphatase 1, regulatory (inhibitor) subunit 11	PPP1R11	29.2126	89.4019	37.7857	60.5846
NM_033313	8556	s16290	s16291	s16292	CDC14 cell division cycle 14 homolog A (S. cerevisiae)	CDC14A	115.474	84.948	37.5277	81.7913
NM_018850	5244	s10421	s10422	s10423	ATP-binding cassette, sub-family B (MDR/TAP), member 4	ABCB4	36.4606	79.3018	22.0366	77.1893
NM_003711	8611	s225006	s16379	s16380	phosphatidic acid phosphatase type 2A	PPAP2A	44.8054	80.721	46.4504	80.395
NM_005888	5250	s10429	s10427	s10428	solute carrier family 25 (mitochondrial carrier; phosphate carrier), member 3	SLC25A3	14.192	65.5447	10.3296	69.4741
NM_000290	5224	s10390	s194682	s194683	phosphoglycerate mutase 2 (muscle)	PGAM2	60.3028	82.2919	46.4397	73.2277
NM_199260	7179	s14361	s14362	s14363	transmembrane phosphatase with tensin homology	TPTE	25.3979	-15.8263	62.5973	77.4101
NM_002630	5225	s10391	s10392	s10393	progastricsin (pepsinogen C)	PGC	33.5042	-15.8646	70.7459	64.6642
NM_003463	7803	s15362	s15363	s15364	protein tyrosine phosphatase type IVA, member 1	PTP4A1	12.6185	-14.5754	24.2404	56.8758
NM_002631	5226	s10394	s10395	s224256	phosphogluconate dehydrogenase	PGD	13.7152	56.1408	43.6661	69.4985
NM_001018041	7957	s15498	s15499	s15500	epilepsy, progressive myoclonus type 2A, Lafora disease (laforin)	EPM2A	18.3883	63.1526	22.0904	63.1576
NM_005023	5229	s10400	s10401	s10402	protein geranylgeranyltransferase type I, beta subunit	PGGT1B	6.32413	82.7382	32.5719	67.6248
NM_033453	3704	s7619	s7620	s7621	inosine triphosphatase (nucleoside triphosphate pyrophosphatase)	ITPA	21.5354	59.3349	34.5822	70.588
NM_181505	84152	s38572	s38573	s38574	protein phosphatase 1, regulatory (inhibitor) subunit 1B (dopamine and cAMP regulated phosphoprotein, DARPP-32)	PPP1R1B	30.8339	47.5504	62.823	56.3189
NM_000252	4534	s9041	s9042	s224069	myotubularin 1	MTM1	7.18245	52.6737	26.2292	63.7287
NM_006906	84867	s39532	s39533	s39534	protein tyrosine phosphatase, non-receptor type 5 (striatum-enriched)	PTPN5	25.4932	57.9948	48.4607	64.3434
NM_002480	4659	s9235	s9236	s9237	protein phosphatase 1, regulatory (inhibitor) subunit 12A	PPP1R12A	65.5958	52.698	33.2491	59.4501
NM_032902	84988	s39809	s39810	s39811	protein phosphatase 1, regulatory (inhibitor) subunit 16A	PPP1R16A	38.3203	68.6802	51.5353	63.1948
NM_032104	4660	s9238	s9239	s9240	protein phosphatase 1, regulatory (inhibitor) subunit 12B	PPP1R12B	34.887	56.4034	29.8198	60.4511
NM_033389	85464	s40051	s40052	s40053	slingshot homolog 2 (Drosophila)	SSH2	8.46993	51.6154	14.4792	51.6592
NM_004537	4673	s9265	s9266	s9267	nucleosome assembly protein 1-like 1	NAP1L1	40.943	69.9132	80.9802	67.6608
NM_033215	89801	s40135	s40136	s40137	protein phosphatase 1, regulatory (inhibitor) subunit 3F	PPP1R3F	10.7111	69.6225	16.5648	58.734
XM_001133189	3632	s7453	s7454	s7455	inositol polyphosphate-5-phosphatase, 40kDa	INPP5A	42.2304	73.0372	39.0112	86.827
NM_005969	4676	s9274	s9275	s9276	nucleosome assembly protein 1-like 4	NAP1L4	17.4346	65.7181	52.8145	59.5708
NM_001037172	92370	s40941	s40942	s40943	acid phosphatase-like 2	ACPL2	33.075	62.7407	23.9824	54.0974
NM_002526	4907	s9734	s9735	s9736	5-nucleotidase, ecto (CD73)	NT5E	20.9632	80.9799	27.4225	64.0316
NM_130785	93492	s41150	s41151	s41152	transmembrane phosphoinositide 3-phosphatase and tensin homolog 2	TPTE2	13.5245	77.0551	13.3827	75.0924
NM_030791	81537	s37587	s37588	s37589	sphingosine-1-phosphate phosphatase 1	SGPP1	31.263	64.4124	61.189	81.5359
NM_005540	3633	s7456	s7457	s7458	inositol polyphosphate-5-phosphatase, 75kDa	INPP5B	25.3502	57.2182	42.3116	75.0308
NM_030920	81611	s37701	s37702	s37703	acidic (leucine-rich) nuclear phosphoprotein 32 family, member E	ANP32E	2.79549	39.3782	15.3715	57.8409
NM_001017915	3635	s7459	s7460	s7461	inositol polyphosphate-5-phosphatase, 145kDa	INPP5D	16.2425	66.422	42.8276	67.508
NM_030949	81706	s37775	s37776	s37777	protein phosphatase 1, regulatory (inhibitor) subunit 14C	PPP1R14C	77.4215	62.6005	87.054	67.553
NM_001567	3636	s7462	s7463	s7464	inositol polyphosphate phosphatase-like 1	INPPL1	28.7835	42.2038	30.7873	50.4811
NM_030962	81846	s37818	s37819	s37820	SET binding factor 2	SBF2	45.5207	57.3062	94.2567	68.192
NM_003837	8789	s16741	s16742	s16743	fructose-1,6-bisphosphatase 2	FBP2	75.4664	52.837	74.53	53.5777
NM_001037537	5264	s10454	s10456	s10455	phytanoyl-CoA 2-hydroxylase	PHYH	24.4919	52.142	21.0906	58.05
NM_203446	8867	s16933	s16934	s16935	synaptojanin 1	SYNJ1	48.0002	80.8664	53.6208	75.743
NM_000295	5265	s10457	s10458	s10459	serpin peptidase inhibitor, clade A (alpha-1 antiproteinase, antitrypsin), member 1	SERPINA1	55.6297	77.5434	83.485	66.6739
NM_003898	8871	s16942	s16943	s16944	synaptojanin 2	SYNJ2	132.02	75.5619	84.2482	60.0366
NM_002638	5266	s10460	s10461	s224259	peptidase inhibitor 3, skin-derived (SKALP)	PI3	8.37456	68.545	19.9726	58.7777
NM_153050	8897	s17011	s17012	s17013	myotubularin related protein 3	MTMR3	11.0449	82.9971	22.1764	64.0123
NM_006215	5267	s10463	s10464	s10465	serpin peptidase inhibitor, clade A (alpha-1 antiproteinase, antitrypsin), member 4	SERPINA4	31.7876	72.9798	74.7988	68.3614
NM_016156	8898	s17014	s17015	s17016	myotubularin related protein 2	MTMR2	32.5505	83.4523	24.8962	62.584
NM_002639	5268	s10467	s10468	s10466	serpin peptidase inhibitor, clade B (ovalbumin), member 5	SERPINB5	43.4225	73.3458	58.0607	58.7777
NM_177526	8612	s16381	s16382	s225007	phosphatidic acid phosphatase type 2C	PPAP2C	16.6716	81.1533	17.3925	78.8422
NM_003945	8992	s17153	s17154	s225062	ATPase, H+ transporting, lysosomal 9kDa, V0 subunit e1	ATP6V0E1	35.8407	81.7105	35.1197	74.6458
NM_004568	5269	s10470	s10471	s10469	serpin peptidase inhibitor, clade B (ovalbumin), member 6	SERPINB6	51.7196	88.6917	86.3983	74.1235
NM_004685	9107	s17377	s17378	s17379	myotubularin related protein 6	MTMR6	8.42224	42.2051	20.1123	42.0408
NM_006216	5270	s10472	s10473	s10474	serpin peptidase inhibitor, clade E (nexin, plasminogen activator inhibitor type 1), member 2	SERPINE2	32.5505	80.5744	44.3219	80.8391
NM_000444	5251	s10432	s10430	s10431	phosphate regulating endopeptidase homolog, X-linked (hypophosphatemia, vitamin D resistant rickets)	PHEX	22.9183	66.5724	29.3253	65.9257
NM_177414	8613	s16384	s16385	s16386	phosphatidic acid phosphatase type 2B	PPAP2B	2.31865	47.873	38.42	50.7211
NM_002637	5255	s10439	s10440	s10441	phosphorylase kinase, alpha 1 (muscle)	PHKA1	15.4795	53.0486	30.0778	52.2238
NM_003800	8732	s16639	s16640	s16641	RNA guanylyltransferase and 5-phosphatase	RNGTT	11.7125	-15.7269	7.49157	62.0604
NM_000292	5256	s10442	s10443	s10444	phosphorylase kinase, alpha 2 (liver)	PHKA2	30.9292	-15.9946	51.1698	69.3791
NM_003828	8776	s16717	s16718	s16719	myotubularin related protein 1	MTMR1	37.0805	-15.1939	56.8996	67.7172
NM_001031835	5257	s10445	s10447	s10446	phosphorylase kinase, beta	PHKB	33.5519	45.8659	43.1286	65.6755
NM_004567	5210	s10360	s10361	s10362	6-phosphofructo-2-kinase/fructose-2,6-biphosphatase 4	PFKFB4	5.56118	44.9912	12.5227	54.494
NM_144641	132160	s43673	s43674	s43675	protein phosphatase 1M (PP2C domain containing)	PPM1M	-1.11462	76.9072	130.517	75.965
NM_021129	5464	s10877	s10878	s10879	pyrophosphatase (inorganic) 1	PPA1	4.6075	49.8507	19.8866	62.1258
NM_144648	136332	s44000	s44001	s44002	leucine-rich repeats and guanylate kinase domain containing	LRGUK	4.08297	46.3479	6.09404	50.1243
NM_006239	5470	s10892	s10893	s10894	protein phosphatase, EF-hand calcium binding domain 2	PPEF2	109.084	71.7417	48.9337	71.5505
NM_152422	138639	s44118	s44119	s44120	protein tyrosine phosphatase domain containing 1	PTPDC1	35.8407	66.552	42.1073	76.4014
NM_152226	5475	s10901	s10902	s10903	protein phosphatase, EF-hand calcium binding domain 1	PPEF1	9.85277	54.1184	30.3466	54.6377
NM_080876	142679	s44471	s44472	s44473	dual specificity phosphatase 19	DUSP19	17.3392	67.8603	101.653	66.3556
NM_177951	5494	s10919	s10920	s10921	protein phosphatase 1A (formerly 2C), magnesium-dependent, alpha isoform	PPM1A	6.56256	65.8839	28.5298	68.3332
NM_152511	150290	s45413	s45414	s45415	dual specificity phosphatase 18	DUSP18	8.08845	64.3027	19.9188	68.0149
NM_001587	4952	s9818	s9819	s9820	oculocerebrorenal syndrome of Lowe	OCRL	93.1096	78.8211	83.9042	94.3639
NM_001033556	5495	s224329	s10923	s224330	protein phosphatase 1B (formerly 2C), magnesium-dependent, beta isoform	PPM1B	72.4146	77.013	126.045	84.1564
NM_139245	151742	s45608	s45609	s45610	protein phosphatase 1 (formerly 2C)-like	PPM1L	137.122	86.0433	123.229	89.3359
NM_002707	5496	s224331	s10925	s10926	protein phosphatase 1G (formerly 2C), magnesium-dependent, gamma isoform	PPM1G	58.0139	76.9276	70.6062	78.737
NM_152542	152926	s45745	s45746	s45747	protein phosphatase 1K (PP2C domain containing)	PPM1K	37.9865	76.1638	78.8194	79.7367
NM_033068	93650	s41186	s41187	s41188	acid phosphatase, testicular	ACPT	9.94814	59.1908	14.8232	73.2277
NM_002625	5207	s10351	s10352	s10353	6-phosphofructo-2-kinase/fructose-2,6-biphosphatase 1	PFKFB1	54.8668	64.2262	72.2187	75.6558
NM_033256	94274	s41299	s41300	s195581	protein phosphatase 1, regulatory (inhibitor) subunit 14A	PPP1R14A	6.89635	47.4203	33.0556	64.3934
NM_001018053	5208	s10354	s10355	s10356	6-phosphofructo-2-kinase/fructose-2,6-biphosphatase 2	PFKFB2	6.32413	52.6457	17.5	78.3494
NM_054113	117286	s42160	s42161	s42162	calcium and integrin binding family member 3	CIB3	157.96	60.1165	140.977	75.3683
NM_004566	5209	s10357	s10358	s10359	6-phosphofructo-2-kinase/fructose-2,6-biphosphatase 3	PFKFB3	14.9073	43.2124	23.2729	53.7664
NM_138793	124583	s42761	s42762	s42763	calcium activated nucleotidase 1	CANT1	0.458962	72.8077	32.8299	68.4269
NM_004901	9583	s18413	s18414	s18415	ectonucleoside triphosphate diphosphohydrolase 4	ENTPD4	48.1433	79.5364	98.1053	80.4682
NM_012397	5275	s10487	s10488	s10489	serpin peptidase inhibitor, clade B (ovalbumin), member 13	SERPINB13	20.9155	78.7688	37.9147	68.4654
NM_014634	9647	s18551	s18552	s18553	protein phosphatase 1F (PP2C domain containing)	PPM1F	8.5653	68.2505	14.92	70.3891
NM_006217	5276	s10490	s10491	s10492	serpin peptidase inhibitor, clade I (pancpin), member 2	SERPINI2	43.4225	91.5352	64.5753	94.3716
NM_014874	9927	s19260	s19261	s19262	mitofusin 2	MFN2	19.0082	83.1577	14.404	83.2992
NM_002641	5277	s10493	s10494	s224261	phosphatidylinositol glycan anchor biosynthesis, class A (paroxysmal nocturnal hemoglobinuria)	PIGA	22.1553	79.21	68.1014	76.6452
NM_005704	10076	s19598	s19599	s19600	protein tyrosine phosphatase, receptor type, U	PTPRU	6.84866	77.1188	15.78	62.9035
NM_002642	5279	s10498	s10497	s10496	phosphatidylinositol glycan anchor biosynthesis, class C	PIGC	17.4346	62.4334	46.4182	62.2362
NM_005730	10106	s19664	s19665	s19666	CTD (carboxy-terminal domain, RNA polymerase II, polypeptide A) small phosphatase 2	CTDSP2	51.9104	77.3012	83.9042	65.85
NM_002643	5281	s10499	s10500	s10501	phosphatidylinositol glycan anchor biosynthesis, class F	PIGF	42.5165	81.4618	40.6238	69.7782
NM_004686	9108	s17380	s17381	s17382	myotubularin related protein 7	MTMR7	2.74781	-15.6032	6.52405	91.0824
NM_005808	10217	s19928	s19929	s223094	CTD (carboxy-terminal domain, RNA polymerase II, polypeptide A) small phosphatase-like	CTDSPL	115.044	77.662	145.224	75.6686
NM_004569	5283	s10502	s224262	s10504	phosphatidylinositol glycan anchor biosynthesis, class H	PIGH	22.4891	71.4586	50.084	77.8579
NM_006085	10380	s20293	s20294	s20295	3(2), 5-bisphosphate nucleotidase 1	BPNT1	11.6648	79.0136	33.5286	83.1683
NM_002644	5284	s10507	s10506	s10505	polymeric immunoglobulin receptor	PIGR	64.6898	85.2578	69.2086	91.6522
NM_002640	5271	s10475	s10476	s10477	serpin peptidase inhibitor, clade B (ovalbumin), member 8	SERPINB8	49.8599	-15.7766	107.275	87.878
NM_004687	9110	s17383	s17384	s17385	myotubularin related protein 4	MTMR4	1.50802	-6.75265	21.5314	69.7923
NM_004155	5272	s10479	s224260	s10480	serpin peptidase inhibitor, clade B (ovalbumin), member 9	SERPINB9	24.778	43.8066	45.9021	76.4155
NM_048368	9150	s17492	s17493	s17494	CTD (carboxy-terminal domain, RNA polymerase II, polypeptide A) phosphatase, subunit 1	CTDP1	-1.25767	54.9001	6.23379	65.1724
NM_005024	5273	s10481	s10482	s10483	serpin peptidase inhibitor, clade B (ovalbumin), member 10	SERPINB10	8.70835	61.9629	32.4321	72.708
NM_004897	9562	s18365	s18366	s18367	multiple inositol polyphosphate histidine phosphatase, 1	MINPP1	9.51898	73.1571	43.5371	72.4154
NM_005025	5274	s10484	s10485	s10486	serpin peptidase inhibitor, clade I (neuroserpin), member 1	SERPINI1	48.7155	58.4117	50.471	65.5715
NM_002711	5506	s10942	s10943	s10944	protein phosphatase 1, regulatory (inhibitor) subunit 3A (glycogen and sarcoplasmic reticulum binding subunit, skeletal muscle)	PPP1R3A	26.733	61.792	43.7736	82.3149
NM_153757	266812	s49021	s49022	s49023	nucleosome assembly protein 1-like 5	NAP1L5	42.9457	64.4047	77.4111	83.2068
NM_005398	5507	s10945	s10946	s10947	protein phosphatase 1, regulatory (inhibitor) subunit 3C	PPP1R3C	30.9769	57.778	32.5611	79.1015
NM_001033575	285193	s49841	s49842	s223788	dual specificity phosphatase 28	DUSP28	15.7656	69.1303	35.3132	83.5661
NM_006242	5509	s10948	s10949	s10950	protein phosphatase 1, regulatory (inhibitor) subunit 3D	PPP1R3D	21.5354	67.5466	36.6784	80.7826
NM_005167	333926	s50271	s50272	s50273	protein phosphatase 1J (PP2C domain containing)	PPM1J	28.402	62.566	85.6565	76.8351
NM_002712	5510	s224340	s10952	s10953	protein phosphatase 1, regulatory (inhibitor) subunit 7	PPP1R7	25.5886	69.9081	48.7187	71.2489
NM_198527	374659	s51574	s51575	s51576	HD domain containing 3	HDDC3	4.17834	40.23	12.9742	45.5275
NM_002713	5511	s10954	s10955	s10956	protein phosphatase 1, regulatory (inhibitor) subunit 8	PPP1R8	74.3697	57.1098	93.5257	64.9491
NM_001004318	390928	s52890	s52891	s52892	purple acid phosphatase long form	FLJ16165	14.6689	65.3305	26.1002	71.0551
NM_001008709	5499	s10930	s10931	s10932	protein phosphatase 1, catalytic subunit, alpha isoform	PPP1CA	19.6757	60.3524	24.8424	78.4637
NM_002715	5515	s10957	s10958	s10959	protein phosphatase 2 (formerly 2A), catalytic subunit, alpha isoform	PPP2CA	9.66204	70.4283	25.982	74.3032
NM_001042390	653129	s57578	s57579	s57580	protein tyrosine phosphatase, non-receptor type 20A	PTPN20A	56.8218	82.4411	60.2537	87.3198
NM_001009552	5516	s10960	s10961	s10962	protein phosphatase 2 (formerly 2A), catalytic subunit, beta isoform	PPP2CB	25.5409	77.8189	36.3774	81.0187
NM_007083	11162	s195091	s200491	s223203	nudix (nucleoside diphosphate linked moiety X)-type motif 6	NUDT6	40.037	69.5383	42.5266	75.7764
NM_139283	160760	s46218	s223378	s46220	PTC7 protein phosphatase homolog (S. cerevisiae)	PPTC7	34.3625	66.4067	54.6098	78.497
NM_002709	5500	s10933	s10934	s10935	protein phosphatase 1, catalytic subunit, beta isoform	PPP1CB	7.75466	61.5166	45.3431	74.3712
XM_001125780	168448	s46704	s46705	s223409	CDC14 cell division cycle 14 homolog C (S. cerevisiae)	CDC14C	30.7862	71.6805	66.5533	80.7518
NM_006741	5502	s10936	s10937	s10938	protein phosphatase 1, regulatory (inhibitor) subunit 1A	PPP1R1A	19.4373	68.9683	24.9929	82.0171
NM_001030059	196051	s46967	s223470	s46969	phosphatidic acid phosphatase type 2 domain containing 1A	PPAPDC1A	22.6799	62.6119	93.2892	79.4492
NM_006241	5504	s10939	s10940	s10941	protein phosphatase 1, regulatory (inhibitor) subunit 2	PPP1R2	19.0559	56.6253	32.4429	73.342
NM_177533	256281	s48752	s223649	s223650	nudix (nucleoside diphosphate linked moiety X)-type motif 14	NUDT14	25.5409	66.3875	24.7027	84.7339
NM_007039	11099	s21880	s21881	s21882	protein tyrosine phosphatase, non-receptor type 21	PTPN21	15.5272	69.2374	22.6816	75.5698
NM_002653	5307	s10556	s194685	s194686	paired-like homeodomain transcription factor 1	PITX1	51.6719	60.6087	127.163	87.2723
NM_007050	11122	s21928	s21929	s21930	protein tyrosine phosphatase, receptor type, T	PTPRT	22.9183	84.4418	15.8767	89.7504
NM_000325	5308	s10557	s10558	s10559	paired-like homeodomain transcription factor 2	PITX2	13.7152	74.093	42.7201	78.9962
NM_007079	11156	s22005	s22006	s22007	protein tyrosine phosphatase type IVA, member 3	PTP4A3	36.3653	73.0143	37.087	73.6679
NM_005029	5309	s10560	s10561	s224268	paired-like homeodomain transcription factor 3	PITX3	35.2208	80.313	38.721	81.84
NM_199040	11163	s22020	s22021	s22022	nudix (nucleoside diphosphate linked moiety X)-type motif 4	NUDT4	21.3447	75.7455	105.082	82.8834
NM_001009944	5310	s10562	s10563	s10564	polycystic kidney disease 1 (autosomal dominant)	PKD1	9.13751	65.9502	32.7976	68.0368
NM_014142	11164	s22023	s22024	s22025	nudix (nucleoside diphosphate linked moiety X)-type motif 5	NUDT5	51.8627	86.8505	27.6268	85.7041
NM_001015891	6880	s13752	s13753	s13751	TAF9 RNA polymerase II, TATA box binding protein (TBP)-associated factor, 32kDa	TAF9	3.93992	72.4341	25.6057	70.964
NM_006383	10518	s20613	s20614	s20615	calcium and integrin binding family member 2	CIB2	33.9334	104.364	29.3038	90.306
NM_006703	11165	s22026	s22027	s22028	nudix (nucleoside diphosphate linked moiety X)-type motif 3	NUDT3	74.5127	91.8744	46.4074	89.8877
NM_001005337	5317	s10580	s10581	s10582	plakophilin 1 (ectodermal dysplasia/skin fragility syndrome)	PKP1	27.7821	67.6002	13.5654	69.0519
NM_007207	11221	s22145	s22146	s22147	dual specificity phosphatase 10	DUSP10	12.5231	89.6302	15.8015	86.356
NM_004572	5318	s10583	s10584	s10585	plakophilin 2	PKP2	50.8136	93.0283	55.3086	93.7363
NM_181524	5295	s10535	s10537	s10536	phosphoinositide-3-kinase, regulatory subunit 1 (p85 alpha)	PIK3R1	35.3639	145.176	90.3114	80.3655
NM_006401	10541	s20674	s20675	s20676	acidic (leucine-rich) nuclear phosphoprotein 32 family, member B	ANP32B	15.5749	-15.9526	27.358	73.2136
NM_005027	5296	s10538	s10540	s10539	phosphoinositide-3-kinase, regulatory subunit 2 (p85 beta)	PIK3R2	7.27782	68.2989	27.8095	81.8657
NM_181873	10903	s21426	s21427	s21428	myotubularin related protein 11	MTMR11	9.08983	67.289	18.102	79.5801
NM_006221	5300	s10544	s10545	s10546	protein (peptidylprolyl cis/trans isomerase) NIMA-interacting 1	PIN1	1.41265	54.6336	9.91037	61.2019
NM_007026	11072	s21820	s21821	s21822	dual specificity phosphatase 14	DUSP14	60.3982	83.6104	107.35	93.4027
NM_006224	5306	s10554	s10553	s10555	phosphatidylinositol transfer protein, alpha	PITPNA	31.5968	39.3846	20.7359	83.4673
NM_181897	5523	s10975	s10976	s10977	protein phosphatase 2 (formerly 2A), regulatory subunit B, alpha	PPP2R3A	72.9391	41.9565	54.8033	52.5138
NM_005017	5130	s10166	s10167	s10165	phosphate cytidylyltransferase 1, choline, alpha	PCYT1A	23.4428	52.587	25.1112	63.5811
NM_178001	5524	s10978	s10979	s10980	protein phosphatase 2A activator, regulatory subunit 4	PPP2R4	51.7196	78.9461	148.137	90.2496
NM_002597	5132	s10168	s10169	s10170	phosducin	PDC	25.0641	63.0442	75.0353	75.3118
NM_006243	5525	s10981	s10982	s10983	protein phosphatase 2, regulatory subunit B, alpha isoform	PPP2R5A	45.3299	59.7519	90.9241	70.484
NM_001003683	5136	s10177	s10178	s10179	phosphodiesterase 1A, calmodulin-dependent	PDE1A	72.3669	79.1781	66.9726	85.903
NM_006244	5526	s10984	s10985	s10986	protein phosphatase 2, regulatory subunit B, beta isoform	PPP2R5B	32.5505	65.6658	33.0449	75.172
NM_005020	5137	s10182	s10180	s10181	phosphodiesterase 1C, calmodulin-dependent 70kDa	PDE1C	51.5766	82.5368	65.4676	90.7552
NM_178588	5527	s10987	s10988	s10989	protein phosphatase 2, regulatory subunit B, gamma isoform	PPP2R5C	29.5464	72.8026	24.6597	82.9257
NM_002599	5138	s779	s781	s780	phosphodiesterase 2A, cGMP-stimulated	PDE2A	14.5258	78.9448	54.4271	81.3242
NM_014225	5518	s10963	s10964	s10965	protein phosphatase 2 (formerly 2A), regulatory subunit A , alpha isoform	PPP2R1A	39.0356	57.3381	29.5725	74.461
NM_006245	5528	s10990	s10991	s10992	protein phosphatase 2, regulatory subunit B, delta isoform	PPP2R5D	24.2534	77.0806	26.283	79.1592
NM_000921	5139	s10183	s10185	s10184	phosphodiesterase 3A, cGMP-inhibited	PDE3A	161.06	67.53	153.082	72.4347
NM_006246	5529	s10993	s10994	s10995	protein phosphatase 2, regulatory subunit B, epsilon isoform	PPP2R5E	67.5985	76.9594	170.39	82.6383
NM_000922	5140	s10188	s10187	s10186	phosphodiesterase 3B, cGMP-inhibited	PDE3B	44.0424	90.241	46.6224	93.4809
NM_006202	5141	s10191	s10190	s224202	phosphodiesterase 4A, cAMP-specific (phosphodiesterase E2 dunce homolog, Drosophila)	PDE4A	25.684	61.9795	56.8996	80.0511
NM_181699	5519	s10966	s10967	s10968	protein phosphatase 2 (formerly 2A), regulatory subunit A, beta isoform	PPP2R1B	10.9495	62.7688	36.7537	79.2439
NM_000439	5122	s10147	s10148	s10149	proprotein convertase subtilisin/kexin type 1	PCSK1	11.6648	69.4975	11.6842	84.7942
NM_181674	5521	s10969	s10970	s10971	protein phosphatase 2 (formerly 2A), regulatory subunit B, beta isoform	PPP2R2B	24.3965	68.8765	80.9694	82.4175
NM_006200	5125	s10150	s10151	s10152	proprotein convertase subtilisin/kexin type 5	PCSK5	48.2387	71.4459	83.0442	89.101
NM_020416	5522	s10972	s10973	s10974	protein phosphatase 2 (formerly 2A), regulatory subunit B, gamma isoform	PPP2R2C	20.248	66.9486	33.3674	84.6877
NM_002594	5126	s10155	s10153	s10154	proprotein convertase subtilisin/kexin type 2	PCSK2	66.168	61.954	27.3042	78.3289
NM_014931	22870	s22544	s22545	s22546	SAPS domain family, member 1	SAPS1	66.5971	84.9059	76.0243	87.6496
NM_000930	5327	s10607	s10608	s10609	plasminogen activator, tissue	PLAT	46.9512	86.4501	76.0888	88.7455
NM_014937	22876	s22562	s22563	s22564	inositol polyphosphate-5-phosphatase F	INPP5F	90.63	85.6493	166.057	92.1476
NM_002658	5328	s10610	s10611	s10612	plasminogen activator, urokinase	PLAU	97.2582	87.6295	62.0812	91.674
NM_012229	22978	s22754	s22755	s22756	5-nucleotidase, cytosolic II	NT5C2	28.3066	80.6611	37.7965	87.8677
NM_002659	5329	s10613	s10614	s10615	plasminogen activator, urokinase receptor	PLAUR	57.0126	80.8294	179.807	89.7709
NM_012404	23519	s23988	s23989	s23990	acidic (leucine-rich) nuclear phosphoprotein 32 family, member D	ANP32D	54.3423	84.0452	63.8335	94.1021
NM_004573	5330	s10616	s10617	s10618	phospholipase C, beta 2	PLCB2	21.5831	69.5804	11.5552	73.1405
NM_012403	23520	s23991	s23992	s223608	acidic (leucine-rich) nuclear phosphoprotein 32 family, member C	ANP32C	16.5286	80.6968	13.6084	85.7747
NM_000932	5331	s10619	s10620	s10621	phospholipase C, beta 3 (phosphatidylinositol-specific)	PLCB3	64.2129	92.5234	136.688	92.9471
NM_007236	11261	s22235	s22236	s223217	calcium binding protein P22	CHP	145.133	149.373	119.133	101.635
NM_012295	23523	s24000	s24001	s24002	calcineurin binding protein 1	CABIN1	72.1285	92.0733	48.1597	94.7758
NM_000933	5332	s10622	s10623	s10624	phospholipase C, beta 4	PLCB4	61.2565	96.0593	64.543	98.0855
NM_015466	25930	s24775	s24776	s24777	protein tyrosine phosphatase, non-receptor type 23	PTPN23	43.804	41.0652	36.0549	46.8698
NM_006225	5333	s10625	s10626	s10627	phospholipase C, delta 1	PLCD1	38.7495	79.678	66.3598	84.3194
NM_000928	5319	s10588	s10586	s224270	phospholipase A2, group IB (pancreas)	PLA2G1B	68.5522	101.7	122.143	103.466
NM_007240	11266	s22244	s22245	s22246	dual specificity phosphatase 12	DUSP12	41.6105	71.5339	87.2583	103.003
NM_000300	5320	s10589	s10590	s224271	phospholipase A2, group IIA (platelets, synovial fluid)	PLA2G2A	94.8739	69.8023	66.8651	87.3454
NM_001003892	338599	s196037	s196038	s196039	dual specificity phosphatase and pro isomerase domain containing 1	DUPD1	42.3258	78.3149	105.415	83.1516
NM_024420	5321	s10592	s10593	s10594	phospholipase A2, group IVA (cytosolic, calcium-dependent)	PLA2G4A	32.7889	83.7111	65.9943	94.7784
NM_014906	22843	s22478	s22479	s22480	protein phosphatase 1E (PP2C domain containing)	PPM1E	26.2085	88.8677	31.3356	98.4332
NM_000929	5322	s10595	s10596	s10597	phospholipase A2, group V	PLA2G5	115.331	91.6436	127.486	95.8807

## Sheet: Secondary siRNA screen, Ambion
Gene Symbol	% reporter activity STAT3(wt)	% viability STAT3(wt)	% reporter activity STAT3(Y640F)	% viability STAT3(Y640F)								Number	Source.Row	Source.Column	Destination.Row	Destination.Column	Plate.ID	Gene.Symbol	Source.Well	DWell	Plate	Full.Gene.Name	Number	Source.Row	Source.Column	Destination.Row	Destination.Column	Plate.ID	Gene.Symbol	Source.Well	DWell	Plate	Full.Gene.Name	kgXref_description	Number	Source.Row	Source.Column	Destination.Row	Destination.Column	Plate.ID	Gene.Symbol	Source.Well	DWell	Content	Plate	Full.Gene.Name	kgXref_description
AAK1	19.5486	70.9329	63.6149	69.54								1257	16	3	15	4	CPE002EG	DUSP12	P3	O4	H91436-MT-05_OG	dual specificity phosphatase 12	2455	16	3	15	4	CPE002EG	DUSP12	P3	O4	H91436-WT-05_CTF	dual specificity phosphatase 12	Homo sapiens dual specificity phosphatase 12 (DUSP12), mRNA.	2839	16	3	15	4	CPE002EG	DUSP12	P3	O4	sample	H91436-WT-05_OG	dual specificity phosphatase 12	Homo sapiens dual specificity phosphatase 12 (DUSP12), mRNA.
AAK1	41.169	84.5142	69.1016	77.5909								805								N1	H91436-MT-04_OG		1980								N1	H91436-WT-04_CTF			2387								N1	cells	H91436-WT-04_OG
AAK1	66.7632	98.3408	104.019	104.546								550	7	8	14	12	CPE002DQ	MTMR14	G8	N12	H91436-MT-04_OG	myotubularin related protein 14	1725	7	8	14	12	CPE002DQ	MTMR14	G8	N12	H91436-WT-04_CTF	myotubularin related protein 14	Homo sapiens myotubularin related protein 14 (MTMR14), transcript variant 1, mRNA.,,Homo sapiens myotubularin related protein 14 (MTMR14), transcript variant 3, mRNA.,Homo sapiens myotubularin related protein 14 (MTMR14), transcript variant 2, mRNA.,	2132	7	8	14	12	CPE002DQ	MTMR14	G8	N12	sample	H91436-WT-04_OG	myotubularin related protein 14	Homo sapiens myotubularin related protein 14 (MTMR14), transcript variant 1, mRNA.,,Homo sapiens myotubularin related protein 14 (MTMR14), transcript variant 3, mRNA.,Homo sapiens myotubularin related protein 14 (MTMR14), transcript variant 2, mRNA.,
ACVR1	10.6885	60.978	55.1401	63.14								1333	16	8	13	13	CPE002F4	TGFBR1	P8	M13	H91436-MT-05_OG	transforming growth factor, beta receptor I (activin A receptor type II-like kinase, 53kDa)	2531	16	8	13	13	CPE002F4	TGFBR1	P8	M13	H91436-WT-05_CTF	transforming growth factor, beta receptor I (activin A receptor type II-like kinase, 53kDa)	Homo sapiens transforming growth factor, beta receptor 1 (TGFBR1), transcript variant 1, mRNA.,	2915	16	8	13	13	CPE002F4	TGFBR1	P8	M13	sample	H91436-WT-05_OG	transforming growth factor, beta receptor I (activin A receptor type II-like kinase, 53kDa)	Homo sapiens transforming growth factor, beta receptor 1 (TGFBR1), transcript variant 1, mRNA.,
ACVR1	44.2065	104.454	57.3746	116.151								801								N2	H91436-MT-04_OG		1976								N2	H91436-WT-04_CTF			2383								N2	internal1	H91436-WT-04_OG
ACVR1	35.3521	83.0387	95.0909	99.9789								1574								L24	H91436-MT-05_OG		2772								L24	H91436-WT-05_CTF			3156								L24	cells	H91436-WT-05_OG
CAMK1	6.96571	79.4874	7.25603	95.9406								1370	11	22	10	14	CPE002F5	CAMKV	K22	J14	H91436-MT-05_OG	CaM kinase-like vesicle-associated	2568	11	22	10	14	CPE002F5	CAMKV	K22	J14	H91436-WT-05_CTF	CaM kinase-like vesicle-associated	Homo sapiens CaM kinase-like vesicle-associated (CAMKV), mRNA.,	2952	11	22	10	14	CPE002F5	CAMKV	K22	J14	sample	H91436-WT-05_OG	CaM kinase-like vesicle-associated	Homo sapiens CaM kinase-like vesicle-associated (CAMKV), mRNA.,
CAMK1	28.3251	76.8528	56.3217	92.0372								498	6	12	12	9	CPE002DP	NEK7	F12	L9	H91436-MT-04_OG	NIMA (never in mitosis gene a)-related kinase 7	1673	6	12	12	9	CPE002DP	NEK7	F12	L9	H91436-WT-04_CTF	NIMA (never in mitosis gene a)-related kinase 7	Homo sapiens NIMA-related kinase 7 (NEK7), mRNA.,	2080	6	12	12	9	CPE002DP	NEK7	F12	L9	sample	H91436-WT-04_OG	NIMA (never in mitosis gene a)-related kinase 7	Homo sapiens NIMA-related kinase 7 (NEK7), mRNA.,
CAMK1	43.0304	102.287	62.3626	108.895								1210	2	9	3	8	CPE002EG	PPP3R2	B9	C8	H91436-MT-05_OG	protein phosphatase 3 (formerly 2B), regulatory subunit B, beta isoform	2408	2	9	3	8	CPE002EG	PPP3R2	B9	C8	H91436-WT-05_CTF	protein phosphatase 3 (formerly 2B), regulatory subunit B, beta isoform		2792	2	9	3	8	CPE002EG	PPP3R2	B9	C8	sample	H91436-WT-05_OG	protein phosphatase 3 (formerly 2B), regulatory subunit B, beta isoform
CAMKV	-1.97472	44.1445	3.4972	45.5954								419	2	19	9	3	CPE002DO	CAMK2A	B19	I3	H91436-MT-04_OG	calcium/calmodulin-dependent protein kinase (CaM kinase) II alpha	1594	2	19	9	3	CPE002DO	CAMK2A	B19	I3	H91436-WT-04_CTF	calcium/calmodulin-dependent protein kinase (CaM kinase) II alpha	Homo sapiens calcium/calmodulin-dependent protein kinase II alpha (CAMK2A), transcript variant 1, mRNA.,,Homo sapiens calcium/calmodulin-dependent protein kinase II alpha (CAMK2A), transcript variant 2, mRNA.	2001	2	19	9	3	CPE002DO	CAMK2A	B19	I3	sample	H91436-WT-04_OG	calcium/calmodulin-dependent protein kinase (CaM kinase) II alpha	Homo sapiens calcium/calmodulin-dependent protein kinase II alpha (CAMK2A), transcript variant 1, mRNA.,,Homo sapiens calcium/calmodulin-dependent protein kinase II alpha (CAMK2A), transcript variant 2, mRNA.
CAMKV	48.9636	84.7589	70.1252	86.2411								1506								C24	H91436-MT-05_OG		2704								C24	H91436-WT-05_CTF			3088								C24	cells	H91436-WT-05_OG
CAMKV	107.016	81.6094	97.9913	91.1099								1510								N2	H91436-MT-05_OG		2708								N2	H91436-WT-05_CTF			3092								N2	internal1	H91436-WT-05_OG
CANT1	15.2649	107.423	49.1312	109.258								1373	13	20	10	17	CPE002F5	YSK4	M20	J17	H91436-MT-05_OG	yeast Sps1/Ste20-related kinase 4 (S. cerevisiae)	2571	13	20	10	17	CPE002F5	YSK4	M20	J17	H91436-WT-05_CTF	yeast Sps1/Ste20-related kinase 4 (S. cerevisiae)	Homo sapiens mitogen-activated protein kinase kinase kinase 19 (MAP3K19), transcript variant 5, mRNA.,,Homo sapiens mitogen-activated protein kinase kinase kinase 19 (MAP3K19), transcript variant 1, mRNA.,Homo sapiens mitogen-activated protein kinase kinase kinase 19 (MAP3K19), transcript variant 4, mRNA.,Homo sapiens mitogen-activated protein kinase kinase kinase 19 (MAP3K19), transcript variant…	2955	13	20	10	17	CPE002F5	YSK4	M20	J17	sample	H91436-WT-05_OG	yeast Sps1/Ste20-related kinase 4 (S. cerevisiae)	Homo sapiens mitogen-activated protein kinase kinase kinase 19 (MAP3K19), transcript variant 5, mRNA.,,Homo sapiens mitogen-activated protein kinase kinase kinase 19 (MAP3K19), transcript variant 1, mRNA.,Homo sapiens mitogen-activated protein kinase kinase kinase 19 (MAP3K19), transcript variant 4, mRNA.,Homo sapiens mitogen-activated protein kinase kinase kinase 19 (MAP3K19), transcript variant…
CANT1	27.4411	98.8234	62.4194	88.498								683	6	22	14	22	CPE002EF	PDIK1L	F22	N22	H91436-MT-04_OG	PDLIM1 interacting kinase 1 like	1858	6	22	14	22	CPE002EF	PDIK1L	F22	N22	H91436-WT-04_CTF	PDLIM1 interacting kinase 1 like	Homo sapiens PDLIM1 interacting kinase 1 like (PDIK1L), transcript variant 1, mRNA.,Homo sapiens PDLIM1 interacting kinase 1 like (PDIK1L), transcript variant 2, mRNA.,Homo sapiens PDLIM1 interacting kinase 1 like (PDIK1L), transcript variant 3, mRNA.	2265	6	22	14	22	CPE002EF	PDIK1L	F22	N22	sample	H91436-WT-04_OG	PDLIM1 interacting kinase 1 like	Homo sapiens PDLIM1 interacting kinase 1 like (PDIK1L), transcript variant 1, mRNA.,Homo sapiens PDLIM1 interacting kinase 1 like (PDIK1L), transcript variant 2, mRNA.,Homo sapiens PDLIM1 interacting kinase 1 like (PDIK1L), transcript variant 3, mRNA.
CANT1	44.2065	91.002	73.5275	99.4909								1516								E4	H91436-MT-05_OG		2714								E4	H91436-WT-05_CTF			3098								E4	cells IL6+	H91436-WT-05_OG
CASK	11.7356	84.2925	6.0902	92.7772								602	2	20	15	19	CPE002EE	PKN1	B20	O19	H91436-MT-04_OG	protein kinase N1	1777	2	20	15	19	CPE002EE	PKN1	B20	O19	H91436-WT-04_CTF	protein kinase N1	Homo sapiens protein kinase N1 (PKN1), transcript variant 2, mRNA.,Homo sapiens protein kinase N1 (PKN1), transcript variant 1, mRNA.	2184	2	20	15	19	CPE002EE	PKN1	B20	O19	sample	H91436-WT-04_OG	protein kinase N1	Homo sapiens protein kinase N1 (PKN1), transcript variant 2, mRNA.,Homo sapiens protein kinase N1 (PKN1), transcript variant 1, mRNA.
CASK	77.1184	82.8097	62.7674	93.3158								582	15	21	14	14	CPE002DQ	PPP2R5E	O21	N14	H91436-MT-04_OG	protein phosphatase 2, regulatory subunit B, epsilon isoform	1757	15	21	14	14	CPE002DQ	PPP2R5E	O21	N14	H91436-WT-04_CTF	protein phosphatase 2, regulatory subunit B, epsilon isoform	Homo sapiens protein phosphatase 2, regulatory subunit B', epsilon isoform (PPP2R5E), transcript variant 3, mRNA.,Homo sapiens protein phosphatase 2, regulatory subunit B', epsilon isoform (PPP2R5E), transcript variant 1, mRNA.,Homo sapiens protein phosphatase 2, regulatory subunit B', epsilon isoform (PPP2R5E), transcript variant 4, mRNA.,Homo sapiens protein phosphatase 2, regulatory subunit B'…	2164	15	21	14	14	CPE002DQ	PPP2R5E	O21	N14	sample	H91436-WT-04_OG	protein phosphatase 2, regulatory subunit B, epsilon isoform	Homo sapiens protein phosphatase 2, regulatory subunit B', epsilon isoform (PPP2R5E), transcript variant 3, mRNA.,Homo sapiens protein phosphatase 2, regulatory subunit B', epsilon isoform (PPP2R5E), transcript variant 1, mRNA.,Homo sapiens protein phosphatase 2, regulatory subunit B', epsilon isoform (PPP2R5E), transcript variant 4, mRNA.,Homo sapiens protein phosphatase 2, regulatory subunit B'…
CASK	58.3869	104.072	113.545	99.3449								1411	11	19	9	20	CPE002F6	PPM1B	K19	I20	H91436-MT-05_OG	protein phosphatase 1B (formerly 2C), magnesium-dependent, beta isoform	2609	11	19	9	20	CPE002F6	PPM1B	K19	I20	H91436-WT-05_CTF	protein phosphatase 1B (formerly 2C), magnesium-dependent, beta isoform	Homo sapiens protein phosphatase, Mg2+/Mn2+ dependent, 1B (PPM1B), transcript variant 2, mRNA.,Homo sapiens protein phosphatase, Mg2+/Mn2+ dependent, 1B (PPM1B), transcript variant 5, mRNA.,,Homo sapiens protein phosphatase, Mg2+/Mn2+ dependent, 1B (PPM1B), transcript variant 1, mRNA.,Homo sapiens protein phosphatase, Mg2+/Mn2+ dependent, 1B (PPM1B), transcript variant 3, mRNA.	2993	11	19	9	20	CPE002F6	PPM1B	K19	I20	sample	H91436-WT-05_OG	protein phosphatase 1B (formerly 2C), magnesium-dependent, beta isoform	Homo sapiens protein phosphatase, Mg2+/Mn2+ dependent, 1B (PPM1B), transcript variant 2, mRNA.,Homo sapiens protein phosphatase, Mg2+/Mn2+ dependent, 1B (PPM1B), transcript variant 5, mRNA.,,Homo sapiens protein phosphatase, Mg2+/Mn2+ dependent, 1B (PPM1B), transcript variant 1, mRNA.,Homo sapiens protein phosphatase, Mg2+/Mn2+ dependent, 1B (PPM1B), transcript variant 3, mRNA.
CDKL1	7.53317	71.2218	35.2895	78.5252								1330	16	10	14	13	CPE002F4	TGFBR2	P10	N13	H91436-MT-05_OG	transforming growth factor, beta receptor II (70/80kDa)	2528	16	10	14	13	CPE002F4	TGFBR2	P10	N13	H91436-WT-05_CTF	transforming growth factor, beta receptor II (70/80kDa)	Homo sapiens transforming growth factor, beta receptor II (70/80kDa) (TGFBR2), transcript variant 2, mRNA.,Homo sapiens transforming growth factor, beta receptor II (70/80kDa) (TGFBR2), transcript variant 1, mRNA.	2912	16	10	14	13	CPE002F4	TGFBR2	P10	N13	sample	H91436-WT-05_OG	transforming growth factor, beta receptor II (70/80kDa)	Homo sapiens transforming growth factor, beta receptor II (70/80kDa) (TGFBR2), transcript variant 2, mRNA.,Homo sapiens transforming growth factor, beta receptor II (70/80kDa) (TGFBR2), transcript variant 1, mRNA.
CDKL1	24.4164	86.9318	65.3766	93.0181								435	6	10	8	5	CPE002DO	MAPK13	F10	H5	H91436-MT-04_OG	mitogen-activated protein kinase 13	1610	6	10	8	5	CPE002DO	MAPK13	F10	H5	H91436-WT-04_CTF	mitogen-activated protein kinase 13	Homo sapiens mitogen-activated protein kinase 13 (MAPK13), transcript variant 1, mRNA.	2017	6	10	8	5	CPE002DO	MAPK13	F10	H5	sample	H91436-WT-04_OG	mitogen-activated protein kinase 13	Homo sapiens mitogen-activated protein kinase 13 (MAPK13), transcript variant 1, mRNA.
CDKL1	28.6045	93.5865	74.4473	93.4333								1299	8	22	5	13	CPE002F4	PTK7	H22	E13	H91436-MT-05_OG	PTK7 protein tyrosine kinase 7	2497	8	22	5	13	CPE002F4	PTK7	H22	E13	H91436-WT-05_CTF	PTK7 protein tyrosine kinase 7	Homo sapiens protein tyrosine kinase 7 (PTK7), transcript variant PTK7-1, mRNA.,Homo sapiens protein tyrosine kinase 7 (PTK7), transcript variant 6, mRNA.,Homo sapiens protein tyrosine kinase 7 (PTK7), transcript variant PTK7-4, mRNA.,,Homo sapiens protein tyrosine kinase 7 (PTK7), transcript variant PTK7-3, mRNA.,,Homo sapiens protein tyrosine kinase 7 (PTK7), transcript variant PTK7-2, mRNA.	2881	8	22	5	13	CPE002F4	PTK7	H22	E13	sample	H91436-WT-05_OG	PTK7 protein tyrosine kinase 7	Homo sapiens protein tyrosine kinase 7 (PTK7), transcript variant PTK7-1, mRNA.,Homo sapiens protein tyrosine kinase 7 (PTK7), transcript variant 6, mRNA.,Homo sapiens protein tyrosine kinase 7 (PTK7), transcript variant PTK7-4, mRNA.,,Homo sapiens protein tyrosine kinase 7 (PTK7), transcript variant PTK7-3, mRNA.,,Homo sapiens protein tyrosine kinase 7 (PTK7), transcript variant PTK7-2, mRNA.
CIB3	20.6936	89.8689	33.1601	87.6739								1326	14	5	7	10	CPE002F4	FER	N5	G10	H91436-MT-05_OG	fer (fps/fes related) tyrosine kinase (phosphoprotein NCP94)	2524	14	5	7	10	CPE002F4	FER	N5	G10	H91436-WT-05_CTF	fer (fps/fes related) tyrosine kinase (phosphoprotein NCP94)	Homo sapiens fer (fps/fes related) tyrosine kinase (FER), mRNA.,	2908	14	5	7	10	CPE002F4	FER	N5	G10	sample	H91436-WT-05_OG	fer (fps/fes related) tyrosine kinase (phosphoprotein NCP94)	Homo sapiens fer (fps/fes related) tyrosine kinase (FER), mRNA.,
CIB3	41.5944	88.3559	77.3282	85.94								1310	11	9	9	10	CPE002F4	FRAP1	K9	I10	H91436-MT-05_OG	FK506 binding protein 12-rapamycin associated protein 1	2508	11	9	9	10	CPE002F4	FRAP1	K9	I10	H91436-WT-05_CTF	FK506 binding protein 12-rapamycin associated protein 1	Homo sapiens mechanistic target of rapamycin (serine/threonine kinase) (MTOR), mRNA.	2892	11	9	9	10	CPE002F4	FRAP1	K9	I10	sample	H91436-WT-05_OG	FK506 binding protein 12-rapamycin associated protein 1	Homo sapiens mechanistic target of rapamycin (serine/threonine kinase) (MTOR), mRNA.
CIB3	211.796	94.378	205.37	100.429								1426	14	21	14	17	CPE002F6	DUSP10	N21	N17	H91436-MT-05_OG	dual specificity phosphatase 10	2624	14	21	14	17	CPE002F6	DUSP10	N21	N17	H91436-WT-05_CTF	dual specificity phosphatase 10	Homo sapiens dual specificity phosphatase 10 (DUSP10), transcript variant 1, mRNA.	3008	14	21	14	17	CPE002F6	DUSP10	N21	N17	sample	H91436-WT-05_OG	dual specificity phosphatase 10	Homo sapiens dual specificity phosphatase 10 (DUSP10), transcript variant 1, mRNA.
CLK2	11.8519	82.6323	25.2552	89.151								1349	5	4	2	17	CPE002F5	TTBK1	E4	B17	H91436-MT-05_OG	tau tubulin kinase 1	2547	5	4	2	17	CPE002F5	TTBK1	E4	B17	H91436-WT-05_CTF	tau tubulin kinase 1	Homo sapiens tau tubulin kinase 1 (TTBK1), mRNA.,	2931	5	4	2	17	CPE002F5	TTBK1	E4	B17	sample	H91436-WT-05_OG	tau tubulin kinase 1	Homo sapiens tau tubulin kinase 1 (TTBK1), mRNA.,
CLK2	11.9682	62.3449	55.3676	61.2064								1476								G2	H91436-MT-05_OG		2674								G2	H91436-WT-05_CTF			3058								G2	internal1	H91436-WT-05_OG
CLK2	58.416	97.9625	74.7858	112.425								1391	2	4	8	19	CPE002F6	PDE4C	B4	H19	H91436-MT-05_OG	phosphodiesterase 4C, cAMP-specific (phosphodiesterase E1 dunce homolog, Drosophila)	2589	2	4	8	19	CPE002F6	PDE4C	B4	H19	H91436-WT-05_CTF	phosphodiesterase 4C, cAMP-specific (phosphodiesterase E1 dunce homolog, Drosophila)	Homo sapiens phosphodiesterase 4C, cAMP-specific (PDE4C), transcript variant 3, mRNA.,Homo sapiens phosphodiesterase 4C, cAMP-specific (PDE4C), transcript variant 1, mRNA.,,Homo sapiens phosphodiesterase 4C, cAMP-specific (PDE4C), transcript variant 2, mRNA.,	2973	2	4	8	19	CPE002F6	PDE4C	B4	H19	sample	H91436-WT-05_OG	phosphodiesterase 4C, cAMP-specific (phosphodiesterase E1 dunce homolog, Drosophila)	Homo sapiens phosphodiesterase 4C, cAMP-specific (PDE4C), transcript variant 3, mRNA.,Homo sapiens phosphodiesterase 4C, cAMP-specific (PDE4C), transcript variant 1, mRNA.,,Homo sapiens phosphodiesterase 4C, cAMP-specific (PDE4C), transcript variant 2, mRNA.,
CTDSPL	23.519	83.4962	42.1718	91.7127								1265	1	8	10	10	CPE002F4	GSK3A	A8	J10	H91436-MT-05_OG	glycogen synthase kinase 3 alpha	2463	1	8	10	10	CPE002F4	GSK3A	A8	J10	H91436-WT-05_CTF	glycogen synthase kinase 3 alpha	Homo sapiens glycogen synthase kinase 3 alpha (GSK3A), mRNA.,	2847	1	8	10	10	CPE002F4	GSK3A	A8	J10	sample	H91436-WT-05_OG	glycogen synthase kinase 3 alpha	Homo sapiens glycogen synthase kinase 3 alpha (GSK3A), mRNA.,
CTDSPL	63.8491	87.8215	105.654	90.3564								1364	9	7	15	14	CPE002F5	DYRK1B	I7	O14	H91436-MT-05_OG	dual-specificity tyrosine-(Y)-phosphorylation regulated kinase 1B	2562	9	7	15	14	CPE002F5	DYRK1B	I7	O14	H91436-WT-05_CTF	dual-specificity tyrosine-(Y)-phosphorylation regulated kinase 1B	Homo sapiens dual-specificity tyrosine-(Y)-phosphorylation regulated kinase 1B (DYRK1B), transcript variant a, mRNA.,Homo sapiens dual-specificity tyrosine-(Y)-phosphorylation regulated kinase 1B (DYRK1B), transcript variant b, mRNA.,Homo sapiens dual-specificity tyrosine-(Y)-phosphorylation regulated kinase 1B (DYRK1B), transcript variant c, mRNA.	2946	9	7	15	14	CPE002F5	DYRK1B	I7	O14	sample	H91436-WT-05_OG	dual-specificity tyrosine-(Y)-phosphorylation regulated kinase 1B	Homo sapiens dual-specificity tyrosine-(Y)-phosphorylation regulated kinase 1B (DYRK1B), transcript variant a, mRNA.,Homo sapiens dual-specificity tyrosine-(Y)-phosphorylation regulated kinase 1B (DYRK1B), transcript variant b, mRNA.,Homo sapiens dual-specificity tyrosine-(Y)-phosphorylation regulated kinase 1B (DYRK1B), transcript variant c, mRNA.
CTDSPL	98.4071	75.0401	109.564	74.8047								1425	14	2	13	19	CPE002F6	PIK3R1	N2	M19	H91436-MT-05_OG	phosphoinositide-3-kinase, regulatory subunit 1 (p85 alpha)	2623	14	2	13	19	CPE002F6	PIK3R1	N2	M19	H91436-WT-05_CTF	phosphoinositide-3-kinase, regulatory subunit 1 (p85 alpha)	Homo sapiens phosphoinositide-3-kinase, regulatory subunit 1 (alpha) (PIK3R1), transcript variant 1, mRNA.,Homo sapiens phosphoinositide-3-kinase, regulatory subunit 1 (alpha) (PIK3R1), transcript variant 3, mRNA.,Homo sapiens phosphoinositide-3-kinase, regulatory subunit 1 (alpha) (PIK3R1), transcript variant 2, mRNA.	3007	14	2	13	19	CPE002F6	PIK3R1	N2	M19	sample	H91436-WT-05_OG	phosphoinositide-3-kinase, regulatory subunit 1 (p85 alpha)	Homo sapiens phosphoinositide-3-kinase, regulatory subunit 1 (alpha) (PIK3R1), transcript variant 1, mRNA.,Homo sapiens phosphoinositide-3-kinase, regulatory subunit 1 (alpha) (PIK3R1), transcript variant 3, mRNA.,Homo sapiens phosphoinositide-3-kinase, regulatory subunit 1 (alpha) (PIK3R1), transcript variant 2, mRNA.
DUPD1	21.9517	62.5494	37.3182	61.9727								506	8	15	9	9	CPE002DP	MAST3	H15	I9	H91436-MT-04_OG	microtubule associated serine/threonine kinase 3	1681	8	15	9	9	CPE002DP	MAST3	H15	I9	H91436-WT-04_CTF	microtubule associated serine/threonine kinase 3	Homo sapiens microtubule associated serine/threonine kinase 3 (MAST3), mRNA.	2088	8	15	9	9	CPE002DP	MAST3	H15	I9	sample	H91436-WT-04_OG	microtubule associated serine/threonine kinase 3	Homo sapiens microtubule associated serine/threonine kinase 3 (MAST3), mRNA.
DUPD1	52.3561	68.528	95.6383	76.2408								1554								J24	H91436-MT-05_OG		2752								J24	H91436-WT-05_CTF			3136								J24	cells	H91436-WT-05_OG
DUPD1	57.6889	94.4731	102.882	103.89								520	12	10	12	10	CPE002DP	SBK1	L10	L10	H91436-MT-04_OG	SH3-binding domain kinase 1	1695	12	10	12	10	CPE002DP	SBK1	L10	L10	H91436-WT-04_CTF	SH3-binding domain kinase 1	Homo sapiens SH3 domain binding kinase 1 (SBK1), mRNA.	2102	12	10	12	10	CPE002DP	SBK1	L10	L10	sample	H91436-WT-04_OG	SH3-binding domain kinase 1	Homo sapiens SH3 domain binding kinase 1 (SBK1), mRNA.
DUSP12	5.65249	101.245	13.5382	95.4509								443	7	22	15	5	CPE002DO	NTRK1	G22	O5	H91436-MT-04_OG	neurotrophic tyrosine kinase, receptor, type 1	1618	7	22	15	5	CPE002DO	NTRK1	G22	O5	H91436-WT-04_CTF	neurotrophic tyrosine kinase, receptor, type 1	Homo sapiens neurotrophic tyrosine kinase, receptor, type 1 (NTRK1), transcript variant 2, mRNA.,Homo sapiens neurotrophic tyrosine kinase, receptor, type 1 (NTRK1), transcript variant 1, mRNA.,,Homo sapiens neurotrophic tyrosine kinase, receptor, type 1 (NTRK1), transcript variant 3, mRNA.	2025	7	22	15	5	CPE002DO	NTRK1	G22	O5	sample	H91436-WT-04_OG	neurotrophic tyrosine kinase, receptor, type 1	Homo sapiens neurotrophic tyrosine kinase, receptor, type 1 (NTRK1), transcript variant 2, mRNA.,Homo sapiens neurotrophic tyrosine kinase, receptor, type 1 (NTRK1), transcript variant 1, mRNA.,,Homo sapiens neurotrophic tyrosine kinase, receptor, type 1 (NTRK1), transcript variant 3, mRNA.
DUSP12	48.7309	91.9286	84.9397	92.4792								1301	8	4	3	13	CPE002F4	PRKX	H4	C13	H91436-MT-05_OG	protein kinase, X-linked	2499	8	4	3	13	CPE002F4	PRKX	H4	C13	H91436-WT-05_CTF	protein kinase, X-linked	Homo sapiens protein kinase, X-linked (PRKX), mRNA.	2883	8	4	3	13	CPE002F4	PRKX	H4	C13	sample	H91436-WT-05_OG	protein kinase, X-linked	Homo sapiens protein kinase, X-linked (PRKX), mRNA.
DUSP12	63.9536	106.355	98.0266	118.772								1536								G24	H91436-MT-05_OG		2734								G24	H91436-WT-05_CTF			3118								G24	cells	H91436-WT-05_OG
DUSP19	-3.75091	62.3213	56.6555	61.6839								654	14	22	13	18	CPE002EE	MAP3K7	N22	M18	H91436-MT-04_OG	mitogen-activated protein kinase kinase kinase 7	1829	14	22	13	18	CPE002EE	MAP3K7	N22	M18	H91436-WT-04_CTF	mitogen-activated protein kinase kinase kinase 7	Homo sapiens mitogen-activated protein kinase kinase kinase 7 (MAP3K7), transcript variant A, mRNA.,,Homo sapiens mitogen-activated protein kinase kinase kinase 7 (MAP3K7), transcript variant B, mRNA.,Homo sapiens mitogen-activated protein kinase kinase kinase 7 (MAP3K7), transcript variant D, mRNA.,Homo sapiens mitogen-activated protein kinase kinase kinase 7 (MAP3K7), transcript variant C, mRNA.	2236	14	22	13	18	CPE002EE	MAP3K7	N22	M18	sample	H91436-WT-04_OG	mitogen-activated protein kinase kinase kinase 7	Homo sapiens mitogen-activated protein kinase kinase kinase 7 (MAP3K7), transcript variant A, mRNA.,,Homo sapiens mitogen-activated protein kinase kinase kinase 7 (MAP3K7), transcript variant B, mRNA.,Homo sapiens mitogen-activated protein kinase kinase kinase 7 (MAP3K7), transcript variant D, mRNA.,Homo sapiens mitogen-activated protein kinase kinase kinase 7 (MAP3K7), transcript variant C, mRNA.
DUSP19	80.4911	88.7559	59.4906	86.7737								1375	14	4	6	14	CPE002F5	ALDH1A3	N4	F14	H91436-MT-05_OG	aldehyde dehydrogenase 1 family, member A3	2573	14	4	6	14	CPE002F5	ALDH1A3	N4	F14	H91436-WT-05_CTF	aldehyde dehydrogenase 1 family, member A3	Homo sapiens aldehyde dehydrogenase 1 family, member A3 (ALDH1A3), mRNA.,	2957	14	4	6	14	CPE002F5	ALDH1A3	N4	F14	sample	H91436-WT-05_OG	aldehyde dehydrogenase 1 family, member A3	Homo sapiens aldehyde dehydrogenase 1 family, member A3 (ALDH1A3), mRNA.,
DUSP19	65.4164	95.9378	113.897	104.855								436	6	11	12	4	CPE002DO	ITPKA	F11	L4	H91436-MT-04_OG	inositol 1,4,5-trisphosphate 3-kinase A	1611	6	11	12	4	CPE002DO	ITPKA	F11	L4	H91436-WT-04_CTF	inositol 1,4,5-trisphosphate 3-kinase A	Homo sapiens inositol-trisphosphate 3-kinase A (ITPKA), mRNA.	2018	6	11	12	4	CPE002DO	ITPKA	F11	L4	sample	H91436-WT-04_OG	inositol 1,4,5-trisphosphate 3-kinase A	Homo sapiens inositol-trisphosphate 3-kinase A (ITPKA), mRNA.
DUSP4	-3.01954	58.9845	8.17102	62.9851								427	3	20	11	5	CPE002DO	MAP3K1	C20	K5	H91436-MT-04_OG	mitogen-activated protein kinase kinase kinase 1	1602	3	20	11	5	CPE002DO	MAP3K1	C20	K5	H91436-WT-04_CTF	mitogen-activated protein kinase kinase kinase 1	Homo sapiens mitogen-activated protein kinase kinase kinase 1, E3 ubiquitin protein ligase (MAP3K1), mRNA.	2009	3	20	11	5	CPE002DO	MAP3K1	C20	K5	sample	H91436-WT-04_OG	mitogen-activated protein kinase kinase kinase 1	Homo sapiens mitogen-activated protein kinase kinase kinase 1, E3 ubiquitin protein ligase (MAP3K1), mRNA.
DUSP4	18.2505	81.8703	49.766	83.3662								1203	2	10	9	6	CPE002EG	PDE6C	B10	I6	H91436-MT-05_OG	phosphodiesterase 6C, cGMP-specific, cone, alpha prime	2401	2	10	9	6	CPE002EG	PDE6C	B10	I6	H91436-WT-05_CTF	phosphodiesterase 6C, cGMP-specific, cone, alpha prime	Homo sapiens phosphodiesterase 6C, cGMP-specific, cone, alpha prime (PDE6C), mRNA.	2785	2	10	9	6	CPE002EG	PDE6C	B10	I6	sample	H91436-WT-05_OG	phosphodiesterase 6C, cGMP-specific, cone, alpha prime	Homo sapiens phosphodiesterase 6C, cGMP-specific, cone, alpha prime (PDE6C), mRNA.
DUSP4	41.6989	102.329	61.2009	100.39								411	1	22	13	4	CPE002DO	IGF1R	A22	M4	H91436-MT-04_OG	insulin-like growth factor 1 receptor	1586	1	22	13	4	CPE002DO	IGF1R	A22	M4	H91436-WT-04_CTF	insulin-like growth factor 1 receptor	Homo sapiens insulin-like growth factor 1 receptor (IGF1R), mRNA.,	1993	1	22	13	4	CPE002DO	IGF1R	A22	M4	sample	H91436-WT-04_OG	insulin-like growth factor 1 receptor	Homo sapiens insulin-like growth factor 1 receptor (IGF1R), mRNA.,
DUSP8	2.83147	75.6276	35.4692	87.8675								1209	2	4	8	6	CPE002EG	PDE4C	B4	H6	H91436-MT-05_OG	phosphodiesterase 4C, cAMP-specific (phosphodiesterase E1 dunce homolog, Drosophila)	2407	2	4	8	6	CPE002EG	PDE4C	B4	H6	H91436-WT-05_CTF	phosphodiesterase 4C, cAMP-specific (phosphodiesterase E1 dunce homolog, Drosophila)	Homo sapiens phosphodiesterase 4C, cAMP-specific (PDE4C), transcript variant 3, mRNA.,Homo sapiens phosphodiesterase 4C, cAMP-specific (PDE4C), transcript variant 1, mRNA.,,Homo sapiens phosphodiesterase 4C, cAMP-specific (PDE4C), transcript variant 2, mRNA.,	2791	2	4	8	6	CPE002EG	PDE4C	B4	H6	sample	H91436-WT-05_OG	phosphodiesterase 4C, cAMP-specific (phosphodiesterase E1 dunce homolog, Drosophila)	Homo sapiens phosphodiesterase 4C, cAMP-specific (PDE4C), transcript variant 3, mRNA.,Homo sapiens phosphodiesterase 4C, cAMP-specific (PDE4C), transcript variant 1, mRNA.,,Homo sapiens phosphodiesterase 4C, cAMP-specific (PDE4C), transcript variant 2, mRNA.,
DUSP8	27.9065	100.114	54.4293	106.15								1243	14	2	13	6	CPE002EG	PIK3R1	N2	M6	H91436-MT-05_OG	phosphoinositide-3-kinase, regulatory subunit 1 (p85 alpha)	2441	14	2	13	6	CPE002EG	PIK3R1	N2	M6	H91436-WT-05_CTF	phosphoinositide-3-kinase, regulatory subunit 1 (p85 alpha)	Homo sapiens phosphoinositide-3-kinase, regulatory subunit 1 (alpha) (PIK3R1), transcript variant 1, mRNA.,Homo sapiens phosphoinositide-3-kinase, regulatory subunit 1 (alpha) (PIK3R1), transcript variant 3, mRNA.,Homo sapiens phosphoinositide-3-kinase, regulatory subunit 1 (alpha) (PIK3R1), transcript variant 4, mRNA.,,Homo sapiens phosphoinositide-3-kinase, regulatory subunit 1 (alpha) (PIK3R1)…	2825	14	2	13	6	CPE002EG	PIK3R1	N2	M6	sample	H91436-WT-05_OG	phosphoinositide-3-kinase, regulatory subunit 1 (p85 alpha)	Homo sapiens phosphoinositide-3-kinase, regulatory subunit 1 (alpha) (PIK3R1), transcript variant 1, mRNA.,Homo sapiens phosphoinositide-3-kinase, regulatory subunit 1 (alpha) (PIK3R1), transcript variant 3, mRNA.,Homo sapiens phosphoinositide-3-kinase, regulatory subunit 1 (alpha) (PIK3R1), transcript variant 4, mRNA.,,Homo sapiens phosphoinositide-3-kinase, regulatory subunit 1 (alpha) (PIK3R1)…
DUSP8	80.8797	102.777	69.4957	97.1675								1406	10	1	4	19	CPE002F6	PPAP2C	J1	D19	H91436-MT-05_OG	phosphatidic acid phosphatase type 2C	2604	10	1	4	19	CPE002F6	PPAP2C	J1	D19	H91436-WT-05_CTF	phosphatidic acid phosphatase type 2C	Homo sapiens phosphatidic acid phosphatase type 2C (PPAP2C), transcript variant 3, mRNA.,Homo sapiens phosphatidic acid phosphatase type 2C (PPAP2C), transcript variant 2, mRNA.,Homo sapiens phosphatidic acid phosphatase type 2C (PPAP2C), transcript variant 1, mRNA.	2988	10	1	4	19	CPE002F6	PPAP2C	J1	D19	sample	H91436-WT-05_OG	phosphatidic acid phosphatase type 2C	Homo sapiens phosphatidic acid phosphatase type 2C (PPAP2C), transcript variant 3, mRNA.,Homo sapiens phosphatidic acid phosphatase type 2C (PPAP2C), transcript variant 2, mRNA.,Homo sapiens phosphatidic acid phosphatase type 2C (PPAP2C), transcript variant 1, mRNA.
DYRK1B	-3.97002	73.0566	11.6918	69.0135								1416	12	11	10	20	CPE002F6	PPM1F	L11	J20	H91436-MT-05_OG	protein phosphatase 1F (PP2C domain containing)	2614	12	11	10	20	CPE002F6	PPM1F	L11	J20	H91436-WT-05_CTF	protein phosphatase 1F (PP2C domain containing)	Homo sapiens protein phosphatase, Mg2+/Mn2+ dependent, 1F (PPM1F), mRNA.,	2998	12	11	10	20	CPE002F6	PPM1F	L11	J20	sample	H91436-WT-05_OG	protein phosphatase 1F (PP2C domain containing)	Homo sapiens protein phosphatase, Mg2+/Mn2+ dependent, 1F (PPM1F), mRNA.,
DYRK1B	69.0732	97.4932	66.1829	97.0085								410	1	17	14	3	CPE002DO	CLK3	A17	N3	H91436-MT-04_OG	CDC-like kinase 3	1585	1	17	14	3	CPE002DO	CLK3	A17	N3	H91436-WT-04_CTF	CDC-like kinase 3	Homo sapiens CDC-like kinase 3 (CLK3), transcript variant 2, mRNA.,,Homo sapiens CDC-like kinase 3 (CLK3), transcript variant 1, mRNA.	1992	1	17	14	3	CPE002DO	CLK3	A17	N3	sample	H91436-WT-04_OG	CDC-like kinase 3	Homo sapiens CDC-like kinase 3 (CLK3), transcript variant 2, mRNA.,,Homo sapiens CDC-like kinase 3 (CLK3), transcript variant 1, mRNA.
DYRK1B	175.539	116.095	135.326	116.874								467	13	4	7	6	CPE002DO	PGK2	M4	G6	H91436-MT-04_OG	phosphoglycerate kinase 2	1642	13	4	7	6	CPE002DO	PGK2	M4	G6	H91436-WT-04_CTF	phosphoglycerate kinase 2	Homo sapiens phosphoglycerate kinase 2 (PGK2), mRNA.	2049	13	4	7	6	CPE002DO	PGK2	M4	G6	sample	H91436-WT-04_OG	phosphoglycerate kinase 2	Homo sapiens phosphoglycerate kinase 2 (PGK2), mRNA.
EPHA6	10.8049	-18.4536	36.1173	99.4622								1324	14	22	13	11	CPE002F4	MAP3K7	N22	M11	H91436-MT-05_OG	mitogen-activated protein kinase kinase kinase 7	2522	14	22	13	11	CPE002F4	MAP3K7	N22	M11	H91436-WT-05_CTF	mitogen-activated protein kinase kinase kinase 7	Homo sapiens mitogen-activated protein kinase kinase kinase 7 (MAP3K7), transcript variant A, mRNA.,,Homo sapiens mitogen-activated protein kinase kinase kinase 7 (MAP3K7), transcript variant B, mRNA.,Homo sapiens mitogen-activated protein kinase kinase kinase 7 (MAP3K7), transcript variant D, mRNA.,Homo sapiens mitogen-activated protein kinase kinase kinase 7 (MAP3K7), transcript variant C, mRNA.	2906	14	22	13	11	CPE002F4	MAP3K7	N22	M11	sample	H91436-WT-05_OG	mitogen-activated protein kinase kinase kinase 7	Homo sapiens mitogen-activated protein kinase kinase kinase 7 (MAP3K7), transcript variant A, mRNA.,,Homo sapiens mitogen-activated protein kinase kinase kinase 7 (MAP3K7), transcript variant B, mRNA.,Homo sapiens mitogen-activated protein kinase kinase kinase 7 (MAP3K7), transcript variant D, mRNA.,Homo sapiens mitogen-activated protein kinase kinase kinase 7 (MAP3K7), transcript variant C, mRNA.
EPHA6	24.2503	-17.9897	52.1871	97.3687								1384	1	6	7	21	CPE002F6	PTPN22	A6	G21	H91436-MT-05_OG	protein tyrosine phosphatase, non-receptor type 22 (lymphoid)	2582	1	6	7	21	CPE002F6	PTPN22	A6	G21	H91436-WT-05_CTF	protein tyrosine phosphatase, non-receptor type 22 (lymphoid)	Homo sapiens protein tyrosine phosphatase, non-receptor type 22 (lymphoid) (PTPN22), transcript variant 2, mRNA.,Homo sapiens protein tyrosine phosphatase, non-receptor type 22 (lymphoid) (PTPN22), transcript variant 3, mRNA.,Homo sapiens protein tyrosine phosphatase, non-receptor type 22 (lymphoid) (PTPN22), transcript variant 1, mRNA.,	2966	1	6	7	21	CPE002F6	PTPN22	A6	G21	sample	H91436-WT-05_OG	protein tyrosine phosphatase, non-receptor type 22 (lymphoid)	Homo sapiens protein tyrosine phosphatase, non-receptor type 22 (lymphoid) (PTPN22), transcript variant 2, mRNA.,Homo sapiens protein tyrosine phosphatase, non-receptor type 22 (lymphoid) (PTPN22), transcript variant 3, mRNA.,Homo sapiens protein tyrosine phosphatase, non-receptor type 22 (lymphoid) (PTPN22), transcript variant 1, mRNA.,
EPHA6	33.607	92.0025	71.8598	121.685								1296	7	6	7	11	CPE002F4	MVK	G6	G11	H91436-MT-05_OG	mevalonate kinase (mevalonic aciduria)	2494	7	6	7	11	CPE002F4	MVK	G6	G11	H91436-WT-05_CTF	mevalonate kinase (mevalonic aciduria)	Homo sapiens mevalonate kinase (MVK), transcript variant 2, mRNA.,,Homo sapiens mevalonate kinase (MVK), transcript variant 1, mRNA.	2878	7	6	7	11	CPE002F4	MVK	G6	G11	sample	H91436-WT-05_OG	mevalonate kinase (mevalonic aciduria)	Homo sapiens mevalonate kinase (MVK), transcript variant 2, mRNA.,,Homo sapiens mevalonate kinase (MVK), transcript variant 1, mRNA.
IGF1R	2.77756	78.9794	15.5305	69.134								1344	3	9	8	14	CPE002F5	CAMK1	C9	H14	H91436-MT-05_OG	calcium/calmodulin-dependent protein kinase I	2542	3	9	8	14	CPE002F5	CAMK1	C9	H14	H91436-WT-05_CTF	calcium/calmodulin-dependent protein kinase I	Homo sapiens calcium/calmodulin-dependent protein kinase I (CAMK1), mRNA.	2926	3	9	8	14	CPE002F5	CAMK1	C9	H14	sample	H91436-WT-05_OG	calcium/calmodulin-dependent protein kinase I	Homo sapiens calcium/calmodulin-dependent protein kinase I (CAMK1), mRNA.
IGF1R	7.01076	93.7023	55.089	104.822								481	16	8	13	7	CPE002DO	TGFBR1	P8	M7	H91436-MT-04_OG	transforming growth factor, beta receptor I (activin A receptor type II-like kinase, 53kDa)	1656	16	8	13	7	CPE002DO	TGFBR1	P8	M7	H91436-WT-04_CTF	transforming growth factor, beta receptor I (activin A receptor type II-like kinase, 53kDa)	Homo sapiens transforming growth factor, beta receptor 1 (TGFBR1), transcript variant 1, mRNA.,,Homo sapiens transforming growth factor, beta receptor 1 (TGFBR1), transcript variant 2, mRNA.	2063	16	8	13	7	CPE002DO	TGFBR1	P8	M7	sample	H91436-WT-04_OG	transforming growth factor, beta receptor I (activin A receptor type II-like kinase, 53kDa)	Homo sapiens transforming growth factor, beta receptor 1 (TGFBR1), transcript variant 1, mRNA.,,Homo sapiens transforming growth factor, beta receptor 1 (TGFBR1), transcript variant 2, mRNA.
IGF1R	87.9367	106.048	140.359	112.541								1398	4	2	5	19	CPE002F6	PDE1B	D2	E19	H91436-MT-05_OG	phosphodiesterase 1B, calmodulin-dependent	2596	4	2	5	19	CPE002F6	PDE1B	D2	E19	H91436-WT-05_CTF	phosphodiesterase 1B, calmodulin-dependent	Homo sapiens phosphodiesterase 1B, calmodulin-dependent (PDE1B), transcript variant 2, mRNA.,Homo sapiens phosphodiesterase 1B, calmodulin-dependent (PDE1B), transcript variant 4, mRNA.,Homo sapiens phosphodiesterase 1B, calmodulin-dependent (PDE1B), transcript variant 3, mRNA.,,Homo sapiens phosphodiesterase 1B, calmodulin-dependent (PDE1B), transcript variant 1, mRNA.	2980	4	2	5	19	CPE002F6	PDE1B	D2	E19	sample	H91436-WT-05_OG	phosphodiesterase 1B, calmodulin-dependent	Homo sapiens phosphodiesterase 1B, calmodulin-dependent (PDE1B), transcript variant 2, mRNA.,Homo sapiens phosphodiesterase 1B, calmodulin-dependent (PDE1B), transcript variant 4, mRNA.,Homo sapiens phosphodiesterase 1B, calmodulin-dependent (PDE1B), transcript variant 3, mRNA.,,Homo sapiens phosphodiesterase 1B, calmodulin-dependent (PDE1B), transcript variant 1, mRNA.
INPP5D	8.16007	80.0072	48.5662	77.1267								1213	3	22	3	6	CPE002EG	MTMR8	C22	C6	H91436-MT-05_OG	myotubularin related protein 8	2411	3	22	3	6	CPE002EG	MTMR8	C22	C6	H91436-WT-05_CTF	myotubularin related protein 8	Homo sapiens myotubularin related protein 8 (MTMR8), mRNA.,	2795	3	22	3	6	CPE002EG	MTMR8	C22	C6	sample	H91436-WT-05_OG	myotubularin related protein 8	Homo sapiens myotubularin related protein 8 (MTMR8), mRNA.,
INPP5D	20.28	102.031	64.4623	112.205								533	2	10	9	13	CPE002DQ	PDE6C	B10	I13	H91436-MT-04_OG	phosphodiesterase 6C, cGMP-specific, cone, alpha prime	1708	2	10	9	13	CPE002DQ	PDE6C	B10	I13	H91436-WT-04_CTF	phosphodiesterase 6C, cGMP-specific, cone, alpha prime	Homo sapiens phosphodiesterase 6C, cGMP-specific, cone, alpha prime (PDE6C), mRNA.	2115	2	10	9	13	CPE002DQ	PDE6C	B10	I13	sample	H91436-WT-04_OG	phosphodiesterase 6C, cGMP-specific, cone, alpha prime	Homo sapiens phosphodiesterase 6C, cGMP-specific, cone, alpha prime (PDE6C), mRNA.
INPP5D	54.6641	99.3406	95.9156	98.1816								512	9	7	15	8	CPE002DP	DYRK1B	I7	O8	H91436-MT-04_OG	dual-specificity tyrosine-(Y)-phosphorylation regulated kinase 1B	1687	9	7	15	8	CPE002DP	DYRK1B	I7	O8	H91436-WT-04_CTF	dual-specificity tyrosine-(Y)-phosphorylation regulated kinase 1B	Homo sapiens dual-specificity tyrosine-(Y)-phosphorylation regulated kinase 1B (DYRK1B), transcript variant a, mRNA.,Homo sapiens dual-specificity tyrosine-(Y)-phosphorylation regulated kinase 1B (DYRK1B), transcript variant b, mRNA.,Homo sapiens dual-specificity tyrosine-(Y)-phosphorylation regulated kinase 1B (DYRK1B), transcript variant c, mRNA.	2094	9	7	15	8	CPE002DP	DYRK1B	I7	O8	sample	H91436-WT-04_OG	dual-specificity tyrosine-(Y)-phosphorylation regulated kinase 1B	Homo sapiens dual-specificity tyrosine-(Y)-phosphorylation regulated kinase 1B (DYRK1B), transcript variant a, mRNA.,Homo sapiens dual-specificity tyrosine-(Y)-phosphorylation regulated kinase 1B (DYRK1B), transcript variant b, mRNA.,Homo sapiens dual-specificity tyrosine-(Y)-phosphorylation regulated kinase 1B (DYRK1B), transcript variant c, mRNA.
ITPK1	2.54489	68.4616	0.431691	67.9231								1273	2	4	2	13	CPE002F4	PRKACG	B4	B13	H91436-MT-05_OG	protein kinase, cAMP-dependent, catalytic, gamma	2471	2	4	2	13	CPE002F4	PRKACG	B4	B13	H91436-WT-05_CTF	protein kinase, cAMP-dependent, catalytic, gamma	Homo sapiens protein kinase, cAMP-dependent, catalytic, gamma (PRKACG), mRNA.	2855	2	4	2	13	CPE002F4	PRKACG	B4	B13	sample	H91436-WT-05_OG	protein kinase, cAMP-dependent, catalytic, gamma	Homo sapiens protein kinase, cAMP-dependent, catalytic, gamma (PRKACG), mRNA.
ITPK1	36.7481	72.925	57.9267	79.8826								1336	1	2	7	17	CPE002F5	VRK3	A2	G17	H91436-MT-05_OG	vaccinia related kinase 3	2534	1	2	7	17	CPE002F5	VRK3	A2	G17	H91436-WT-05_CTF	vaccinia related kinase 3	Homo sapiens vaccinia related kinase 3 (VRK3), transcript variant 1, mRNA.,,Homo sapiens vaccinia related kinase 3 (VRK3), transcript variant 2, mRNA.,	2918	1	2	7	17	CPE002F5	VRK3	A2	G17	sample	H91436-WT-05_OG	vaccinia related kinase 3	Homo sapiens vaccinia related kinase 3 (VRK3), transcript variant 1, mRNA.,,Homo sapiens vaccinia related kinase 3 (VRK3), transcript variant 2, mRNA.,
ITPK1	46.1916	91.1888	87.9085	99.5298								1294	7	2	3	11	CPE002F4	MST1R	G2	C11	H91436-MT-05_OG	macrophage stimulating 1 receptor (c-met-related tyrosine kinase)	2492	7	2	3	11	CPE002F4	MST1R	G2	C11	H91436-WT-05_CTF	macrophage stimulating 1 receptor (c-met-related tyrosine kinase)	Homo sapiens macrophage stimulating 1 receptor (c-met-related tyrosine kinase) (MST1R), transcript variant 2, mRNA.,,Homo sapiens macrophage stimulating 1 receptor (c-met-related tyrosine kinase) (MST1R), transcript variant 1, mRNA.,	2876	7	2	3	11	CPE002F4	MST1R	G2	C11	sample	H91436-WT-05_OG	macrophage stimulating 1 receptor (c-met-related tyrosine kinase)	Homo sapiens macrophage stimulating 1 receptor (c-met-related tyrosine kinase) (MST1R), transcript variant 2, mRNA.,,Homo sapiens macrophage stimulating 1 receptor (c-met-related tyrosine kinase) (MST1R), transcript variant 1, mRNA.,
LCK	-7.61676	-17.918	12.588	102.661								1407	10	15	15	18	CPE002F6	MTMR3	J15	O18	H91436-MT-05_OG	myotubularin related protein 3	2605	10	15	15	18	CPE002F6	MTMR3	J15	O18	H91436-WT-05_CTF	myotubularin related protein 3	Homo sapiens myotubularin related protein 3 (MTMR3), transcript variant 3, mRNA.,Homo sapiens myotubularin related protein 3 (MTMR3), transcript variant 1, mRNA.,Homo sapiens myotubularin related protein 3 (MTMR3), transcript variant 2, mRNA.	2989	10	15	15	18	CPE002F6	MTMR3	J15	O18	sample	H91436-WT-05_OG	myotubularin related protein 3	Homo sapiens myotubularin related protein 3 (MTMR3), transcript variant 3, mRNA.,Homo sapiens myotubularin related protein 3 (MTMR3), transcript variant 1, mRNA.,Homo sapiens myotubularin related protein 3 (MTMR3), transcript variant 2, mRNA.
LCK	38.4932	72.2577	51.273	105.878								1377	15	22	11	15	CPE002F5	MYLK2	O22	K15	H91436-MT-05_OG	myosin light chain kinase 2, skeletal muscle	2575	15	22	11	15	CPE002F5	MYLK2	O22	K15	H91436-WT-05_CTF	myosin light chain kinase 2, skeletal muscle	Homo sapiens myosin light chain kinase 2 (MYLK2), mRNA.,	2959	15	22	11	15	CPE002F5	MYLK2	O22	K15	sample	H91436-WT-05_OG	myosin light chain kinase 2, skeletal muscle	Homo sapiens myosin light chain kinase 2 (MYLK2), mRNA.,
LCK	14.1786	-18.5783	60.4859	102.914								1409	11	17	8	20	CPE002F6	PPM1A	K17	H20	H91436-MT-05_OG	protein phosphatase 1A (formerly 2C), magnesium-dependent, alpha isoform	2607	11	17	8	20	CPE002F6	PPM1A	K17	H20	H91436-WT-05_CTF	protein phosphatase 1A (formerly 2C), magnesium-dependent, alpha isoform	Homo sapiens protein phosphatase, Mg2+/Mn2+ dependent, 1A (PPM1A), transcript variant 3, mRNA.,Homo sapiens protein phosphatase, Mg2+/Mn2+ dependent, 1A (PPM1A), transcript variant 1, mRNA.,,Homo sapiens protein phosphatase, Mg2+/Mn2+ dependent, 1A (PPM1A), transcript variant 2, mRNA.	2991	11	17	8	20	CPE002F6	PPM1A	K17	H20	sample	H91436-WT-05_OG	protein phosphatase 1A (formerly 2C), magnesium-dependent, alpha isoform	Homo sapiens protein phosphatase, Mg2+/Mn2+ dependent, 1A (PPM1A), transcript variant 3, mRNA.,Homo sapiens protein phosphatase, Mg2+/Mn2+ dependent, 1A (PPM1A), transcript variant 1, mRNA.,,Homo sapiens protein phosphatase, Mg2+/Mn2+ dependent, 1A (PPM1A), transcript variant 2, mRNA.
LMTK3	17.9814	92.262	8.91575	97.5342								571	14	11	11	15	CPE002DQ	PTPRT	N11	K15	H91436-MT-04_OG	protein tyrosine phosphatase, receptor type, T	1746	14	11	11	15	CPE002DQ	PTPRT	N11	K15	H91436-WT-04_CTF	protein tyrosine phosphatase, receptor type, T	Homo sapiens protein tyrosine phosphatase, receptor type, T (PTPRT), transcript variant 2, mRNA.,,Homo sapiens protein tyrosine phosphatase, receptor type, T (PTPRT), transcript variant 1, mRNA.	2153	14	11	11	15	CPE002DQ	PTPRT	N11	K15	sample	H91436-WT-04_OG	protein tyrosine phosphatase, receptor type, T	Homo sapiens protein tyrosine phosphatase, receptor type, T (PTPRT), transcript variant 2, mRNA.,,Homo sapiens protein tyrosine phosphatase, receptor type, T (PTPRT), transcript variant 1, mRNA.
LMTK3	34.3051	100.17	94.4085	98.6539								757								J23	H91436-MT-04_OG		1932								J23	H91436-WT-04_CTF			2339								J23	internal1	H91436-WT-04_OG
LMTK3	45.4735	67.5842	103.138	71.413								689	8	2	14	3	CPE002EF	SNF1LK	H2	N3	H91436-MT-04_OG	SNF1-like kinase	1864	8	2	14	3	CPE002EF	SNF1LK	H2	N3	H91436-WT-04_CTF	SNF1-like kinase	Homo sapiens salt-inducible kinase 1 (SIK1), mRNA.,	2271	8	2	14	3	CPE002EF	SNF1LK	H2	N3	sample	H91436-WT-04_OG	SNF1-like kinase	Homo sapiens salt-inducible kinase 1 (SIK1), mRNA.,
LTK	7.89641	80.7874	29.2076	88.4188								763								L2	H91436-MT-04_OG		1938								L2	H91436-WT-04_CTF			2345								L2	pos	H91436-WT-04_OG
LTK	101.045	97.3585	53.5739	105.082								502	6	3	15	10	CPE002DP	ZAK	F3	O10	H91436-MT-04_OG	sterile alpha motif and leucine zipper containing kinase AZK	1677	6	3	15	10	CPE002DP	ZAK	F3	O10	H91436-WT-04_CTF	sterile alpha motif and leucine zipper containing kinase AZK	Homo sapiens sterile alpha motif and leucine zipper containing kinase AZK (ZAK), transcript variant 1, mRNA.,Homo sapiens sterile alpha motif and leucine zipper containing kinase AZK (ZAK), transcript variant 2, mRNA.,	2084	6	3	15	10	CPE002DP	ZAK	F3	O10	sample	H91436-WT-04_OG	sterile alpha motif and leucine zipper containing kinase AZK	Homo sapiens sterile alpha motif and leucine zipper containing kinase AZK (ZAK), transcript variant 1, mRNA.,Homo sapiens sterile alpha motif and leucine zipper containing kinase AZK (ZAK), transcript variant 2, mRNA.,
LTK	49.8943	82.8886	126.682	92.8564								1482								B24	H91436-MT-05_OG		2680								B24	H91436-WT-05_CTF			3064								B24	cells	H91436-WT-05_OG
MAP3K1	2.62251	83.4636	34.0825	86.0341								591	1	15	13	16	CPE002EE	CLK2	A15	M16	H91436-MT-04_OG	CDC-like kinase 2	1766	1	15	13	16	CPE002EE	CLK2	A15	M16	H91436-WT-04_CTF	CDC-like kinase 2	Homo sapiens CDC-like kinase 2 (CLK2), mRNA.,	2173	1	15	13	16	CPE002EE	CLK2	A15	M16	sample	H91436-WT-04_OG	CDC-like kinase 2	Homo sapiens CDC-like kinase 2 (CLK2), mRNA.,
MAP3K1	36.6318	74.9847	57.5287	77.3119								1470								O22	H91436-MT-05_OG		2668								O22	H91436-WT-05_CTF			3052								O22	cells IL6+	H91436-WT-05_OG
MAP3K1	85.8426	86.7009	210.65	100.622								785								H23	H91436-MT-04_OG		1960								H23	H91436-WT-04_CTF			2367								H23	pos	H91436-WT-04_OG
MAP3K3	47.3349	96.3573	55.2823	100.366								1478								L22	H91436-MT-05_OG		2676								L22	H91436-WT-05_CTF			3060								L22	cells IL6+	H91436-WT-05_OG
MAP3K3	27.3848	87.6173	96.7169	93.6273								595	1	8	10	17	CPE002EE	GSK3A	A8	J17	H91436-MT-04_OG	glycogen synthase kinase 3 alpha	1770	1	8	10	17	CPE002EE	GSK3A	A8	J17	H91436-WT-04_CTF	glycogen synthase kinase 3 alpha	Homo sapiens glycogen synthase kinase 3 alpha (GSK3A), mRNA.,	2177	1	8	10	17	CPE002EE	GSK3A	A8	J17	sample	H91436-WT-04_OG	glycogen synthase kinase 3 alpha	Homo sapiens glycogen synthase kinase 3 alpha (GSK3A), mRNA.,
MAP3K3	86.657	101.705	190.347	100.277								1475								L2	H91436-MT-05_OG		2673								L2	H91436-WT-05_CTF			3057								L2	pos	H91436-WT-05_OG
MAP4K2	11.2702	84.5765	16.4973	96.8186								1580								L3	H91436-MT-05_OG		2778								L3	H91436-WT-05_CTF			3162								L3	cells IL6+	H91436-WT-05_OG
MAP4K2	47.2364	89.3248	72.6544	94.6949								553	9	5	11	12	CPE002DQ	INPP5D	I5	K12	H91436-MT-04_OG	inositol polyphosphate-5-phosphatase, 145kDa	1728	9	5	11	12	CPE002DQ	INPP5D	I5	K12	H91436-WT-04_CTF	inositol polyphosphate-5-phosphatase, 145kDa	Homo sapiens inositol polyphosphate-5-phosphatase, 145kDa (INPP5D), transcript variant 2, mRNA.,,Homo sapiens inositol polyphosphate-5-phosphatase, 145kDa (INPP5D), transcript variant 1, mRNA.	2135	9	5	11	12	CPE002DQ	INPP5D	I5	K12	sample	H91436-WT-04_OG	inositol polyphosphate-5-phosphatase, 145kDa	Homo sapiens inositol polyphosphate-5-phosphatase, 145kDa (INPP5D), transcript variant 2, mRNA.,,Homo sapiens inositol polyphosphate-5-phosphatase, 145kDa (INPP5D), transcript variant 1, mRNA.
MAP4K2	39.5402	101.913	76.8074	105.868								536	2	21	8	15	CPE002DQ	PTPN3	B21	H15	H91436-MT-04_OG	protein tyrosine phosphatase, non-receptor type 3	1711	2	21	8	15	CPE002DQ	PTPN3	B21	H15	H91436-WT-04_CTF	protein tyrosine phosphatase, non-receptor type 3	Homo sapiens protein tyrosine phosphatase, non-receptor type 3 (PTPN3), transcript variant 4, mRNA.,Homo sapiens protein tyrosine phosphatase, non-receptor type 3 (PTPN3), transcript variant 3, mRNA.,Homo sapiens protein tyrosine phosphatase, non-receptor type 3 (PTPN3), transcript variant 2, mRNA.,Homo sapiens protein tyrosine phosphatase, non-receptor type 3 (PTPN3), transcript variant 1, mRNA.	2118	2	21	8	15	CPE002DQ	PTPN3	B21	H15	sample	H91436-WT-04_OG	protein tyrosine phosphatase, non-receptor type 3	Homo sapiens protein tyrosine phosphatase, non-receptor type 3 (PTPN3), transcript variant 4, mRNA.,Homo sapiens protein tyrosine phosphatase, non-receptor type 3 (PTPN3), transcript variant 3, mRNA.,Homo sapiens protein tyrosine phosphatase, non-receptor type 3 (PTPN3), transcript variant 2, mRNA.,Homo sapiens protein tyrosine phosphatase, non-receptor type 3 (PTPN3), transcript variant 1, mRNA.
MAPKAPK3	11.3865	54.1639	16.7817	68.2274								434	4	3	10	3	CPE002DO	CAMK2G	D3	J3	H91436-MT-04_OG	calcium/calmodulin-dependent protein kinase (CaM kinase) II gamma	1609	4	3	10	3	CPE002DO	CAMK2G	D3	J3	H91436-WT-04_CTF	calcium/calmodulin-dependent protein kinase (CaM kinase) II gamma	Homo sapiens calcium/calmodulin-dependent protein kinase II gamma (CAMK2G), transcript variant 7, mRNA.,Homo sapiens calcium/calmodulin-dependent protein kinase II gamma (CAMK2G), transcript variant 4, mRNA.,Homo sapiens calcium/calmodulin-dependent protein kinase II gamma (CAMK2G), transcript variant 6, mRNA.,Homo sapiens calcium/calmodulin-dependent protein kinase II gamma (CAMK2G), transcript …	2016	4	3	10	3	CPE002DO	CAMK2G	D3	J3	sample	H91436-WT-04_OG	calcium/calmodulin-dependent protein kinase (CaM kinase) II gamma	Homo sapiens calcium/calmodulin-dependent protein kinase II gamma (CAMK2G), transcript variant 7, mRNA.,Homo sapiens calcium/calmodulin-dependent protein kinase II gamma (CAMK2G), transcript variant 4, mRNA.,Homo sapiens calcium/calmodulin-dependent protein kinase II gamma (CAMK2G), transcript variant 6, mRNA.,Homo sapiens calcium/calmodulin-dependent protein kinase II gamma (CAMK2G), transcript …
MAPKAPK3	47.7589	87.2045	57.9395	104.709								645	12	4	8	20	CPE002EE	RPS6KA3	L4	H20	H91436-MT-04_OG	ribosomal protein S6 kinase, 90kDa, polypeptide 3	1820	12	4	8	20	CPE002EE	RPS6KA3	L4	H20	H91436-WT-04_CTF	ribosomal protein S6 kinase, 90kDa, polypeptide 3	Homo sapiens ribosomal protein S6 kinase, 90kDa, polypeptide 3 (RPS6KA3), mRNA.,	2227	12	4	8	20	CPE002EE	RPS6KA3	L4	H20	sample	H91436-WT-04_OG	ribosomal protein S6 kinase, 90kDa, polypeptide 3	Homo sapiens ribosomal protein S6 kinase, 90kDa, polypeptide 3 (RPS6KA3), mRNA.,
MAPKAPK3	16.3891	77.8387	84.6838	90.029								1502								M22	H91436-MT-05_OG		2700								M22	H91436-WT-05_CTF			3084								M22	cells IL6+	H91436-WT-05_OG
MARK3	47.5499	76.6573	76.5321	81.9097								803								J2	H91436-MT-04_OG		1978								J2	H91436-WT-04_CTF			2385								J2	neg1	H91436-WT-04_OG
MARK3	76.6519	95.2721	98.2188	96.4953								1260	1	13	12	9	CPE002F4	CLK1	A13	L9	H91436-MT-05_OG	CDC-like kinase 1	2458	1	13	12	9	CPE002F4	CLK1	A13	L9	H91436-WT-05_CTF	CDC-like kinase 1	Homo sapiens CDC-like kinase 1 (CLK1), transcript variant 2, mRNA.,Homo sapiens CDC-like kinase 1 (CLK1), transcript variant 1, mRNA.	2842	1	13	12	9	CPE002F4	CLK1	A13	L9	sample	H91436-WT-05_OG	CDC-like kinase 1	Homo sapiens CDC-like kinase 1 (CLK1), transcript variant 2, mRNA.,Homo sapiens CDC-like kinase 1 (CLK1), transcript variant 1, mRNA.
MARK3	110.855	104.247	164.557	106.303								1276	3	15	11	9	CPE002F4	CSNK2A1	C15	K9	H91436-MT-05_OG	casein kinase 2, alpha 1 polypeptide	2474	3	15	11	9	CPE002F4	CSNK2A1	C15	K9	H91436-WT-05_CTF	casein kinase 2, alpha 1 polypeptide	Homo sapiens casein kinase 2, alpha 1 polypeptide (CSNK2A1), transcript variant 3, mRNA.,Homo sapiens casein kinase 2, alpha 1 polypeptide (CSNK2A1), transcript variant 1, mRNA.,Homo sapiens casein kinase 2, alpha 1 polypeptide (CSNK2A1), transcript variant 2, mRNA.	2858	3	15	11	9	CPE002F4	CSNK2A1	C15	K9	sample	H91436-WT-05_OG	casein kinase 2, alpha 1 polypeptide	Homo sapiens casein kinase 2, alpha 1 polypeptide (CSNK2A1), transcript variant 3, mRNA.,Homo sapiens casein kinase 2, alpha 1 polypeptide (CSNK2A1), transcript variant 1, mRNA.,Homo sapiens casein kinase 2, alpha 1 polypeptide (CSNK2A1), transcript variant 2, mRNA.
MAST3	2.10009	50.0101	4.78121	44.9042								1305	9	7	15	9	CPE002F4	CDC2	I7	O9	H91436-MT-05_OG	cell division cycle 2, G1 to S and G2 to M	2503	9	7	15	9	CPE002F4	CDC2	I7	O9	H91436-WT-05_CTF	cell division cycle 2, G1 to S and G2 to M	Homo sapiens cyclin-dependent kinase 1 (CDK1), transcript variant 1, mRNA.,,Homo sapiens cyclin-dependent kinase 1 (CDK1), transcript variant 2, mRNA.	2887	9	7	15	9	CPE002F4	CDC2	I7	O9	sample	H91436-WT-05_OG	cell division cycle 2, G1 to S and G2 to M	Homo sapiens cyclin-dependent kinase 1 (CDK1), transcript variant 1, mRNA.,,Homo sapiens cyclin-dependent kinase 1 (CDK1), transcript variant 2, mRNA.
MAST3	0.334471	68.4593	8.47872	68.6839								677	5	15	13	21	CPE002EF	CDKL1	E15	M21	H91436-MT-04_OG	cyclin-dependent kinase-like 1 (CDC2-related kinase)	1852	5	15	13	21	CPE002EF	CDKL1	E15	M21	H91436-WT-04_CTF	cyclin-dependent kinase-like 1 (CDC2-related kinase)	Homo sapiens cyclin-dependent kinase-like 1 (CDC2-related kinase) (CDKL1), transcript variant 1, mRNA.,Homo sapiens cyclin-dependent kinase-like 1 (CDC2-related kinase) (CDKL1), transcript variant 2, mRNA.,	2259	5	15	13	21	CPE002EF	CDKL1	E15	M21	sample	H91436-WT-04_OG	cyclin-dependent kinase-like 1 (CDC2-related kinase)	Homo sapiens cyclin-dependent kinase-like 1 (CDC2-related kinase) (CDKL1), transcript variant 1, mRNA.,Homo sapiens cyclin-dependent kinase-like 1 (CDC2-related kinase) (CDKL1), transcript variant 2, mRNA.,
MAST3	34.1887	90.0282	72.201	89.7152								1256	16	2	15	6	CPE002EG	PLA2G1B	P2	O6	H91436-MT-05_OG	phospholipase A2, group IB (pancreas)	2454	16	2	15	6	CPE002EG	PLA2G1B	P2	O6	H91436-WT-05_CTF	phospholipase A2, group IB (pancreas)	Homo sapiens phospholipase A2, group IB (pancreas) (PLA2G1B), mRNA.	2838	16	2	15	6	CPE002EG	PLA2G1B	P2	O6	sample	H91436-WT-05_OG	phospholipase A2, group IB (pancreas)	Homo sapiens phospholipase A2, group IB (pancreas) (PLA2G1B), mRNA.
MATK	12.8989	37.5826	25.1984	41.9058								499	6	13	13	10	CPE002DP	SNRK	F13	M10	H91436-MT-04_OG	SNF related kinase	1674	6	13	13	10	CPE002DP	SNRK	F13	M10	H91436-WT-04_CTF	SNF related kinase	Homo sapiens SNF related kinase (SNRK), transcript variant 1, mRNA.,,Homo sapiens SNF related kinase (SNRK), transcript variant 2, mRNA.	2081	6	13	13	10	CPE002DP	SNRK	F13	M10	sample	H91436-WT-04_OG	SNF related kinase	Homo sapiens SNF related kinase (SNRK), transcript variant 1, mRNA.,,Homo sapiens SNF related kinase (SNRK), transcript variant 2, mRNA.
MATK	37.5196	88.9121	44.3033	89.0746								1581								N3	H91436-MT-05_OG		2779								N3	H91436-WT-05_CTF			3163								N3	cells IL6+	H91436-WT-05_OG
MATK	34.0724	82.7039	80.4755	84.0952								1507								O2	H91436-MT-05_OG		2705								O2	H91436-WT-05_CTF			3089								O2	neg1	H91436-WT-05_OG
MPP5	0.741824	57.6549	6.24499	64.0592								439	7	11	7	7	CPE002DO	RIPK2	G11	G7	H91436-MT-04_OG	receptor-interacting serine-threonine kinase 2	1614	7	11	7	7	CPE002DO	RIPK2	G11	G7	H91436-WT-04_CTF	receptor-interacting serine-threonine kinase 2	Homo sapiens receptor-interacting serine-threonine kinase 2 (RIPK2), mRNA.	2021	7	11	7	7	CPE002DO	RIPK2	G11	G7	sample	H91436-WT-04_OG	receptor-interacting serine-threonine kinase 2	Homo sapiens receptor-interacting serine-threonine kinase 2 (RIPK2), mRNA.
MPP5	5.686	56.4638	33.416	61.8309								517	11	2	12	8	CPE002DP	CERK	K2	L8	H91436-MT-04_OG	ceramide kinase	1692	11	2	12	8	CPE002DP	CERK	K2	L8	H91436-WT-04_CTF	ceramide kinase	Homo sapiens ceramide kinase (CERK), mRNA.	2099	11	2	12	8	CPE002DP	CERK	K2	L8	sample	H91436-WT-04_OG	ceramide kinase	Homo sapiens ceramide kinase (CERK), mRNA.
MPP5	39.1912	87.5437	52.0407	95.4778								1323	14	16	6	9	CPE002F4	AURKC	N16	F9	H91436-MT-05_OG	aurora kinase C	2521	14	16	6	9	CPE002F4	AURKC	N16	F9	H91436-WT-05_CTF	aurora kinase C	Homo sapiens aurora kinase C (AURKC), transcript variant 3, mRNA.,,Homo sapiens aurora kinase C (AURKC), transcript variant 1, mRNA.,Homo sapiens aurora kinase C (AURKC), transcript variant 2, mRNA.	2905	14	16	6	9	CPE002F4	AURKC	N16	F9	sample	H91436-WT-05_OG	aurora kinase C	Homo sapiens aurora kinase C (AURKC), transcript variant 3, mRNA.,,Homo sapiens aurora kinase C (AURKC), transcript variant 1, mRNA.,Homo sapiens aurora kinase C (AURKC), transcript variant 2, mRNA.
MTMR14	0.323895	92.6487	42.1975	92.4721								1245	14	4	14	6	CPE002EG	PIK3R2	N4	N6	H91436-MT-05_OG	phosphoinositide-3-kinase, regulatory subunit 2 (p85 beta)	2443	14	4	14	6	CPE002EG	PIK3R2	N4	N6	H91436-WT-05_CTF	phosphoinositide-3-kinase, regulatory subunit 2 (p85 beta)	Homo sapiens phosphoinositide-3-kinase, regulatory subunit 2 (beta) (PIK3R2), transcript variant 1, mRNA.,	2827	14	4	14	6	CPE002EG	PIK3R2	N4	N6	sample	H91436-WT-05_OG	phosphoinositide-3-kinase, regulatory subunit 2 (p85 beta)	Homo sapiens phosphoinositide-3-kinase, regulatory subunit 2 (beta) (PIK3R2), transcript variant 1, mRNA.,
MTMR14	11.8519	91.1943	78.0017	100.115								589	16	8	2	14	CPE002DQ	PLA2G5	P8	B14	H91436-MT-04_OG	phospholipase A2, group V	1764	16	8	2	14	CPE002DQ	PLA2G5	P8	B14	H91436-WT-04_CTF	phospholipase A2, group V	Homo sapiens phospholipase A2, group V (PLA2G5), mRNA.,	2171	16	8	2	14	CPE002DQ	PLA2G5	P8	B14	sample	H91436-WT-04_OG	phospholipase A2, group V	Homo sapiens phospholipase A2, group V (PLA2G5), mRNA.,
MTMR14	57.5802	107.311	84.5444	122.053								497	5	4	2	11	CPE002DP	TTBK1	E4	B11	H91436-MT-04_OG	tau tubulin kinase 1	1672	5	4	2	11	CPE002DP	TTBK1	E4	B11	H91436-WT-04_CTF	tau tubulin kinase 1	Homo sapiens tau tubulin kinase 1 (TTBK1), mRNA.,	2079	5	4	2	11	CPE002DP	TTBK1	E4	B11	sample	H91436-WT-04_OG	tau tubulin kinase 1	Homo sapiens tau tubulin kinase 1 (TTBK1), mRNA.,
MTMR7	4.3987	-17.8224	11.2527	82.4549								531	1	5	2	15	CPE002DQ	PPP3R1	A5	B15	H91436-MT-04_OG	protein phosphatase 3 (formerly 2B), regulatory subunit B, alpha isoform	1706	1	5	2	15	CPE002DQ	PPP3R1	A5	B15	H91436-WT-04_CTF	protein phosphatase 3 (formerly 2B), regulatory subunit B, alpha isoform	Homo sapiens protein phosphatase 3, regulatory subunit B, alpha (PPP3R1), mRNA.	2113	1	5	2	15	CPE002DQ	PPP3R1	A5	B15	sample	H91436-WT-04_OG	protein phosphatase 3 (formerly 2B), regulatory subunit B, alpha isoform	Homo sapiens protein phosphatase 3, regulatory subunit B, alpha (PPP3R1), mRNA.
MTMR7	11.7125	-17.9006	61.4064	115.774								646	13	17	2	16	CPE002EE	ACVRL1	M17	B16	H91436-MT-04_OG	activin A receptor type II-like 1	1821	13	17	2	16	CPE002EE	ACVRL1	M17	B16	H91436-WT-04_CTF	activin A receptor type II-like 1	Homo sapiens activin A receptor type II-like 1 (ACVRL1), transcript variant 1, mRNA.,Homo sapiens activin A receptor type II-like 1 (ACVRL1), transcript variant 2, mRNA.	2228	13	17	2	16	CPE002EE	ACVRL1	M17	B16	sample	H91436-WT-04_OG	activin A receptor type II-like 1	Homo sapiens activin A receptor type II-like 1 (ACVRL1), transcript variant 1, mRNA.,Homo sapiens activin A receptor type II-like 1 (ACVRL1), transcript variant 2, mRNA.
MTMR7	25.2307	-14.3712	71.7176	108.347								622	7	12	2	19	CPE002EE	NEK3	G12	B19	H91436-MT-04_OG	NIMA (never in mitosis gene a)-related kinase 3	1797	7	12	2	19	CPE002EE	NEK3	G12	B19	H91436-WT-04_CTF	NIMA (never in mitosis gene a)-related kinase 3	NA,Homo sapiens NIMA-related kinase 3 (NEK3), transcript variant 2, mRNA.,	2204	7	12	2	19	CPE002EE	NEK3	G12	B19	sample	H91436-WT-04_OG	NIMA (never in mitosis gene a)-related kinase 3	NA,Homo sapiens NIMA-related kinase 3 (NEK3), transcript variant 2, mRNA.,
MYLK2	-0.945243	48.4975	14.1088	45.1167								751								B24	H91436-MT-04_OG		1926								B24	H91436-WT-04_CTF			2333								B24	cells	H91436-WT-04_OG
MYLK2	35.1165	88.4993	42.6084	91.7257								627	8	13	2	21	CPE002EE	ULK1	H13	B21	H91436-MT-04_OG	unc-51-like kinase 1 (C. elegans)	1802	8	13	2	21	CPE002EE	ULK1	H13	B21	H91436-WT-04_CTF	unc-51-like kinase 1 (C. elegans)	Homo sapiens unc-51 like autophagy activating kinase 1 (ULK1), mRNA.	2209	8	13	2	21	CPE002EE	ULK1	H13	B21	sample	H91436-WT-04_OG	unc-51-like kinase 1 (C. elegans)	Homo sapiens unc-51 like autophagy activating kinase 1 (ULK1), mRNA.
MYLK2	57.2236	106.831	96.5127	125.207								673	3	6	2	3	CPE002EF	PI4KII	C6	B3	H91436-MT-04_OG	phosphatidylinositol 4-kinase type II	1848	3	6	2	3	CPE002EF	PI4KII	C6	B3	H91436-WT-04_CTF	phosphatidylinositol 4-kinase type II		2255	3	6	2	3	CPE002EF	PI4KII	C6	B3	sample	H91436-WT-04_OG	phosphatidylinositol 4-kinase type II
NEK7	2.07953	63.959	2.30838	76.8555								480	16	7	2	4	CPE002DO	GAK	P7	B4	H91436-MT-04_OG	cyclin G associated kinase	1655	16	7	2	4	CPE002DO	GAK	P7	B4	H91436-WT-04_CTF	cyclin G associated kinase	Homo sapiens cyclin G associated kinase (GAK), transcript variant 1, mRNA.,,Homo sapiens cyclin G associated kinase (GAK), transcript variant 2, mRNA.	2062	16	7	2	4	CPE002DO	GAK	P7	B4	sample	H91436-WT-04_OG	cyclin G associated kinase	Homo sapiens cyclin G associated kinase (GAK), transcript variant 1, mRNA.,,Homo sapiens cyclin G associated kinase (GAK), transcript variant 2, mRNA.
NEK7	18.2505	68.3392	63.7274	69.6538								761								C1	H91436-MT-04_OG		1936								C1	H91436-WT-04_CTF			2343								C1	cells	H91436-WT-04_OG
NEK7	22.7876	92.3641	85.0837	100.377								421	2	4	2	7	CPE002DO	PRKACG	B4	B7	H91436-MT-04_OG	protein kinase, cAMP-dependent, catalytic, gamma	1596	2	4	2	7	CPE002DO	PRKACG	B4	B7	H91436-WT-04_CTF	protein kinase, cAMP-dependent, catalytic, gamma	Homo sapiens protein kinase, cAMP-dependent, catalytic, gamma (PRKACG), mRNA.	2003	2	4	2	7	CPE002DO	PRKACG	B4	B7	sample	H91436-WT-04_OG	protein kinase, cAMP-dependent, catalytic, gamma	Homo sapiens protein kinase, cAMP-dependent, catalytic, gamma (PRKACG), mRNA.
NME7	7.9511	86.0466	26.2243	88.5651								776								C23	H91436-MT-04_OG		1951								C23	H91436-WT-04_CTF			2358								C23	neg1	H91436-WT-04_OG
NME7	67.9266	95.9694	91.6503	105.482								468	13	9	3	3	CPE002DO	ACVR1	M9	C3	H91436-MT-04_OG	activin A receptor, type I	1643	13	9	3	3	CPE002DO	ACVR1	M9	C3	H91436-WT-04_CTF	activin A receptor, type I	Homo sapiens activin A receptor, type I (ACVR1), transcript variant 2, mRNA.,,Homo sapiens activin A receptor, type I (ACVR1), transcript variant 1, mRNA.	2050	13	9	3	3	CPE002DO	ACVR1	M9	C3	sample	H91436-WT-04_OG	activin A receptor, type I	Homo sapiens activin A receptor, type I (ACVR1), transcript variant 2, mRNA.,,Homo sapiens activin A receptor, type I (ACVR1), transcript variant 1, mRNA.
NME7	38.9586	77.6609	171.211	84.4344								675	4	6	3	3	CPE002EF	PIK3AP1	D6	C3	H91436-MT-04_OG	phosphoinositide-3-kinase adaptor protein 1	1850	4	6	3	3	CPE002EF	PIK3AP1	D6	C3	H91436-WT-04_CTF	phosphoinositide-3-kinase adaptor protein 1	Homo sapiens phosphoinositide-3-kinase adaptor protein 1 (PIK3AP1), mRNA.,	2257	4	6	3	3	CPE002EF	PIK3AP1	D6	C3	sample	H91436-WT-04_OG	phosphoinositide-3-kinase adaptor protein 1	Homo sapiens phosphoinositide-3-kinase adaptor protein 1 (PIK3AP1), mRNA.,
NTRK1	73.6272	94.9534	64.1539	100.524								449	8	4	3	7	CPE002DO	PRKX	H4	C7	H91436-MT-04_OG	protein kinase, X-linked	1624	8	4	3	7	CPE002DO	PRKX	H4	C7	H91436-WT-04_CTF	protein kinase, X-linked	Homo sapiens protein kinase, X-linked (PRKX), mRNA.	2031	8	4	3	7	CPE002DO	PRKX	H4	C7	sample	H91436-WT-04_OG	protein kinase, X-linked	Homo sapiens protein kinase, X-linked (PRKX), mRNA.
NTRK1	69.8046	104.651	101.981	99.1112								503	6	7	3	9	CPE002DP	FGFRL1	F7	C9	H91436-MT-04_OG	fibroblast growth factor receptor-like 1	1678	6	7	3	9	CPE002DP	FGFRL1	F7	C9	H91436-WT-04_CTF	fibroblast growth factor receptor-like 1	Homo sapiens fibroblast growth factor receptor-like 1 (FGFRL1), transcript variant 3, mRNA.,,Homo sapiens fibroblast growth factor receptor-like 1 (FGFRL1), transcript variant 2, mRNA.,Homo sapiens fibroblast growth factor receptor-like 1 (FGFRL1), transcript variant 1, mRNA.	2085	6	7	3	9	CPE002DP	FGFRL1	F7	C9	sample	H91436-WT-04_OG	fibroblast growth factor receptor-like 1	Homo sapiens fibroblast growth factor receptor-like 1 (FGFRL1), transcript variant 3, mRNA.,,Homo sapiens fibroblast growth factor receptor-like 1 (FGFRL1), transcript variant 2, mRNA.,Homo sapiens fibroblast growth factor receptor-like 1 (FGFRL1), transcript variant 1, mRNA.
NTRK1	114.578	76.4556	147.781	81.6133								526	16	11	4	10	CPE002DP	PACSIN1	P11	D10	H91436-MT-04_OG	protein kinase C and casein kinase substrate in neurons 1	1701	16	11	4	10	CPE002DP	PACSIN1	P11	D10	H91436-WT-04_CTF	protein kinase C and casein kinase substrate in neurons 1	Homo sapiens protein kinase C and casein kinase substrate in neurons 1 (PACSIN1), transcript variant 1, mRNA.,Homo sapiens protein kinase C and casein kinase substrate in neurons 1 (PACSIN1), transcript variant 2, mRNA.	2108	16	11	4	10	CPE002DP	PACSIN1	P11	D10	sample	H91436-WT-04_OG	protein kinase C and casein kinase substrate in neurons 1	Homo sapiens protein kinase C and casein kinase substrate in neurons 1 (PACSIN1), transcript variant 1, mRNA.,Homo sapiens protein kinase C and casein kinase substrate in neurons 1 (PACSIN1), transcript variant 2, mRNA.
PACSIN1	25.8124	73.3661	37.7096	78.3072								758								D2	H91436-MT-04_OG		1933								D2	H91436-WT-04_CTF			2340								D2	internal1	H91436-WT-04_OG
PACSIN1	53.1919	41.9633	65.0787	43.1552								643	12	18	4	21	CPE002EE	SRC	L18	D21	H91436-MT-04_OG	v-src sarcoma (Schmidt-Ruppin A-2) viral oncogene homolog (avian)	1818	12	18	4	21	CPE002EE	SRC	L18	D21	H91436-WT-04_CTF	v-src sarcoma (Schmidt-Ruppin A-2) viral oncogene homolog (avian)	Homo sapiens v-src avian sarcoma (Schmidt-Ruppin A-2) viral oncogene homolog (SRC), transcript variant 1, mRNA.,Homo sapiens v-src avian sarcoma (Schmidt-Ruppin A-2) viral oncogene homolog (SRC), transcript variant 2, mRNA.	2225	12	18	4	21	CPE002EE	SRC	L18	D21	sample	H91436-WT-04_OG	v-src sarcoma (Schmidt-Ruppin A-2) viral oncogene homolog (avian)	Homo sapiens v-src avian sarcoma (Schmidt-Ruppin A-2) viral oncogene homolog (SRC), transcript variant 1, mRNA.,Homo sapiens v-src avian sarcoma (Schmidt-Ruppin A-2) viral oncogene homolog (SRC), transcript variant 2, mRNA.
PACSIN1	35.2358	90.8387	102.512	94.8217								628	8	20	4	20	CPE002EE	PTK6	H20	D20	H91436-MT-04_OG	PTK6 protein tyrosine kinase 6	1803	8	20	4	20	CPE002EE	PTK6	H20	D20	H91436-WT-04_CTF	PTK6 protein tyrosine kinase 6	Homo sapiens protein tyrosine kinase 6 (PTK6), transcript variant 1, mRNA.,,Homo sapiens protein tyrosine kinase 6 (PTK6), transcript variant 2, mRNA.,	2210	8	20	4	20	CPE002EE	PTK6	H20	D20	sample	H91436-WT-04_OG	PTK6 protein tyrosine kinase 6	Homo sapiens protein tyrosine kinase 6 (PTK6), transcript variant 1, mRNA.,,Homo sapiens protein tyrosine kinase 6 (PTK6), transcript variant 2, mRNA.,
PDE2A	17.1455	83.9133	20.4462	87.1309								693	9	22	4	22	CPE002EF	IPPK	I22	D22	H91436-MT-04_OG	inositol 1,3,4,5,6-pentakisphosphate 2-kinase	1868	9	22	4	22	CPE002EF	IPPK	I22	D22	H91436-WT-04_CTF	inositol 1,3,4,5,6-pentakisphosphate 2-kinase	Homo sapiens inositol 1,3,4,5,6-pentakisphosphate 2-kinase (IPPK), mRNA.,	2275	9	22	4	22	CPE002EF	IPPK	I22	D22	sample	H91436-WT-04_OG	inositol 1,3,4,5,6-pentakisphosphate 2-kinase	Homo sapiens inositol 1,3,4,5,6-pentakisphosphate 2-kinase (IPPK), mRNA.,
PDE2A	34.5377	93.3463	62.2773	95.0277								762								D23	H91436-MT-04_OG		1937								D23	H91436-WT-04_CTF			2344								D23	internal1	H91436-WT-04_OG
PDE2A	41.281	81.4084	88.91	63.2577								777								D24	H91436-MT-04_OG		1952								D24	H91436-WT-04_CTF			2359								D24	cells	H91436-WT-04_OG
PDE3A	109.808	67	80.5608	60.3854								476	15	1	4	3	CPE002DO	ADRBK2	O1	D3	H91436-MT-04_OG	adrenergic, beta, receptor kinase 2	1651	15	1	4	3	CPE002DO	ADRBK2	O1	D3	H91436-WT-04_CTF	adrenergic, beta, receptor kinase 2	Homo sapiens adrenergic, beta, receptor kinase 2 (ADRBK2), mRNA.,	2058	15	1	4	3	CPE002DO	ADRBK2	O1	D3	sample	H91436-WT-04_OG	adrenergic, beta, receptor kinase 2	Homo sapiens adrenergic, beta, receptor kinase 2 (ADRBK2), mRNA.,
PDE3A	62.0729	92.0056	81.6168	98.6083								708	16	11	4	3	CPE002EF	PACSIN1	P11	D3	H91436-MT-04_OG	protein kinase C and casein kinase substrate in neurons 1	1883	16	11	4	3	CPE002EF	PACSIN1	P11	D3	H91436-WT-04_CTF	protein kinase C and casein kinase substrate in neurons 1	Homo sapiens protein kinase C and casein kinase substrate in neurons 1 (PACSIN1), transcript variant 1, mRNA.,Homo sapiens protein kinase C and casein kinase substrate in neurons 1 (PACSIN1), transcript variant 2, mRNA.	2290	16	11	4	3	CPE002EF	PACSIN1	P11	D3	sample	H91436-WT-04_OG	protein kinase C and casein kinase substrate in neurons 1	Homo sapiens protein kinase C and casein kinase substrate in neurons 1 (PACSIN1), transcript variant 1, mRNA.,Homo sapiens protein kinase C and casein kinase substrate in neurons 1 (PACSIN1), transcript variant 2, mRNA.
PDE3A	68.8643	69.0451	172.114	72.1002								432	4	17	4	4	CPE002DO	CDK8	D17	D4	H91436-MT-04_OG	cyclin-dependent kinase 8	1607	4	17	4	4	CPE002DO	CDK8	D17	D4	H91436-WT-04_CTF	cyclin-dependent kinase 8	Homo sapiens cyclin-dependent kinase 8 (CDK8), mRNA.,	2014	4	17	4	4	CPE002DO	CDK8	D17	D4	sample	H91436-WT-04_OG	cyclin-dependent kinase 8	Homo sapiens cyclin-dependent kinase 8 (CDK8), mRNA.,
PDE4C	69.8046	88.9664	84.8525	103.758								773								E1	H91436-MT-04_OG		1948								E1	H91436-WT-04_CTF			2355								E1	cells	H91436-WT-04_OG
PDE4C	88.5184	87.1396	96.1715	102.328								494	5	11	5	10	CPE002DP	RIOK3	E11	E10	H91436-MT-04_OG	RIO kinase 3 (yeast)	1669	5	11	5	10	CPE002DP	RIOK3	E11	E10	H91436-WT-04_CTF	RIO kinase 3 (yeast)	Homo sapiens RIO kinase 3 (RIOK3), mRNA.,	2076	5	11	5	10	CPE002DP	RIOK3	E11	E10	sample	H91436-WT-04_OG	RIO kinase 3 (yeast)	Homo sapiens RIO kinase 3 (RIOK3), mRNA.,
PDE4C	61.446	89.5529	110.148	96.0058								524	15	1	5	11	CPE002DP	AKT3	O1	E11	H91436-MT-04_OG	v-akt murine thymoma viral oncogene homolog 3 (protein kinase B, gamma)	1699	15	1	5	11	CPE002DP	AKT3	O1	E11	H91436-WT-04_CTF	v-akt murine thymoma viral oncogene homolog 3 (protein kinase B, gamma)	Homo sapiens v-akt murine thymoma viral oncogene homolog 3 (AKT3), transcript variant 2, mRNA.,,Homo sapiens v-akt murine thymoma viral oncogene homolog 3 (AKT3), transcript variant 3, mRNA.,,Homo sapiens v-akt murine thymoma viral oncogene homolog 3 (AKT3), transcript variant 1, mRNA.,	2106	15	1	5	11	CPE002DP	AKT3	O1	E11	sample	H91436-WT-04_OG	v-akt murine thymoma viral oncogene homolog 3 (protein kinase B, gamma)	Homo sapiens v-akt murine thymoma viral oncogene homolog 3 (AKT3), transcript variant 2, mRNA.,,Homo sapiens v-akt murine thymoma viral oncogene homolog 3 (AKT3), transcript variant 3, mRNA.,,Homo sapiens v-akt murine thymoma viral oncogene homolog 3 (AKT3), transcript variant 1, mRNA.,
PDE6C	14.9514	66.7075	26.5068	72.1132								546	4	2	5	13	CPE002DQ	PDE1B	D2	E13	H91436-MT-04_OG	phosphodiesterase 1B, calmodulin-dependent	1721	4	2	5	13	CPE002DQ	PDE1B	D2	E13	H91436-WT-04_CTF	phosphodiesterase 1B, calmodulin-dependent	Homo sapiens phosphodiesterase 1B, calmodulin-dependent (PDE1B), transcript variant 2, mRNA.,Homo sapiens phosphodiesterase 1B, calmodulin-dependent (PDE1B), transcript variant 4, mRNA.,Homo sapiens phosphodiesterase 1B, calmodulin-dependent (PDE1B), transcript variant 3, mRNA.,,Homo sapiens phosphodiesterase 1B, calmodulin-dependent (PDE1B), transcript variant 1, mRNA.	2128	4	2	5	13	CPE002DQ	PDE1B	D2	E13	sample	H91436-WT-04_OG	phosphodiesterase 1B, calmodulin-dependent	Homo sapiens phosphodiesterase 1B, calmodulin-dependent (PDE1B), transcript variant 2, mRNA.,Homo sapiens phosphodiesterase 1B, calmodulin-dependent (PDE1B), transcript variant 4, mRNA.,Homo sapiens phosphodiesterase 1B, calmodulin-dependent (PDE1B), transcript variant 3, mRNA.,,Homo sapiens phosphodiesterase 1B, calmodulin-dependent (PDE1B), transcript variant 1, mRNA.
PDE6C	40.3546	73.4192	57.4149	82.6371								556	11	16	5	12	CPE002DQ	DUSP19	K16	E12	H91436-MT-04_OG	dual specificity phosphatase 19	1731	11	16	5	12	CPE002DQ	DUSP19	K16	E12	H91436-WT-04_CTF	dual specificity phosphatase 19	Homo sapiens dual specificity phosphatase 19 (DUSP19), transcript variant 1, mRNA.	2138	11	16	5	12	CPE002DQ	DUSP19	K16	E12	sample	H91436-WT-04_OG	dual specificity phosphatase 19	Homo sapiens dual specificity phosphatase 19 (DUSP19), transcript variant 1, mRNA.
PDE6C	69.2822	83.3941	71.3704	93.2444								551	8	8	5	14	CPE002DQ	PGGT1B	H8	E14	H91436-MT-04_OG	protein geranylgeranyltransferase type I, beta subunit	1726	8	8	5	14	CPE002DQ	PGGT1B	H8	E14	H91436-WT-04_CTF	protein geranylgeranyltransferase type I, beta subunit	Homo sapiens protein geranylgeranyltransferase type I, beta subunit (PGGT1B), mRNA.,	2133	8	8	5	14	CPE002DQ	PGGT1B	H8	E14	sample	H91436-WT-04_OG	protein geranylgeranyltransferase type I, beta subunit	Homo sapiens protein geranylgeranyltransferase type I, beta subunit (PGGT1B), mRNA.,
PDE6G	7.89641	69.3391	7.65412	68.2496								530	1	4	5	15	CPE002DQ	PTPN20B	A4	E15	H91436-MT-04_OG	protein tyrosine phosphatase, non-receptor type 20B	1705	1	4	5	15	CPE002DQ	PTPN20B	A4	E15	H91436-WT-04_CTF	protein tyrosine phosphatase, non-receptor type 20B	Homo sapiens protein tyrosine phosphatase, non-receptor type 20B (PTPN20B), transcript variant 2, mRNA.,NA	2112	1	4	5	15	CPE002DQ	PTPN20B	A4	E15	sample	H91436-WT-04_OG	protein tyrosine phosphatase, non-receptor type 20B	Homo sapiens protein tyrosine phosphatase, non-receptor type 20B (PTPN20B), transcript variant 2, mRNA.,NA
PDE6G	52.983	91.5364	59.7885	97.1935								632	9	10	5	17	CPE002EE	DDR2	I10	E17	H91436-MT-04_OG	discoidin domain receptor family, member 2	1807	9	10	5	17	CPE002EE	DDR2	I10	E17	H91436-WT-04_CTF	discoidin domain receptor family, member 2	Homo sapiens discoidin domain receptor tyrosine kinase 2 (DDR2), transcript variant 2, mRNA.,Homo sapiens discoidin domain receptor tyrosine kinase 2 (DDR2), transcript variant 1, mRNA.	2214	9	10	5	17	CPE002EE	DDR2	I10	E17	sample	H91436-WT-04_OG	discoidin domain receptor family, member 2	Homo sapiens discoidin domain receptor tyrosine kinase 2 (DDR2), transcript variant 2, mRNA.,Homo sapiens discoidin domain receptor tyrosine kinase 2 (DDR2), transcript variant 1, mRNA.
PDE6G	41.072	93.5915	76.6092	96.5412								659	15	9	5	16	CPE002EE	ALK	O9	E16	H91436-MT-04_OG	anaplastic lymphoma kinase (Ki-1)	1834	15	9	5	16	CPE002EE	ALK	O9	E16	H91436-WT-04_CTF	anaplastic lymphoma kinase (Ki-1)	Homo sapiens anaplastic lymphoma receptor tyrosine kinase (ALK), mRNA.,	2241	15	9	5	16	CPE002EE	ALK	O9	E16	sample	H91436-WT-04_OG	anaplastic lymphoma kinase (Ki-1)	Homo sapiens anaplastic lymphoma receptor tyrosine kinase (ALK), mRNA.,
PDE8A	61.179	77.8895	51.3583	90.216								607	3	18	5	18	CPE002EE	MARK3	C18	E18	H91436-MT-04_OG	MAP/microtubule affinity-regulating kinase 3	1782	3	18	5	18	CPE002EE	MARK3	C18	E18	H91436-WT-04_CTF	MAP/microtubule affinity-regulating kinase 3	Homo sapiens MAP/microtubule affinity-regulating kinase 3 (MARK3), transcript variant 2, mRNA.,,Homo sapiens MAP/microtubule affinity-regulating kinase 3 (MARK3), transcript variant 4, mRNA.,Homo sapiens MAP/microtubule affinity-regulating kinase 3 (MARK3), transcript variant 3, mRNA.,Homo sapiens MAP/microtubule affinity-regulating kinase 3 (MARK3), transcript variant 1, mRNA.,	2189	3	18	5	18	CPE002EE	MARK3	C18	E18	sample	H91436-WT-04_OG	MAP/microtubule affinity-regulating kinase 3	Homo sapiens MAP/microtubule affinity-regulating kinase 3 (MARK3), transcript variant 2, mRNA.,,Homo sapiens MAP/microtubule affinity-regulating kinase 3 (MARK3), transcript variant 4, mRNA.,Homo sapiens MAP/microtubule affinity-regulating kinase 3 (MARK3), transcript variant 3, mRNA.,Homo sapiens MAP/microtubule affinity-regulating kinase 3 (MARK3), transcript variant 1, mRNA.,
PDE8A	56.5354	80.3222	92.2485	81.8546								633	9	22	5	19	CPE002EE	PCTK2	I22	E19	H91436-MT-04_OG	PCTAIRE protein kinase 2	1808	9	22	5	19	CPE002EE	PCTK2	I22	E19	H91436-WT-04_CTF	PCTAIRE protein kinase 2	Homo sapiens cyclin-dependent kinase 17 (CDK17), transcript variant 2, mRNA.,,Homo sapiens cyclin-dependent kinase 17 (CDK17), transcript variant 1, mRNA.	2215	9	22	5	19	CPE002EE	PCTK2	I22	E19	sample	H91436-WT-04_OG	PCTAIRE protein kinase 2	Homo sapiens cyclin-dependent kinase 17 (CDK17), transcript variant 2, mRNA.,,Homo sapiens cyclin-dependent kinase 17 (CDK17), transcript variant 1, mRNA.
PDE8A	122.673	93.0354	223.321	88.0492								784								E2	H91436-MT-04_OG		1959								E2	H91436-WT-04_CTF			2366								E2	pos	H91436-WT-04_OG
PDGFRA	1.68216	69.8619	18.7513	65.8764								451	9	22	5	6	CPE002DO	PCTK2	I22	E6	H91436-MT-04_OG	PCTAIRE protein kinase 2	1626	9	22	5	6	CPE002DO	PCTK2	I22	E6	H91436-WT-04_CTF	PCTAIRE protein kinase 2	Homo sapiens cyclin-dependent kinase 17 (CDK17), transcript variant 2, mRNA.,,Homo sapiens cyclin-dependent kinase 17 (CDK17), transcript variant 1, mRNA.	2033	9	22	5	6	CPE002DO	PCTK2	I22	E6	sample	H91436-WT-04_OG	PCTAIRE protein kinase 2	Homo sapiens cyclin-dependent kinase 17 (CDK17), transcript variant 2, mRNA.,,Homo sapiens cyclin-dependent kinase 17 (CDK17), transcript variant 1, mRNA.
PDGFRA	31.862	100.327	57.358	108.892								423	3	12	5	8	CPE002DO	LYN	C12	E8	H91436-MT-04_OG	v-yes-1 Yamaguchi sarcoma viral related oncogene homolog	1598	3	12	5	8	CPE002DO	LYN	C12	E8	H91436-WT-04_CTF	v-yes-1 Yamaguchi sarcoma viral related oncogene homolog	Homo sapiens v-yes-1 Yamaguchi sarcoma viral related oncogene homolog (LYN), transcript variant 1, mRNA.,Homo sapiens v-yes-1 Yamaguchi sarcoma viral related oncogene homolog (LYN), transcript variant 2, mRNA.	2005	3	12	5	8	CPE002DO	LYN	C12	E8	sample	H91436-WT-04_OG	v-yes-1 Yamaguchi sarcoma viral related oncogene homolog	Homo sapiens v-yes-1 Yamaguchi sarcoma viral related oncogene homolog (LYN), transcript variant 1, mRNA.,Homo sapiens v-yes-1 Yamaguchi sarcoma viral related oncogene homolog (LYN), transcript variant 2, mRNA.
PDGFRA	33.8397	84.3572	64.7226	90.7644								799								F1	H91436-MT-04_OG		1974								F1	H91436-WT-04_CTF			2381								F1	cells	H91436-WT-04_OG
PDGFRL	1.05527	85.195	27.0718	96.5088								580	15	18	6	13	CPE002DQ	PDE2A	O18	F13	H91436-MT-04_OG	phosphodiesterase 2A, cGMP-stimulated	1755	15	18	6	13	CPE002DQ	PDE2A	O18	F13	H91436-WT-04_CTF	phosphodiesterase 2A, cGMP-stimulated	Homo sapiens phosphodiesterase 2A, cGMP-stimulated (PDE2A), transcript variant 2, mRNA.,,Homo sapiens phosphodiesterase 2A, cGMP-stimulated (PDE2A), transcript variant 4, mRNA.,Homo sapiens phosphodiesterase 2A, cGMP-stimulated (PDE2A), transcript variant 1, mRNA.,Homo sapiens phosphodiesterase 2A, cGMP-stimulated (PDE2A), transcript variant 3, mRNA.,	2162	15	18	6	13	CPE002DQ	PDE2A	O18	F13	sample	H91436-WT-04_OG	phosphodiesterase 2A, cGMP-stimulated	Homo sapiens phosphodiesterase 2A, cGMP-stimulated (PDE2A), transcript variant 2, mRNA.,,Homo sapiens phosphodiesterase 2A, cGMP-stimulated (PDE2A), transcript variant 4, mRNA.,Homo sapiens phosphodiesterase 2A, cGMP-stimulated (PDE2A), transcript variant 1, mRNA.,Homo sapiens phosphodiesterase 2A, cGMP-stimulated (PDE2A), transcript variant 3, mRNA.,
PDGFRL	36.5155	98.5071	75.3288	94.4159								653	14	16	6	16	CPE002EE	AURKC	N16	F16	H91436-MT-04_OG	aurora kinase C	1828	14	16	6	16	CPE002EE	AURKC	N16	F16	H91436-WT-04_CTF	aurora kinase C	Homo sapiens aurora kinase C (AURKC), transcript variant 3, mRNA.,,Homo sapiens aurora kinase C (AURKC), transcript variant 1, mRNA.,Homo sapiens aurora kinase C (AURKC), transcript variant 2, mRNA.	2235	14	16	6	16	CPE002EE	AURKC	N16	F16	sample	H91436-WT-04_OG	aurora kinase C	Homo sapiens aurora kinase C (AURKC), transcript variant 3, mRNA.,,Homo sapiens aurora kinase C (AURKC), transcript variant 1, mRNA.,Homo sapiens aurora kinase C (AURKC), transcript variant 2, mRNA.
PDGFRL	39.8893	87.2135	79.8215	87.0431								560	11	20	6	14	CPE002DQ	PPM1L	K20	F14	H91436-MT-04_OG	protein phosphatase 1 (formerly 2C)-like	1735	11	20	6	14	CPE002DQ	PPM1L	K20	F14	H91436-WT-04_CTF	protein phosphatase 1 (formerly 2C)-like		2142	11	20	6	14	CPE002DQ	PPM1L	K20	F14	sample	H91436-WT-04_OG	protein phosphatase 1 (formerly 2C)-like
PGGT1B	5.56966	82.3275	17.9191	79.2613								459	12	11	6	4	CPE002DO	EPHA8	L11	F4	H91436-MT-04_OG	EPH receptor A8	1634	12	11	6	4	CPE002DO	EPHA8	L11	F4	H91436-WT-04_CTF	EPH receptor A8	Homo sapiens EPH receptor A8 (EPHA8), transcript variant 1, mRNA.,Homo sapiens EPH receptor A8 (EPHA8), transcript variant 2, mRNA.	2041	12	11	6	4	CPE002DO	EPHA8	L11	F4	sample	H91436-WT-04_OG	EPH receptor A8	Homo sapiens EPH receptor A8 (EPHA8), transcript variant 1, mRNA.,Homo sapiens EPH receptor A8 (EPHA8), transcript variant 2, mRNA.
PGGT1B	12.1304	83.116	53.9848	99.9776								667	1	7	6	4	CPE002EF	YES1	A7	F4	H91436-MT-04_OG	v-yes-1 Yamaguchi sarcoma viral oncogene homolog 1	1842	1	7	6	4	CPE002EF	YES1	A7	F4	H91436-WT-04_CTF	v-yes-1 Yamaguchi sarcoma viral oncogene homolog 1	Homo sapiens v-yes-1 Yamaguchi sarcoma viral oncogene homolog 1 (YES1), mRNA.,	2249	1	7	6	4	CPE002EF	YES1	A7	F4	sample	H91436-WT-04_OG	v-yes-1 Yamaguchi sarcoma viral oncogene homolog 1	Homo sapiens v-yes-1 Yamaguchi sarcoma viral oncogene homolog 1 (YES1), mRNA.,
PGGT1B	41.4899	99.7222	78.869	103.57								687	7	20	6	3	CPE002EF	SCYL1	G20	F3	H91436-MT-04_OG	SCY1-like 1 (S. cerevisiae)	1862	7	20	6	3	CPE002EF	SCYL1	G20	F3	H91436-WT-04_CTF	SCY1-like 1 (S. cerevisiae)	Homo sapiens SCY1-like 1 (S. cerevisiae) (SCYL1), transcript variant A, mRNA.,,Homo sapiens SCY1-like 1 (S. cerevisiae) (SCYL1), transcript variant B, mRNA.	2269	7	20	6	3	CPE002EF	SCYL1	G20	F3	sample	H91436-WT-04_OG	SCY1-like 1 (S. cerevisiae)	Homo sapiens SCY1-like 1 (S. cerevisiae) (SCYL1), transcript variant A, mRNA.,,Homo sapiens SCY1-like 1 (S. cerevisiae) (SCYL1), transcript variant B, mRNA.
PGK2	0.916159	88.0355	9.64455	81.8098								523	14	4	6	8	CPE002DP	ALDH1A3	N4	F8	H91436-MT-04_OG	aldehyde dehydrogenase 1 family, member A3	1698	14	4	6	8	CPE002DP	ALDH1A3	N4	F8	H91436-WT-04_CTF	aldehyde dehydrogenase 1 family, member A3	Homo sapiens aldehyde dehydrogenase 1 family, member A3 (ALDH1A3), mRNA.,	2105	14	4	6	8	CPE002DP	ALDH1A3	N4	F8	sample	H91436-WT-04_OG	aldehyde dehydrogenase 1 family, member A3	Homo sapiens aldehyde dehydrogenase 1 family, member A3 (ALDH1A3), mRNA.,
PGK2	56.2219	79.7205	62.0227	89.8599								457	11	7	6	5	CPE002DO	MATK	K7	F5	H91436-MT-04_OG	megakaryocyte-associated tyrosine kinase	1632	11	7	6	5	CPE002DO	MATK	K7	F5	H91436-WT-04_CTF	megakaryocyte-associated tyrosine kinase	Homo sapiens megakaryocyte-associated tyrosine kinase (MATK), transcript variant 2, mRNA.,Homo sapiens megakaryocyte-associated tyrosine kinase (MATK), transcript variant 1, mRNA.,Homo sapiens megakaryocyte-associated tyrosine kinase (MATK), transcript variant 3, mRNA.,	2039	11	7	6	5	CPE002DO	MATK	K7	F5	sample	H91436-WT-04_OG	megakaryocyte-associated tyrosine kinase	Homo sapiens megakaryocyte-associated tyrosine kinase (MATK), transcript variant 2, mRNA.,Homo sapiens megakaryocyte-associated tyrosine kinase (MATK), transcript variant 1, mRNA.,Homo sapiens megakaryocyte-associated tyrosine kinase (MATK), transcript variant 3, mRNA.,
PGK2	64.5528	96.9438	106.124	121.032								452	9	6	6	7	CPE002DO	ROR1	I6	F7	H91436-MT-04_OG	receptor tyrosine kinase-like orphan receptor 1	1627	9	6	6	7	CPE002DO	ROR1	I6	F7	H91436-WT-04_CTF	receptor tyrosine kinase-like orphan receptor 1	Homo sapiens receptor tyrosine kinase-like orphan receptor 1 (ROR1), transcript variant 1, mRNA.,Homo sapiens receptor tyrosine kinase-like orphan receptor 1 (ROR1), transcript variant 2, mRNA.	2034	9	6	6	7	CPE002DO	ROR1	I6	F7	sample	H91436-WT-04_OG	receptor tyrosine kinase-like orphan receptor 1	Homo sapiens receptor tyrosine kinase-like orphan receptor 1 (ROR1), transcript variant 1, mRNA.,Homo sapiens receptor tyrosine kinase-like orphan receptor 1 (ROR1), transcript variant 2, mRNA.
PIK3CA	4.08526	63.3293	28.9207	70.7341								504	7	14	7	10	CPE002DP	SCYL3	G14	G10	H91436-MT-04_OG	SCY1-like 3 (S. cerevisiae)	1679	7	14	7	10	CPE002DP	SCYL3	G14	G10	H91436-WT-04_CTF	SCY1-like 3 (S. cerevisiae)	Homo sapiens SCY1-like 3 (S. cerevisiae) (SCYL3), transcript variant 2, mRNA.,Homo sapiens SCY1-like 3 (S. cerevisiae) (SCYL3), transcript variant 1, mRNA.	2086	7	14	7	10	CPE002DP	SCYL3	G14	G10	sample	H91436-WT-04_OG	SCY1-like 3 (S. cerevisiae)	Homo sapiens SCY1-like 3 (S. cerevisiae) (SCYL3), transcript variant 2, mRNA.,Homo sapiens SCY1-like 3 (S. cerevisiae) (SCYL3), transcript variant 1, mRNA.
PIK3CA	10.2232	74.0819	69.784	78.7637								547	5	19	7	12	CPE002DQ	DUSP4	E19	G12	H91436-MT-04_OG	dual specificity phosphatase 4	1722	5	19	7	12	CPE002DQ	DUSP4	E19	G12	H91436-WT-04_CTF	dual specificity phosphatase 4	Homo sapiens dual specificity phosphatase 4 (DUSP4), transcript variant 2, mRNA.,Homo sapiens dual specificity phosphatase 4 (DUSP4), transcript variant 1, mRNA.	2129	5	19	7	12	CPE002DQ	DUSP4	E19	G12	sample	H91436-WT-04_OG	dual specificity phosphatase 4	Homo sapiens dual specificity phosphatase 4 (DUSP4), transcript variant 2, mRNA.,Homo sapiens dual specificity phosphatase 4 (DUSP4), transcript variant 1, mRNA.
PIK3CA	21.5079	78.5291	95.5743	86.929								581	15	20	7	13	CPE002DQ	PDE3A	O20	G13	H91436-MT-04_OG	phosphodiesterase 3A, cGMP-inhibited	1756	15	20	7	13	CPE002DQ	PDE3A	O20	G13	H91436-WT-04_CTF	phosphodiesterase 3A, cGMP-inhibited	Homo sapiens phosphodiesterase 3A, cGMP-inhibited (PDE3A), transcript variant 1, mRNA.,Homo sapiens phosphodiesterase 3A, cGMP-inhibited (PDE3A), transcript variant 2, mRNA.	2163	15	20	7	13	CPE002DQ	PDE3A	O20	G13	sample	H91436-WT-04_OG	phosphodiesterase 3A, cGMP-inhibited	Homo sapiens phosphodiesterase 3A, cGMP-inhibited (PDE3A), transcript variant 1, mRNA.,Homo sapiens phosphodiesterase 3A, cGMP-inhibited (PDE3A), transcript variant 2, mRNA.
PIK3R1	-2.39264	36.1499	8.3251	45.1638								532	1	6	7	15	CPE002DQ	PTPN22	A6	G15	H91436-MT-04_OG	protein tyrosine phosphatase, non-receptor type 22 (lymphoid)	1707	1	6	7	15	CPE002DQ	PTPN22	A6	G15	H91436-WT-04_CTF	protein tyrosine phosphatase, non-receptor type 22 (lymphoid)	Homo sapiens protein tyrosine phosphatase, non-receptor type 22 (lymphoid) (PTPN22), transcript variant 2, mRNA.,Homo sapiens protein tyrosine phosphatase, non-receptor type 22 (lymphoid) (PTPN22), transcript variant 3, mRNA.,Homo sapiens protein tyrosine phosphatase, non-receptor type 22 (lymphoid) (PTPN22), transcript variant 1, mRNA.,	2114	1	6	7	15	CPE002DQ	PTPN22	A6	G15	sample	H91436-WT-04_OG	protein tyrosine phosphatase, non-receptor type 22 (lymphoid)	Homo sapiens protein tyrosine phosphatase, non-receptor type 22 (lymphoid) (PTPN22), transcript variant 2, mRNA.,Homo sapiens protein tyrosine phosphatase, non-receptor type 22 (lymphoid) (PTPN22), transcript variant 3, mRNA.,Homo sapiens protein tyrosine phosphatase, non-receptor type 22 (lymphoid) (PTPN22), transcript variant 1, mRNA.,
PIK3R1	60.4012	96.8176	102.212	103.339								755								G2	H91436-MT-04_OG		1930								G2	H91436-WT-04_CTF			2337								G2	internal1	H91436-WT-04_OG
PIK3R1	45.4735	80.8474	113.09	93.82								656	14	5	7	17	CPE002EE	FER	N5	G17	H91436-MT-04_OG	fer (fps/fes related) tyrosine kinase (phosphoprotein NCP94)	1831	14	5	7	17	CPE002EE	FER	N5	G17	H91436-WT-04_CTF	fer (fps/fes related) tyrosine kinase (phosphoprotein NCP94)	Homo sapiens fer (fps/fes related) tyrosine kinase (FER), mRNA.,	2238	14	5	7	17	CPE002EE	FER	N5	G17	sample	H91436-WT-04_OG	fer (fps/fes related) tyrosine kinase (phosphoprotein NCP94)	Homo sapiens fer (fps/fes related) tyrosine kinase (FER), mRNA.,
PKN1	21.3916	68.0414	17.6916	73.9995								690	8	5	7	21	CPE002EF	AAK1	H5	G21	H91436-MT-04_OG	AP2 associated kinase 1	1865	8	5	7	21	CPE002EF	AAK1	H5	G21	H91436-WT-04_CTF	AP2 associated kinase 1	Homo sapiens AP2 associated kinase 1 (AAK1), mRNA.,	2272	8	5	7	21	CPE002EF	AAK1	H5	G21	sample	H91436-WT-04_OG	AP2 associated kinase 1	Homo sapiens AP2 associated kinase 1 (AAK1), mRNA.,
PKN1	22.9966	93.9804	69.4957	102.084								759								G23	H91436-MT-04_OG		1934								G23	H91436-WT-04_CTF			2341								G23	internal1	H91436-WT-04_OG
PKN1	31.6293	78.5822	71.8598	93.8074								414	2	1	7	3	CPE002DO	BMX	B1	G3	H91436-MT-04_OG	BMX non-receptor tyrosine kinase	1589	2	1	7	3	CPE002DO	BMX	B1	G3	H91436-WT-04_CTF	BMX non-receptor tyrosine kinase	Homo sapiens BMX non-receptor tyrosine kinase (BMX), transcript variant 1, mRNA.,,Homo sapiens BMX non-receptor tyrosine kinase (BMX), transcript variant 2, mRNA.	1996	2	1	7	3	CPE002DO	BMX	B1	G3	sample	H91436-WT-04_OG	BMX non-receptor tyrosine kinase	Homo sapiens BMX non-receptor tyrosine kinase (BMX), transcript variant 1, mRNA.,,Homo sapiens BMX non-receptor tyrosine kinase (BMX), transcript variant 2, mRNA.
PLA2G1B	24.4593	120.606	27.457	118.123								478	16	10	14	7	CPE002DO	TGFBR2	P10	N7	H91436-MT-04_OG	transforming growth factor, beta receptor II (70/80kDa)	1653	16	10	14	7	CPE002DO	TGFBR2	P10	N7	H91436-WT-04_CTF	transforming growth factor, beta receptor II (70/80kDa)	Homo sapiens transforming growth factor, beta receptor II (70/80kDa) (TGFBR2), transcript variant 2, mRNA.,Homo sapiens transforming growth factor, beta receptor II (70/80kDa) (TGFBR2), transcript variant 1, mRNA.	2060	16	10	14	7	CPE002DO	TGFBR2	P10	N7	sample	H91436-WT-04_OG	transforming growth factor, beta receptor II (70/80kDa)	Homo sapiens transforming growth factor, beta receptor II (70/80kDa) (TGFBR2), transcript variant 2, mRNA.,Homo sapiens transforming growth factor, beta receptor II (70/80kDa) (TGFBR2), transcript variant 1, mRNA.
PLA2G1B	48.9636	77.4438	95.1762	77.1661								1249	15	11	15	7	CPE002EG	PPP2R4	O11	O7	H91436-MT-05_OG	protein phosphatase 2A activator, regulatory subunit 4	2447	15	11	15	7	CPE002EG	PPP2R4	O11	O7	H91436-WT-05_CTF	protein phosphatase 2A activator, regulatory subunit 4	Homo sapiens protein phosphatase 2A activator, regulatory subunit 4 (PPP2R4), transcript variant 2, mRNA.,Homo sapiens protein phosphatase 2A activator, regulatory subunit 4 (PPP2R4), transcript variant 1, mRNA.,,Homo sapiens protein phosphatase 2A activator, regulatory subunit 4 (PPP2R4), transcript variant 3, mRNA.,Homo sapiens protein phosphatase 2A activator, regulatory subunit 4 (PPP2R4), tr…	2831	15	11	15	7	CPE002EG	PPP2R4	O11	O7	sample	H91436-WT-05_OG	protein phosphatase 2A activator, regulatory subunit 4	Homo sapiens protein phosphatase 2A activator, regulatory subunit 4 (PPP2R4), transcript variant 2, mRNA.,Homo sapiens protein phosphatase 2A activator, regulatory subunit 4 (PPP2R4), transcript variant 1, mRNA.,,Homo sapiens protein phosphatase 2A activator, regulatory subunit 4 (PPP2R4), transcript variant 3, mRNA.,Homo sapiens protein phosphatase 2A activator, regulatory subunit 4 (PPP2R4), tr…
PLA2G1B	92.7907	105.742	125.402	112.808								567	12	7	12	12	CPE002DQ	MINPP1	L7	L12	H91436-MT-04_OG	multiple inositol polyphosphate histidine phosphatase, 1	1742	12	7	12	12	CPE002DQ	MINPP1	L7	L12	H91436-WT-04_CTF	multiple inositol polyphosphate histidine phosphatase, 1	Homo sapiens multiple inositol-polyphosphate phosphatase 1 (MINPP1), transcript variant 1, mRNA.,Homo sapiens multiple inositol-polyphosphate phosphatase 1 (MINPP1), transcript variant 3, mRNA.	2149	12	7	12	12	CPE002DQ	MINPP1	L7	L12	sample	H91436-WT-04_OG	multiple inositol polyphosphate histidine phosphatase, 1	Homo sapiens multiple inositol-polyphosphate phosphatase 1 (MINPP1), transcript variant 1, mRNA.,Homo sapiens multiple inositol-polyphosphate phosphatase 1 (MINPP1), transcript variant 3, mRNA.
PLA2G5	58.3116	-17.9549	71.884	97.0734								606	3	15	11	16	CPE002EE	CSNK2A1	C15	K16	H91436-MT-04_OG	casein kinase 2, alpha 1 polypeptide	1781	3	15	11	16	CPE002EE	CSNK2A1	C15	K16	H91436-WT-04_CTF	casein kinase 2, alpha 1 polypeptide	Homo sapiens casein kinase 2, alpha 3 polypeptide (CSNK2A3), mRNA.	2188	3	15	11	16	CPE002EE	CSNK2A1	C15	K16	sample	H91436-WT-04_OG	casein kinase 2, alpha 1 polypeptide	Homo sapiens casein kinase 2, alpha 3 polypeptide (CSNK2A3), mRNA.
PLA2G5	65.4835	81.5909	78.1723	94.1021								1401	7	5	8	18	CPE002F6	DUSP8	G5	H18	H91436-MT-05_OG	dual specificity phosphatase 8	2599	7	5	8	18	CPE002F6	DUSP8	G5	H18	H91436-WT-05_CTF	dual specificity phosphatase 8	Homo sapiens dual specificity phosphatase 8 (DUSP8), mRNA.,	2983	7	5	8	18	CPE002F6	DUSP8	G5	H18	sample	H91436-WT-05_OG	dual specificity phosphatase 8	Homo sapiens dual specificity phosphatase 8 (DUSP8), mRNA.,
PLA2G5	56.013	-17.9897	108.068	96.6418								1540								F4	H91436-MT-05_OG		2738								F4	H91436-WT-05_CTF			3122								F4	cells IL6+	H91436-WT-05_OG
PPM1A	7.32421	57.6115	10.7904	55.0447								691	9	13	14	21	CPE002EF	DCLK1	I13	N21	H91436-MT-04_OG	doublecortin-like kinase 1	1866	9	13	14	21	CPE002EF	DCLK1	I13	N21	H91436-WT-04_CTF	doublecortin-like kinase 1	Homo sapiens doublecortin-like kinase 1 (DCLK1), transcript variant 1, mRNA.,Homo sapiens doublecortin-like kinase 1 (DCLK1), transcript variant 2, mRNA.,Homo sapiens doublecortin-like kinase 1 (DCLK1), transcript variant 3, mRNA.	2273	9	13	14	21	CPE002EF	DCLK1	I13	N21	sample	H91436-WT-04_OG	doublecortin-like kinase 1	Homo sapiens doublecortin-like kinase 1 (DCLK1), transcript variant 1, mRNA.,Homo sapiens doublecortin-like kinase 1 (DCLK1), transcript variant 2, mRNA.,Homo sapiens doublecortin-like kinase 1 (DCLK1), transcript variant 3, mRNA.
PPM1A	3.35388	58.7781	30.3075	72.11								1560								L23	H91436-MT-05_OG		2758								L23	H91436-WT-05_CTF			3142								L23	neg1	H91436-WT-05_OG
PPM1A	58.0379	74.165	95.6881	85.6642								1239	13	19	11	7	CPE002EG	PPP2CA	M19	K7	H91436-MT-05_OG	protein phosphatase 2 (formerly 2A), catalytic subunit, alpha isoform	2437	13	19	11	7	CPE002EG	PPP2CA	M19	K7	H91436-WT-05_CTF	protein phosphatase 2 (formerly 2A), catalytic subunit, alpha isoform	Homo sapiens protein phosphatase 2, catalytic subunit, alpha isozyme (PPP2CA), mRNA.	2821	13	19	11	7	CPE002EG	PPP2CA	M19	K7	sample	H91436-WT-05_OG	protein phosphatase 2 (formerly 2A), catalytic subunit, alpha isoform	Homo sapiens protein phosphatase 2, catalytic subunit, alpha isozyme (PPP2CA), mRNA.
PPM1B	81.1891	93.3971	112.777	113.742								1566								G4	H91436-MT-05_OG		2764								G4	H91436-WT-05_CTF			3148								G4	cells IL6+	H91436-WT-05_OG
PPM1B	76.8049	99.5614	119.213	94.2049								1570								N23	H91436-MT-05_OG		2768								N23	H91436-WT-05_CTF			3152								N23	internal1	H91436-WT-05_OG
PPM1B	19.1307	80.937	127.79	86.7934								771								I23	H91436-MT-04_OG		1946								I23	H91436-WT-04_CTF			2353								I23	neg1	H91436-WT-04_OG
PPM1F	1.99561	70.922	10.4566	78.3792								612	3	5	8	16	CPE002EE	CSK	C5	H16	H91436-MT-04_OG	c-src tyrosine kinase	1787	3	5	8	16	CPE002EE	CSK	C5	H16	H91436-WT-04_CTF	c-src tyrosine kinase	Homo sapiens c-src tyrosine kinase (CSK), transcript variant 1, mRNA.,Homo sapiens c-src tyrosine kinase (CSK), transcript variant 2, mRNA.	2194	3	5	8	16	CPE002EE	CSK	C5	H16	sample	H91436-WT-04_OG	c-src tyrosine kinase	Homo sapiens c-src tyrosine kinase (CSK), transcript variant 1, mRNA.,Homo sapiens c-src tyrosine kinase (CSK), transcript variant 2, mRNA.
PPM1F	33.1417	90.1691	72.0872	89.5345								1572								H23	H91436-MT-05_OG		2770								H23	H91436-WT-05_CTF			3154								H23	pos	H91436-WT-05_OG
PPM1F	70.536	101.719	76.866	102.564								615	4	21	14	17	CPE002EE	ILK	D21	N17	H91436-MT-04_OG	integrin-linked kinase	1790	4	21	14	17	CPE002EE	ILK	D21	N17	H91436-WT-04_CTF	integrin-linked kinase	Homo sapiens integrin-linked kinase (ILK), transcript variant 5, mRNA.,Homo sapiens integrin-linked kinase (ILK), transcript variant 4, mRNA.,Homo sapiens integrin-linked kinase (ILK), transcript variant 1, mRNA.,Homo sapiens integrin-linked kinase (ILK), transcript variant 3, mRNA.,Homo sapiens integrin-linked kinase (ILK), transcript variant 2, mRNA.	2197	4	21	14	17	CPE002EE	ILK	D21	N17	sample	H91436-WT-04_OG	integrin-linked kinase	Homo sapiens integrin-linked kinase (ILK), transcript variant 5, mRNA.,Homo sapiens integrin-linked kinase (ILK), transcript variant 4, mRNA.,Homo sapiens integrin-linked kinase (ILK), transcript variant 1, mRNA.,Homo sapiens integrin-linked kinase (ILK), transcript variant 3, mRNA.,Homo sapiens integrin-linked kinase (ILK), transcript variant 2, mRNA.
PPM1L	73.1618	96.5259	100.181	108.759								510	9	20	8	9	CPE002DP	MPP5	I20	H9	H91436-MT-04_OG	membrane protein, palmitoylated 5 (MAGUK p55 subfamily member 5)	1685	9	20	8	9	CPE002DP	MPP5	I20	H9	H91436-WT-04_CTF	membrane protein, palmitoylated 5 (MAGUK p55 subfamily member 5)	Homo sapiens membrane protein, palmitoylated 5 (MAGUK p55 subfamily member 5) (MPP5), transcript variant 1, mRNA.	2092	9	20	8	9	CPE002DP	MPP5	I20	H9	sample	H91436-WT-04_OG	membrane protein, palmitoylated 5 (MAGUK p55 subfamily member 5)	Homo sapiens membrane protein, palmitoylated 5 (MAGUK p55 subfamily member 5) (MPP5), transcript variant 1, mRNA.
PPM1L	42.4303	93.9652	109.377	110.232								1509								F1	H91436-MT-05_OG		2707								F1	H91436-WT-05_CTF			3091								F1	cells	H91436-WT-05_OG
PPM1L	56.7443	85.3384	112.253	88.3834								1434	15	21	14	20	CPE002F6	PPP2R5E	O21	N20	H91436-MT-05_OG	protein phosphatase 2, regulatory subunit B, epsilon isoform	2632	15	21	14	20	CPE002F6	PPP2R5E	O21	N20	H91436-WT-05_CTF	protein phosphatase 2, regulatory subunit B, epsilon isoform	Homo sapiens protein phosphatase 2, regulatory subunit B', epsilon isoform (PPP2R5E), transcript variant 3, mRNA.,Homo sapiens protein phosphatase 2, regulatory subunit B', epsilon isoform (PPP2R5E), transcript variant 1, mRNA.,Homo sapiens protein phosphatase 2, regulatory subunit B', epsilon isoform (PPP2R5E), transcript variant 2, mRNA.	3016	15	21	14	20	CPE002F6	PPP2R5E	O21	N20	sample	H91436-WT-05_OG	protein phosphatase 2, regulatory subunit B, epsilon isoform	Homo sapiens protein phosphatase 2, regulatory subunit B', epsilon isoform (PPP2R5E), transcript variant 3, mRNA.,Homo sapiens protein phosphatase 2, regulatory subunit B', epsilon isoform (PPP2R5E), transcript variant 1, mRNA.,Homo sapiens protein phosphatase 2, regulatory subunit B', epsilon isoform (PPP2R5E), transcript variant 2, mRNA.
PPP2CA	15.9962	72.1886	16.7996	72.4539								1303	9	22	5	12	CPE002F4	PCTK2	I22	E12	H91436-MT-05_OG	PCTAIRE protein kinase 2	2501	9	22	5	12	CPE002F4	PCTK2	I22	E12	H91436-WT-05_CTF	PCTAIRE protein kinase 2	Homo sapiens cyclin-dependent kinase 17 (CDK17), transcript variant 2, mRNA.,,Homo sapiens cyclin-dependent kinase 17 (CDK17), transcript variant 1, mRNA.	2885	9	22	5	12	CPE002F4	PCTK2	I22	E12	sample	H91436-WT-05_OG	PCTAIRE protein kinase 2	Homo sapiens cyclin-dependent kinase 17 (CDK17), transcript variant 2, mRNA.,,Homo sapiens cyclin-dependent kinase 17 (CDK17), transcript variant 1, mRNA.
PPP2CA	3.14492	77.9803	55.8081	97.0831								409	1	15	13	3	CPE002DO	CLK2	A15	M3	H91436-MT-04_OG	CDC-like kinase 2	1584	1	15	13	3	CPE002DO	CLK2	A15	M3	H91436-WT-04_CTF	CDC-like kinase 2	Homo sapiens CDC-like kinase 2 (CLK2), mRNA.,	1991	1	15	13	3	CPE002DO	CLK2	A15	M3	sample	H91436-WT-04_OG	CDC-like kinase 2	Homo sapiens CDC-like kinase 2 (CLK2), mRNA.,
PPP2CA	69.788	99.2298	86.7027	99.8711								674	3	9	8	21	CPE002EF	CAMK1	C9	H21	H91436-MT-04_OG	calcium/calmodulin-dependent protein kinase I	1849	3	9	8	21	CPE002EF	CAMK1	C9	H21	H91436-WT-04_CTF	calcium/calmodulin-dependent protein kinase I	Homo sapiens calcium/calmodulin-dependent protein kinase I (CAMK1), mRNA.	2256	3	9	8	21	CPE002EF	CAMK1	C9	H21	sample	H91436-WT-04_OG	calcium/calmodulin-dependent protein kinase I	Homo sapiens calcium/calmodulin-dependent protein kinase I (CAMK1), mRNA.
PPP2R1B	-1.13886	69.4839	4.90962	79.145								1549								J23	H91436-MT-05_OG		2747								J23	H91436-WT-05_CTF			3131								J23	internal1	H91436-WT-05_OG
PPP2R1B	58.3869	93.2263	63.8696	85.6769								1353	6	22	14	15	CPE002F5	PDIK1L	F22	N15	H91436-MT-05_OG	PDLIM1 interacting kinase 1 like	2551	6	22	14	15	CPE002F5	PDIK1L	F22	N15	H91436-WT-05_CTF	PDLIM1 interacting kinase 1 like	Homo sapiens PDLIM1 interacting kinase 1 like (PDIK1L), transcript variant 1, mRNA.,Homo sapiens PDLIM1 interacting kinase 1 like (PDIK1L), transcript variant 2, mRNA.,Homo sapiens PDLIM1 interacting kinase 1 like (PDIK1L), transcript variant 3, mRNA.	2935	6	22	14	15	CPE002F5	PDIK1L	F22	N15	sample	H91436-WT-05_OG	PDLIM1 interacting kinase 1 like	Homo sapiens PDLIM1 interacting kinase 1 like (PDIK1L), transcript variant 1, mRNA.,Homo sapiens PDLIM1 interacting kinase 1 like (PDIK1L), transcript variant 2, mRNA.,Homo sapiens PDLIM1 interacting kinase 1 like (PDIK1L), transcript variant 3, mRNA.
PPP2R1B	56.2219	88.6905	150.723	95.7268								1234	12	11	10	7	CPE002EG	PPM1F	L11	J7	H91436-MT-05_OG	protein phosphatase 1F (PP2C domain containing)	2432	12	11	10	7	CPE002EG	PPM1F	L11	J7	H91436-WT-05_CTF	protein phosphatase 1F (PP2C domain containing)	Homo sapiens protein phosphatase, Mg2+/Mn2+ dependent, 1F (PPM1F), mRNA.,	2816	12	11	10	7	CPE002EG	PPM1F	L11	J7	sample	H91436-WT-05_OG	protein phosphatase 1F (PP2C domain containing)	Homo sapiens protein phosphatase, Mg2+/Mn2+ dependent, 1F (PPM1F), mRNA.,
PPP2R4	55.804	101.79	102.212	107.899								1334	1	13	10	15	CPE002F5	MAPKAPK3	A13	J15	H91436-MT-05_OG	mitogen-activated protein kinase-activated protein kinase 3	2532	1	13	10	15	CPE002F5	MAPKAPK3	A13	J15	H91436-WT-05_CTF	mitogen-activated protein kinase-activated protein kinase 3	Homo sapiens mitogen-activated protein kinase-activated protein kinase 3 (MAPKAPK3), transcript variant 3, mRNA.,,Homo sapiens mitogen-activated protein kinase-activated protein kinase 3 (MAPKAPK3), transcript variant 1, mRNA.,Homo sapiens mitogen-activated protein kinase-activated protein kinase 3 (MAPKAPK3), transcript variant 2, mRNA.	2916	1	13	10	15	CPE002F5	MAPKAPK3	A13	J15	sample	H91436-WT-05_OG	mitogen-activated protein kinase-activated protein kinase 3	Homo sapiens mitogen-activated protein kinase-activated protein kinase 3 (MAPKAPK3), transcript variant 3, mRNA.,,Homo sapiens mitogen-activated protein kinase-activated protein kinase 3 (MAPKAPK3), transcript variant 1, mRNA.,Homo sapiens mitogen-activated protein kinase-activated protein kinase 3 (MAPKAPK3), transcript variant 2, mRNA.
PPP2R4	38.042	91.7623	114.025	102.308								1505								C23	H91436-MT-05_OG		2703								C23	H91436-WT-05_CTF			3087								C23	neg1	H91436-WT-05_OG
PPP2R4	75.4886	70.482	122.417	66.0371								1486								N22	H91436-MT-05_OG		2684								N22	H91436-WT-05_CTF			3068								N22	cells IL6+	H91436-WT-05_OG
PPP2R5E	84.8501	85.2015	59.3006	92.9426								1410	11	18	4	18	CPE002F6	DUSP18	K18	D18	H91436-MT-05_OG	dual specificity phosphatase 18	2608	11	18	4	18	CPE002F6	DUSP18	K18	D18	H91436-WT-05_CTF	dual specificity phosphatase 18	Homo sapiens dual specificity phosphatase 18 (DUSP18), mRNA.,	2992	11	18	4	18	CPE002F6	DUSP18	K18	D18	sample	H91436-WT-05_OG	dual specificity phosphatase 18	Homo sapiens dual specificity phosphatase 18 (DUSP18), mRNA.,
PPP2R5E	13.5931	68.3868	78.4068	76.0493								507	8	2	14	10	CPE002DP	SNF1LK	H2	N10	H91436-MT-04_OG	SNF1-like kinase	1682	8	2	14	10	CPE002DP	SNF1LK	H2	N10	H91436-WT-04_CTF	SNF1-like kinase		2089	8	2	14	10	CPE002DP	SNF1LK	H2	N10	sample	H91436-WT-04_OG	SNF1-like kinase
PPP2R5E	82.3525	96.5767	105.839	108.059								1331	16	18	15	13	CPE002F4	TXK	P18	O13	H91436-MT-05_OG	TXK tyrosine kinase	2529	16	18	15	13	CPE002F4	TXK	P18	O13	H91436-WT-05_CTF	TXK tyrosine kinase	Homo sapiens TXK tyrosine kinase (TXK), mRNA.,	2913	16	18	15	13	CPE002F4	TXK	P18	O13	sample	H91436-WT-05_OG	TXK tyrosine kinase	Homo sapiens TXK tyrosine kinase (TXK), mRNA.,
PPP3R1	7.11524	79.8334	40.7851	96.5867								1553								I23	H91436-MT-05_OG		2751								I23	H91436-WT-05_CTF			3135								I23	neg1	H91436-WT-05_OG
PPP3R1	40.4709	5.66219	49.1404	62.1922								1383	1	5	2	21	CPE002F6	PPP3R1	A5	B21	H91436-MT-05_OG	protein phosphatase 3 (formerly 2B), regulatory subunit B, alpha isoform	2581	1	5	2	21	CPE002F6	PPP3R1	A5	B21	H91436-WT-05_CTF	protein phosphatase 3 (formerly 2B), regulatory subunit B, alpha isoform	Homo sapiens protein phosphatase 3, regulatory subunit B, alpha (PPP3R1), mRNA.	2965	1	5	2	21	CPE002F6	PPP3R1	A5	B21	sample	H91436-WT-05_OG	protein phosphatase 3 (formerly 2B), regulatory subunit B, alpha isoform	Homo sapiens protein phosphatase 3, regulatory subunit B, alpha (PPP3R1), mRNA.
PPP3R1	0.950789	-17.9201	60.5333	74.0926								1274	3	10	15	10	CPE002F4	LTK	C10	O10	H91436-MT-05_OG	leukocyte tyrosine kinase	2472	3	10	15	10	CPE002F4	LTK	C10	O10	H91436-WT-05_CTF	leukocyte tyrosine kinase	Homo sapiens leukocyte receptor tyrosine kinase (LTK), transcript variant 2, mRNA.,,Homo sapiens leukocyte receptor tyrosine kinase (LTK), transcript variant 1, mRNA.,Homo sapiens leukocyte receptor tyrosine kinase (LTK), transcript variant 3, mRNA.	2856	3	10	15	10	CPE002F4	LTK	C10	O10	sample	H91436-WT-05_OG	leukocyte tyrosine kinase	Homo sapiens leukocyte receptor tyrosine kinase (LTK), transcript variant 2, mRNA.,,Homo sapiens leukocyte receptor tyrosine kinase (LTK), transcript variant 1, mRNA.,Homo sapiens leukocyte receptor tyrosine kinase (LTK), transcript variant 3, mRNA.
PPP3R2	38.2605	51.8295	58.268	57.7577								1546								G1	H91436-MT-05_OG		2744								G1	H91436-WT-05_CTF			3128								G1	cells	H91436-WT-05_OG
PPP3R2	41.5944	96.4092	73.3221	103.58								490	3	4	11	10	CPE002DP	STYK1	C4	K10	H91436-MT-04_OG	serine/threonine/tyrosine kinase 1	1665	3	4	11	10	CPE002DP	STYK1	C4	K10	H91436-WT-04_CTF	serine/threonine/tyrosine kinase 1	Homo sapiens serine/threonine/tyrosine kinase 1 (STYK1), mRNA.	2072	3	4	11	10	CPE002DP	STYK1	C4	K10	sample	H91436-WT-04_OG	serine/threonine/tyrosine kinase 1	Homo sapiens serine/threonine/tyrosine kinase 1 (STYK1), mRNA.
PPP3R2	27.3848	90.2221	99.6444	91.9626								1308	11	4	10	12	CPE002F4	PDGFRA	K4	J12	H91436-MT-05_OG	platelet-derived growth factor receptor, alpha polypeptide	2506	11	4	10	12	CPE002F4	PDGFRA	K4	J12	H91436-WT-05_CTF	platelet-derived growth factor receptor, alpha polypeptide	Homo sapiens platelet-derived growth factor receptor, alpha polypeptide (PDGFRA), mRNA.,	2890	11	4	10	12	CPE002F4	PDGFRA	K4	J12	sample	H91436-WT-05_OG	platelet-derived growth factor receptor, alpha polypeptide	Homo sapiens platelet-derived growth factor receptor, alpha polypeptide (PDGFRA), mRNA.,
PRKACG	16.7381	47.3707	51.6995	91.1669								1365	10	12	7	15	CPE002F5	MAGI3	J12	G15	H91436-MT-05_OG	membrane associated guanylate kinase, WW and PDZ domain containing 3	2563	10	12	7	15	CPE002F5	MAGI3	J12	G15	H91436-WT-05_CTF	membrane associated guanylate kinase, WW and PDZ domain containing 3	Homo sapiens membrane associated guanylate kinase, WW and PDZ domain containing 3 (MAGI3), transcript variant 1, mRNA.,Homo sapiens membrane associated guanylate kinase, WW and PDZ domain containing 3 (MAGI3), transcript variant 2, mRNA.,	2947	10	12	7	15	CPE002F5	MAGI3	J12	G15	sample	H91436-WT-05_OG	membrane associated guanylate kinase, WW and PDZ domain containing 3	Homo sapiens membrane associated guanylate kinase, WW and PDZ domain containing 3 (MAGI3), transcript variant 1, mRNA.,Homo sapiens membrane associated guanylate kinase, WW and PDZ domain containing 3 (MAGI3), transcript variant 2, mRNA.,
PRKACG	3.66733	55.0719	66.979	69.6146								1208	2	3	4	8	CPE002EG	PPP4C	B3	D8	H91436-MT-05_OG	protein phosphatase 4 (formerly X), catalytic subunit	2406	2	3	4	8	CPE002EG	PPP4C	B3	D8	H91436-WT-05_CTF	protein phosphatase 4 (formerly X), catalytic subunit		2790	2	3	4	8	CPE002EG	PPP4C	B3	D8	sample	H91436-WT-05_OG	protein phosphatase 4 (formerly X), catalytic subunit
PRKACG	73.8598	-17.8325	84.3426	112.709								625	7	22	15	18	CPE002EE	NTRK1	G22	O18	H91436-MT-04_OG	neurotrophic tyrosine kinase, receptor, type 1	1800	7	22	15	18	CPE002EE	NTRK1	G22	O18	H91436-WT-04_CTF	neurotrophic tyrosine kinase, receptor, type 1	Homo sapiens neurotrophic tyrosine kinase, receptor, type 1 (NTRK1), transcript variant 2, mRNA.,Homo sapiens neurotrophic tyrosine kinase, receptor, type 1 (NTRK1), transcript variant 1, mRNA.,,Homo sapiens neurotrophic tyrosine kinase, receptor, type 1 (NTRK1), transcript variant 3, mRNA.	2207	7	22	15	18	CPE002EE	NTRK1	G22	O18	sample	H91436-WT-04_OG	neurotrophic tyrosine kinase, receptor, type 1	Homo sapiens neurotrophic tyrosine kinase, receptor, type 1 (NTRK1), transcript variant 2, mRNA.,Homo sapiens neurotrophic tyrosine kinase, receptor, type 1 (NTRK1), transcript variant 1, mRNA.,,Homo sapiens neurotrophic tyrosine kinase, receptor, type 1 (NTRK1), transcript variant 3, mRNA.
PRKCE	43.3794	90.714	63.8696	115.365								1355	6	7	3	15	CPE002F5	FGFRL1	F7	C15	H91436-MT-05_OG	fibroblast growth factor receptor-like 1	2553	6	7	3	15	CPE002F5	FGFRL1	F7	C15	H91436-WT-05_CTF	fibroblast growth factor receptor-like 1	Homo sapiens fibroblast growth factor receptor-like 1 (FGFRL1), transcript variant 3, mRNA.,,Homo sapiens fibroblast growth factor receptor-like 1 (FGFRL1), transcript variant 2, mRNA.,Homo sapiens fibroblast growth factor receptor-like 1 (FGFRL1), transcript variant 1, mRNA.	2937	6	7	3	15	CPE002F5	FGFRL1	F7	C15	sample	H91436-WT-05_OG	fibroblast growth factor receptor-like 1	Homo sapiens fibroblast growth factor receptor-like 1 (FGFRL1), transcript variant 3, mRNA.,,Homo sapiens fibroblast growth factor receptor-like 1 (FGFRL1), transcript variant 2, mRNA.,Homo sapiens fibroblast growth factor receptor-like 1 (FGFRL1), transcript variant 1, mRNA.
PRKCE	14.1786	103.137	73.5943	116.069								1543								J4	H91436-MT-05_OG		2741								J4	H91436-WT-05_CTF			3125								J4	cells IL6+	H91436-WT-05_OG
PRKCE	57.3712	96.6329	150.235	90.9404								455	11	13	9	7	CPE002DO	RIOK2	K13	I7	H91436-MT-04_OG	RIO kinase 2 (yeast)	1630	11	13	9	7	CPE002DO	RIOK2	K13	I7	H91436-WT-04_CTF	RIO kinase 2 (yeast)	Homo sapiens RIO kinase 2 (RIOK2), transcript variant 2, mRNA.,Homo sapiens RIO kinase 2 (RIOK2), transcript variant 1, mRNA.	2037	11	13	9	7	CPE002DO	RIOK2	K13	I7	sample	H91436-WT-04_OG	RIO kinase 2 (yeast)	Homo sapiens RIO kinase 2 (RIOK2), transcript variant 2, mRNA.,Homo sapiens RIO kinase 2 (RIOK2), transcript variant 1, mRNA.
PRKX	15.1093	68.4893	9.13272	67.2511								702	12	10	12	3	CPE002EF	SBK1	L10	L3	H91436-MT-04_OG	SH3-binding domain kinase 1	1877	12	10	12	3	CPE002EF	SBK1	L10	L3	H91436-WT-04_CTF	SH3-binding domain kinase 1	Homo sapiens SH3 domain binding kinase 1 (SBK1), mRNA.	2284	12	10	12	3	CPE002EF	SBK1	L10	L3	sample	H91436-WT-04_OG	SH3-binding domain kinase 1	Homo sapiens SH3 domain binding kinase 1 (SBK1), mRNA.
PRKX	52.2516	90.3589	57.9909	95.6619								565	12	15	12	15	CPE002DQ	PTPRU	L15	L15	H91436-MT-04_OG	protein tyrosine phosphatase, receptor type, U	1740	12	15	12	15	CPE002DQ	PTPRU	L15	L15	H91436-WT-04_CTF	protein tyrosine phosphatase, receptor type, U	Homo sapiens protein tyrosine phosphatase, receptor type, U (PTPRU), transcript variant 4, mRNA.,Homo sapiens protein tyrosine phosphatase, receptor type, U (PTPRU), transcript variant 1, mRNA.,Homo sapiens protein tyrosine phosphatase, receptor type, U (PTPRU), transcript variant 2, mRNA.,Homo sapiens protein tyrosine phosphatase, receptor type, U (PTPRU), transcript variant 3, mRNA.	2147	12	15	12	15	CPE002DQ	PTPRU	L15	L15	sample	H91436-WT-04_OG	protein tyrosine phosphatase, receptor type, U	Homo sapiens protein tyrosine phosphatase, receptor type, U (PTPRU), transcript variant 4, mRNA.,Homo sapiens protein tyrosine phosphatase, receptor type, U (PTPRU), transcript variant 1, mRNA.,Homo sapiens protein tyrosine phosphatase, receptor type, U (PTPRU), transcript variant 2, mRNA.,Homo sapiens protein tyrosine phosphatase, receptor type, U (PTPRU), transcript variant 3, mRNA.
PRKX	194.735	104.162	141.895	110.604								1228	11	18	4	5	CPE002EG	DUSP18	K18	D5	H91436-MT-05_OG	dual specificity phosphatase 18	2426	11	18	4	5	CPE002EG	DUSP18	K18	D5	H91436-WT-05_CTF	dual specificity phosphatase 18	Homo sapiens dual specificity phosphatase 18 (DUSP18), mRNA.,	2810	11	18	4	5	CPE002EG	DUSP18	K18	D5	sample	H91436-WT-05_OG	dual specificity phosphatase 18	Homo sapiens dual specificity phosphatase 18 (DUSP18), mRNA.,
PTK6	33.4907	94.1591	91.8778	87.4457								535	2	20	11	13	CPE002DQ	PDE8A	B20	K13	H91436-MT-04_OG	phosphodiesterase 8A	1710	2	20	11	13	CPE002DQ	PDE8A	B20	K13	H91436-WT-04_CTF	phosphodiesterase 8A	Homo sapiens phosphodiesterase 8A (PDE8A), transcript variant 3, mRNA.,,Homo sapiens phosphodiesterase 8A (PDE8A), transcript variant 2, mRNA.,Homo sapiens phosphodiesterase 8A (PDE8A), transcript variant 1, mRNA.,	2117	2	20	11	13	CPE002DQ	PDE8A	B20	K13	sample	H91436-WT-04_OG	phosphodiesterase 8A	Homo sapiens phosphodiesterase 8A (PDE8A), transcript variant 3, mRNA.,,Homo sapiens phosphodiesterase 8A (PDE8A), transcript variant 2, mRNA.,Homo sapiens phosphodiesterase 8A (PDE8A), transcript variant 1, mRNA.,
PTK6	31.2803	100.786	100.835	101.935								548	6	1	10	15	CPE002DQ	PTPRH	F1	J15	H91436-MT-04_OG	protein tyrosine phosphatase, receptor type, H	1723	6	1	10	15	CPE002DQ	PTPRH	F1	J15	H91436-WT-04_CTF	protein tyrosine phosphatase, receptor type, H	Homo sapiens protein tyrosine phosphatase, receptor type, H (PTPRH), transcript variant 2, mRNA.,Homo sapiens protein tyrosine phosphatase, receptor type, H (PTPRH), transcript variant 1, mRNA.,	2130	6	1	10	15	CPE002DQ	PTPRH	F1	J15	sample	H91436-WT-04_OG	protein tyrosine phosphatase, receptor type, H	Homo sapiens protein tyrosine phosphatase, receptor type, H (PTPRH), transcript variant 2, mRNA.,Homo sapiens protein tyrosine phosphatase, receptor type, H (PTPRH), transcript variant 1, mRNA.,
PTK6	51.5202	94.9406	154.677	94.2698								1356	7	14	7	16	CPE002F5	SCYL3	G14	G16	H91436-MT-05_OG	SCY1-like 3 (S. cerevisiae)	2554	7	14	7	16	CPE002F5	SCYL3	G14	G16	H91436-WT-05_CTF	SCY1-like 3 (S. cerevisiae)	Homo sapiens SCY1-like 3 (S. cerevisiae) (SCYL3), transcript variant 2, mRNA.,Homo sapiens SCY1-like 3 (S. cerevisiae) (SCYL3), transcript variant 1, mRNA.	2938	7	14	7	16	CPE002F5	SCYL3	G14	G16	sample	H91436-WT-05_OG	SCY1-like 3 (S. cerevisiae)	Homo sapiens SCY1-like 3 (S. cerevisiae) (SCYL3), transcript variant 2, mRNA.,Homo sapiens SCY1-like 3 (S. cerevisiae) (SCYL3), transcript variant 1, mRNA.
PTK7	11.8169	80.8653	21.833	89.4315								1440	16	5	9	18	CPE002F6	DUPD1	P5	I18	H91436-MT-05_OG	dual specificity phosphatase and pro isomerase domain containing 1	2638	16	5	9	18	CPE002F6	DUPD1	P5	I18	H91436-WT-05_CTF	dual specificity phosphatase and pro isomerase domain containing 1		3022	16	5	9	18	CPE002F6	DUPD1	P5	I18	sample	H91436-WT-05_OG	dual specificity phosphatase and pro isomerase domain containing 1
PTK7	15.2257	99.8417	73.9071	97.7505								479	16	18	15	7	CPE002DO	TXK	P18	O7	H91436-MT-04_OG	TXK tyrosine kinase	1654	16	18	15	7	CPE002DO	TXK	P18	O7	H91436-WT-04_CTF	TXK tyrosine kinase	Homo sapiens TXK tyrosine kinase (TXK), mRNA.,	2061	16	18	15	7	CPE002DO	TXK	P18	O7	sample	H91436-WT-04_OG	TXK tyrosine kinase	Homo sapiens TXK tyrosine kinase (TXK), mRNA.,
PTK7	206.368	72.8904	193.105	79.8509								1264	1	6	4	11	CPE002F4	MKNK2	A6	D11	H91436-MT-05_OG	MAP kinase interacting serine/threonine kinase 2	2462	1	6	4	11	CPE002F4	MKNK2	A6	D11	H91436-WT-05_CTF	MAP kinase interacting serine/threonine kinase 2	Homo sapiens MAP kinase interacting serine/threonine kinase 2 (MKNK2), transcript variant 1, mRNA.,,Homo sapiens MAP kinase interacting serine/threonine kinase 2 (MKNK2), transcript variant 2, mRNA.	2846	1	6	4	11	CPE002F4	MKNK2	A6	D11	sample	H91436-WT-05_OG	MAP kinase interacting serine/threonine kinase 2	Homo sapiens MAP kinase interacting serine/threonine kinase 2 (MKNK2), transcript variant 1, mRNA.,,Homo sapiens MAP kinase interacting serine/threonine kinase 2 (MKNK2), transcript variant 2, mRNA.
PTPN22	33.1417	84.2625	66.1728	95.9723								1217	5	19	7	5	CPE002EG	DUSP4	E19	G5	H91436-MT-05_OG	dual specificity phosphatase 4	2415	5	19	7	5	CPE002EG	DUSP4	E19	G5	H91436-WT-05_CTF	dual specificity phosphatase 4	Homo sapiens dual specificity phosphatase 4 (DUSP4), transcript variant 2, mRNA.,Homo sapiens dual specificity phosphatase 4 (DUSP4), transcript variant 1, mRNA.	2799	5	19	7	5	CPE002EG	DUSP4	E19	G5	sample	H91436-WT-05_OG	dual specificity phosphatase 4	Homo sapiens dual specificity phosphatase 4 (DUSP4), transcript variant 2, mRNA.,Homo sapiens dual specificity phosphatase 4 (DUSP4), transcript variant 1, mRNA.
PTPN22	52.3561	95.8444	102.033	101.036								1415	12	1	2	19	CPE002F6	MTMR7	L1	B19	H91436-MT-05_OG	myotubularin related protein 7	2613	12	1	2	19	CPE002F6	MTMR7	L1	B19	H91436-WT-05_CTF	myotubularin related protein 7	Homo sapiens myotubularin related protein 7 (MTMR7), mRNA.,	2997	12	1	2	19	CPE002F6	MTMR7	L1	B19	sample	H91436-WT-05_OG	myotubularin related protein 7	Homo sapiens myotubularin related protein 7 (MTMR7), mRNA.,
PTPN22	60.9236	86.0901	166.927	97.9495								1200	1	4	5	8	CPE002EG	PTPN20B	A4	E8	H91436-MT-05_OG	protein tyrosine phosphatase, non-receptor type 20B	2398	1	4	5	8	CPE002EG	PTPN20B	A4	E8	H91436-WT-05_CTF	protein tyrosine phosphatase, non-receptor type 20B	Homo sapiens protein tyrosine phosphatase, non-receptor type 20B (PTPN20B), transcript variant 2, mRNA.,NA	2782	1	4	5	8	CPE002EG	PTPN20B	A4	E8	sample	H91436-WT-05_OG	protein tyrosine phosphatase, non-receptor type 20B	Homo sapiens protein tyrosine phosphatase, non-receptor type 20B (PTPN20B), transcript variant 2, mRNA.,NA
PTPN3	48.3819	86.5623	52.4104	95.2971								1427	14	4	14	19	CPE002F6	PIK3R2	N4	N19	H91436-MT-05_OG	phosphoinositide-3-kinase, regulatory subunit 2 (p85 beta)	2625	14	4	14	19	CPE002F6	PIK3R2	N4	N19	H91436-WT-05_CTF	phosphoinositide-3-kinase, regulatory subunit 2 (p85 beta)	Homo sapiens phosphoinositide-3-kinase, regulatory subunit 2 (beta) (PIK3R2), transcript variant 1, mRNA.,	3009	14	4	14	19	CPE002F6	PIK3R2	N4	N19	sample	H91436-WT-05_OG	phosphoinositide-3-kinase, regulatory subunit 2 (p85 beta)	Homo sapiens phosphoinositide-3-kinase, regulatory subunit 2 (beta) (PIK3R2), transcript variant 1, mRNA.,
PTPN3	49.2216	84.8952	91.9403	90.5803								413	1	8	10	4	CPE002DO	GSK3A	A8	J4	H91436-MT-04_OG	glycogen synthase kinase 3 alpha	1588	1	8	10	4	CPE002DO	GSK3A	A8	J4	H91436-WT-04_CTF	glycogen synthase kinase 3 alpha	Homo sapiens glycogen synthase kinase 3 alpha (GSK3A), mRNA.,	1995	1	8	10	4	CPE002DO	GSK3A	A8	J4	sample	H91436-WT-04_OG	glycogen synthase kinase 3 alpha	Homo sapiens glycogen synthase kinase 3 alpha (GSK3A), mRNA.,
PTPN3	140.748	92.0013	175.401	88.6235								1561								K24	H91436-MT-05_OG		2759								K24	H91436-WT-05_CTF			3143								K24	cells	H91436-WT-05_OG
PTPRC	24.4164	88.5273	99.3562	99.4971								1283	4	11	3	10	CPE002F4	CDK4	D11	C10	H91436-MT-05_OG	cyclin-dependent kinase 4	2481	4	11	3	10	CPE002F4	CDK4	D11	C10	H91436-WT-05_CTF	cyclin-dependent kinase 4	Homo sapiens cyclin-dependent kinase 4 (CDK4), mRNA.	2865	4	11	3	10	CPE002F4	CDK4	D11	C10	sample	H91436-WT-05_OG	cyclin-dependent kinase 4	Homo sapiens cyclin-dependent kinase 4 (CDK4), mRNA.
PTPRC	72.2077	99.796	118.751	110.358								1495								K22	H91436-MT-05_OG		2693								K22	H91436-WT-05_CTF			3077								K22	cells IL6+	H91436-WT-05_OG
PTPRC	16.8321	72.4797	131.745	74.7676								700	11	22	10	21	CPE002EF	CAMKV	K22	J21	H91436-MT-04_OG	CaM kinase-like vesicle-associated	1875	11	22	10	21	CPE002EF	CAMKV	K22	J21	H91436-WT-04_CTF	CaM kinase-like vesicle-associated	Homo sapiens CaM kinase-like vesicle-associated (CAMKV), mRNA.,	2282	11	22	10	21	CPE002EF	CAMKV	K22	J21	sample	H91436-WT-04_OG	CaM kinase-like vesicle-associated	Homo sapiens CaM kinase-like vesicle-associated (CAMKV), mRNA.,
RIOK2	9.05979	67.4272	17.9475	73.597								1320	13	9	3	9	CPE002F4	ACVR1	M9	C9	H91436-MT-05_OG	activin A receptor, type I	2518	13	9	3	9	CPE002F4	ACVR1	M9	C9	H91436-WT-05_CTF	activin A receptor, type I	Homo sapiens activin A receptor, type I (ACVR1), transcript variant 2, mRNA.,,Homo sapiens activin A receptor, type I (ACVR1), transcript variant 1, mRNA.	2902	13	9	3	9	CPE002F4	ACVR1	M9	C9	sample	H91436-WT-05_OG	activin A receptor, type I	Homo sapiens activin A receptor, type I (ACVR1), transcript variant 2, mRNA.,,Homo sapiens activin A receptor, type I (ACVR1), transcript variant 1, mRNA.
RIOK2	15.1604	73.2944	59.0438	82.854								768								L24	H91436-MT-04_OG		1943								L24	H91436-WT-04_CTF			2350								L24	cells	H91436-WT-04_OG
RIOK2	28.6045	81.42	63.8127	94.2765								609	3	20	11	18	CPE002EE	MAP3K1	C20	K18	H91436-MT-04_OG	mitogen-activated protein kinase kinase kinase 1	1784	3	20	11	18	CPE002EE	MAP3K1	C20	K18	H91436-WT-04_CTF	mitogen-activated protein kinase kinase kinase 1	Homo sapiens mitogen-activated protein kinase kinase kinase 1, E3 ubiquitin protein ligase (MAP3K1), mRNA.	2191	3	20	11	18	CPE002EE	MAP3K1	C20	K18	sample	H91436-WT-04_OG	mitogen-activated protein kinase kinase kinase 1	Homo sapiens mitogen-activated protein kinase kinase kinase 1, E3 ubiquitin protein ligase (MAP3K1), mRNA.
RIPK2	10.2232	63.2755	24.5159	71.4859								1372	12	10	12	16	CPE002F5	SBK1	L10	L16	H91436-MT-05_OG	SH3-binding domain kinase 1	2570	12	10	12	16	CPE002F5	SBK1	L10	L16	H91436-WT-05_CTF	SH3-binding domain kinase 1	Homo sapiens SH3 domain binding kinase 1 (SBK1), mRNA.	2954	12	10	12	16	CPE002F5	SBK1	L10	L16	sample	H91436-WT-05_OG	SH3-binding domain kinase 1	Homo sapiens SH3 domain binding kinase 1 (SBK1), mRNA.
RIPK2	11.7356	92.6767	66.3434	92.8976								454	10	6	14	5	CPE002DO	MAP4K2	J6	N5	H91436-MT-04_OG	mitogen-activated protein kinase kinase kinase kinase 2	1629	10	6	14	5	CPE002DO	MAP4K2	J6	N5	H91436-WT-04_CTF	mitogen-activated protein kinase kinase kinase kinase 2	Homo sapiens mitogen-activated protein kinase kinase kinase kinase 2 (MAP4K2), mRNA.,	2036	10	6	14	5	CPE002DO	MAP4K2	J6	N5	sample	H91436-WT-04_OG	mitogen-activated protein kinase kinase kinase kinase 2	Homo sapiens mitogen-activated protein kinase kinase kinase kinase 2 (MAP4K2), mRNA.,
RIPK2	21.4293	84.6215	83.286	98.8711								1430	14	9	6	21	CPE002F6	PTPN21	N9	F21	H91436-MT-05_OG	protein tyrosine phosphatase, non-receptor type 21	2628	14	9	6	21	CPE002F6	PTPN21	N9	F21	H91436-WT-05_CTF	protein tyrosine phosphatase, non-receptor type 21	Homo sapiens protein tyrosine phosphatase, non-receptor type 21 (PTPN21), mRNA.,	3012	14	9	6	21	CPE002F6	PTPN21	N9	F21	sample	H91436-WT-05_OG	protein tyrosine phosphatase, non-receptor type 21	Homo sapiens protein tyrosine phosphatase, non-receptor type 21 (PTPN21), mRNA.,
ROR1	1.0325	54.2448	12.3458	55.7354								779								M23	H91436-MT-04_OG		1954								M23	H91436-WT-04_CTF			2361								M23	internal1	H91436-WT-04_OG
ROR1	64.3715	85.3493	91.4781	94.1173								1219	7	5	8	5	CPE002EG	DUSP8	G5	H5	H91436-MT-05_OG	dual specificity phosphatase 8	2417	7	5	8	5	CPE002EG	DUSP8	G5	H5	H91436-WT-05_CTF	dual specificity phosphatase 8	Homo sapiens dual specificity phosphatase 8 (DUSP8), mRNA.,	2801	7	5	8	5	CPE002EG	DUSP8	G5	H5	sample	H91436-WT-05_OG	dual specificity phosphatase 8	Homo sapiens dual specificity phosphatase 8 (DUSP8), mRNA.,
ROR1	121.093	99.6547	156.027	112.512								1329	15	9	5	9	CPE002F4	ALK	O9	E9	H91436-MT-05_OG	anaplastic lymphoma kinase (Ki-1)	2527	15	9	5	9	CPE002F4	ALK	O9	E9	H91436-WT-05_CTF	anaplastic lymphoma kinase (Ki-1)	Homo sapiens anaplastic lymphoma receptor tyrosine kinase (ALK), mRNA.,	2911	15	9	5	9	CPE002F4	ALK	O9	E9	sample	H91436-WT-05_OG	anaplastic lymphoma kinase (Ki-1)	Homo sapiens anaplastic lymphoma receptor tyrosine kinase (ALK), mRNA.,
RPS6KA3	21.1589	79.5843	39.1314	82.71								444	7	6	7	5	CPE002DO	MVK	G6	G5	H91436-MT-04_OG	mevalonate kinase (mevalonic aciduria)	1619	7	6	7	5	CPE002DO	MVK	G6	G5	H91436-WT-04_CTF	mevalonate kinase (mevalonic aciduria)	Homo sapiens mevalonate kinase (MVK), transcript variant 2, mRNA.,,Homo sapiens mevalonate kinase (MVK), transcript variant 1, mRNA.	2026	7	6	7	5	CPE002DO	MVK	G6	G5	sample	H91436-WT-04_OG	mevalonate kinase (mevalonic aciduria)	Homo sapiens mevalonate kinase (MVK), transcript variant 2, mRNA.,,Homo sapiens mevalonate kinase (MVK), transcript variant 1, mRNA.
RPS6KA3	13.4887	65.1759	53.163	79.515								1332	16	7	2	10	CPE002F4	GAK	P7	B10	H91436-MT-05_OG	cyclin G associated kinase	2530	16	7	2	10	CPE002F4	GAK	P7	B10	H91436-WT-05_CTF	cyclin G associated kinase	Homo sapiens cyclin G associated kinase (GAK), transcript variant 1, mRNA.,,Homo sapiens cyclin G associated kinase (GAK), transcript variant 2, mRNA.	2914	16	7	2	10	CPE002F4	GAK	P7	B10	sample	H91436-WT-05_OG	cyclin G associated kinase	Homo sapiens cyclin G associated kinase (GAK), transcript variant 1, mRNA.,,Homo sapiens cyclin G associated kinase (GAK), transcript variant 2, mRNA.
RPS6KA3	65.9489	101.412	66.4287	103.998								1386	2	14	10	19	CPE002F6	PDE6G	B14	J19	H91436-MT-05_OG	phosphodiesterase 6G, cGMP-specific, rod, gamma	2584	2	14	10	19	CPE002F6	PDE6G	B14	J19	H91436-WT-05_CTF	phosphodiesterase 6G, cGMP-specific, rod, gamma	Homo sapiens phosphodiesterase 6G, cGMP-specific, rod, gamma (PDE6G), transcript variant 1, mRNA.	2968	2	14	10	19	CPE002F6	PDE6G	B14	J19	sample	H91436-WT-05_OG	phosphodiesterase 6G, cGMP-specific, rod, gamma	Homo sapiens phosphodiesterase 6G, cGMP-specific, rod, gamma (PDE6G), transcript variant 1, mRNA.
SCYL1	0.101795	55.1199	8.67777	62.5123								1235	12	15	12	8	CPE002EG	PTPRU	L15	L8	H91436-MT-05_OG	protein tyrosine phosphatase, receptor type, U	2433	12	15	12	8	CPE002EG	PTPRU	L15	L8	H91436-WT-05_CTF	protein tyrosine phosphatase, receptor type, U	Homo sapiens protein tyrosine phosphatase, receptor type, U (PTPRU), transcript variant 4, mRNA.,Homo sapiens protein tyrosine phosphatase, receptor type, U (PTPRU), transcript variant 1, mRNA.,Homo sapiens protein tyrosine phosphatase, receptor type, U (PTPRU), transcript variant 2, mRNA.,Homo sapiens protein tyrosine phosphatase, receptor type, U (PTPRU), transcript variant 3, mRNA.	2817	12	15	12	8	CPE002EG	PTPRU	L15	L8	sample	H91436-WT-05_OG	protein tyrosine phosphatase, receptor type, U	Homo sapiens protein tyrosine phosphatase, receptor type, U (PTPRU), transcript variant 4, mRNA.,Homo sapiens protein tyrosine phosphatase, receptor type, U (PTPRU), transcript variant 1, mRNA.,Homo sapiens protein tyrosine phosphatase, receptor type, U (PTPRU), transcript variant 2, mRNA.,Homo sapiens protein tyrosine phosphatase, receptor type, U (PTPRU), transcript variant 3, mRNA.
SCYL1	12.5483	61.763	45.2021	59.0328								660	16	10	14	20	CPE002EE	TGFBR2	P10	N20	H91436-MT-04_OG	transforming growth factor, beta receptor II (70/80kDa)	1835	16	10	14	20	CPE002EE	TGFBR2	P10	N20	H91436-WT-04_CTF	transforming growth factor, beta receptor II (70/80kDa)	Homo sapiens transforming growth factor, beta receptor II (70/80kDa) (TGFBR2), transcript variant 2, mRNA.,Homo sapiens transforming growth factor, beta receptor II (70/80kDa) (TGFBR2), transcript variant 1, mRNA.	2242	16	10	14	20	CPE002EE	TGFBR2	P10	N20	sample	H91436-WT-04_OG	transforming growth factor, beta receptor II (70/80kDa)	Homo sapiens transforming growth factor, beta receptor II (70/80kDa) (TGFBR2), transcript variant 2, mRNA.,Homo sapiens transforming growth factor, beta receptor II (70/80kDa) (TGFBR2), transcript variant 1, mRNA.
SCYL1	26.8594	94.9488	66.1159	96.0832								1223	9	5	11	5	CPE002EG	INPP5D	I5	K5	H91436-MT-05_OG	inositol polyphosphate-5-phosphatase, 145kDa	2421	9	5	11	5	CPE002EG	INPP5D	I5	K5	H91436-WT-05_CTF	inositol polyphosphate-5-phosphatase, 145kDa	Homo sapiens inositol polyphosphate-5-phosphatase, 145kDa (INPP5D), transcript variant 2, mRNA.,,Homo sapiens inositol polyphosphate-5-phosphatase, 145kDa (INPP5D), transcript variant 1, mRNA.	2805	9	5	11	5	CPE002EG	INPP5D	I5	K5	sample	H91436-WT-05_OG	inositol polyphosphate-5-phosphatase, 145kDa	Homo sapiens inositol polyphosphate-5-phosphatase, 145kDa (INPP5D), transcript variant 2, mRNA.,,Homo sapiens inositol polyphosphate-5-phosphatase, 145kDa (INPP5D), transcript variant 1, mRNA.
SRC	8.01275	59.6272	14.9903	58.0684								1248	14	9	6	8	CPE002EG	PTPN21	N9	F8	H91436-MT-05_OG	protein tyrosine phosphatase, non-receptor type 21	2446	14	9	6	8	CPE002EG	PTPN21	N9	F8	H91436-WT-05_CTF	protein tyrosine phosphatase, non-receptor type 21	Homo sapiens protein tyrosine phosphatase, non-receptor type 21 (PTPN21), mRNA.,	2830	14	9	6	8	CPE002EG	PTPN21	N9	F8	sample	H91436-WT-05_OG	protein tyrosine phosphatase, non-receptor type 21	Homo sapiens protein tyrosine phosphatase, non-receptor type 21 (PTPN21), mRNA.,
SRC	-0.511963	61.9368	16.6712	57.4979								1538								F24	H91436-MT-05_OG		2736								F24	H91436-WT-05_CTF			3120								F24	cells	H91436-WT-05_OG
SRC	52.8027	99.5138	95.3184	90.7961								619	6	14	9	18	CPE002EE	MAP2K2	F14	I18	H91436-MT-04_OG	mitogen-activated protein kinase kinase 2	1794	6	14	9	18	CPE002EE	MAP2K2	F14	I18	H91436-WT-04_CTF	mitogen-activated protein kinase kinase 2	Homo sapiens mitogen-activated protein kinase kinase 2 (MAP2K2), mRNA.,	2201	6	14	9	18	CPE002EE	MAP2K2	F14	I18	sample	H91436-WT-04_OG	mitogen-activated protein kinase kinase 2	Homo sapiens mitogen-activated protein kinase kinase 2 (MAP2K2), mRNA.,
SSH3	-1.97472	67.8024	-1.07391	75.5983								1529								D23	H91436-MT-05_OG		2727								D23	H91436-WT-05_CTF			3111								D23	internal1	H91436-WT-05_OG
SSH3	60.0878	100.98	61.92	96.9696								1352	6	18	3	17	CPE002F5	TTBK2	F18	C17	H91436-MT-05_OG	tau tubulin kinase 2	2550	6	18	3	17	CPE002F5	TTBK2	F18	C17	H91436-WT-05_CTF	tau tubulin kinase 2	Homo sapiens tau tubulin kinase 2 (TTBK2), mRNA.,	2934	6	18	3	17	CPE002F5	TTBK2	F18	C17	sample	H91436-WT-05_OG	tau tubulin kinase 2	Homo sapiens tau tubulin kinase 2 (TTBK2), mRNA.,
SSH3	32.909	81.7433	156.937	108.49								1389	2	22	12	19	CPE002F6	PDE9A	B22	L19	H91436-MT-05_OG	phosphodiesterase 9A	2587	2	22	12	19	CPE002F6	PDE9A	B22	L19	H91436-WT-05_CTF	phosphodiesterase 9A	Homo sapiens phosphodiesterase 9A (PDE9A), transcript variant 1, mRNA.,Homo sapiens phosphodiesterase 9A (PDE9A), transcript variant 20, mRNA.,,Homo sapiens phosphodiesterase 9A (PDE9A), transcript variant 19, mRNA.,Homo sapiens phosphodiesterase 9A (PDE9A), transcript variant 18, mRNA.,Homo sapiens phosphodiesterase 9A (PDE9A), transcript variant 17, mRNA.,Homo sapiens phosphodiesterase 9A (PDE9…	2971	2	22	12	19	CPE002F6	PDE9A	B22	L19	sample	H91436-WT-05_OG	phosphodiesterase 9A	Homo sapiens phosphodiesterase 9A (PDE9A), transcript variant 1, mRNA.,Homo sapiens phosphodiesterase 9A (PDE9A), transcript variant 20, mRNA.,,Homo sapiens phosphodiesterase 9A (PDE9A), transcript variant 19, mRNA.,Homo sapiens phosphodiesterase 9A (PDE9A), transcript variant 18, mRNA.,Homo sapiens phosphodiesterase 9A (PDE9A), transcript variant 17, mRNA.,Homo sapiens phosphodiesterase 9A (PDE9…
STK10	2.07953	76.4602	7.9669	80.935								1258	16	5	9	5	CPE002EG	DUPD1	P5	I5	H91436-MT-05_OG	dual specificity phosphatase and pro isomerase domain containing 1	2456	16	5	9	5	CPE002EG	DUPD1	P5	I5	H91436-WT-05_CTF	dual specificity phosphatase and pro isomerase domain containing 1		2840	16	5	9	5	CPE002EG	DUPD1	P5	I5	sample	H91436-WT-05_OG	dual specificity phosphatase and pro isomerase domain containing 1
STK10	66.1816	86.1906	72.9403	84.7514								598	2	12	12	19	CPE002EE	PRKCE	B12	L19	H91436-MT-04_OG	protein kinase C, epsilon	1773	2	12	12	19	CPE002EE	PRKCE	B12	L19	H91436-WT-04_CTF	protein kinase C, epsilon	Homo sapiens protein kinase C, epsilon (PRKCE), mRNA.	2180	2	12	12	19	CPE002EE	PRKCE	B12	L19	sample	H91436-WT-04_OG	protein kinase C, epsilon	Homo sapiens protein kinase C, epsilon (PRKCE), mRNA.
STK10	48.3857	92.0143	143.506	112.091								579	15	11	15	14	CPE002DQ	PPP2R4	O11	O14	H91436-MT-04_OG	protein phosphatase 2A activator, regulatory subunit 4	1754	15	11	15	14	CPE002DQ	PPP2R4	O11	O14	H91436-WT-04_CTF	protein phosphatase 2A activator, regulatory subunit 4	Homo sapiens protein phosphatase 2A activator, regulatory subunit 4 (PPP2R4), transcript variant 2, mRNA.,Homo sapiens protein phosphatase 2A activator, regulatory subunit 4 (PPP2R4), transcript variant 1, mRNA.,,Homo sapiens protein phosphatase 2A activator, regulatory subunit 4 (PPP2R4), transcript variant 3, mRNA.,Homo sapiens protein phosphatase 2A activator, regulatory subunit 4 (PPP2R4), tr…	2161	15	11	15	14	CPE002DQ	PPP2R4	O11	O14	sample	H91436-WT-04_OG	protein phosphatase 2A activator, regulatory subunit 4	Homo sapiens protein phosphatase 2A activator, regulatory subunit 4 (PPP2R4), transcript variant 2, mRNA.,Homo sapiens protein phosphatase 2A activator, regulatory subunit 4 (PPP2R4), transcript variant 1, mRNA.,,Homo sapiens protein phosphatase 2A activator, regulatory subunit 4 (PPP2R4), transcript variant 3, mRNA.,Homo sapiens protein phosphatase 2A activator, regulatory subunit 4 (PPP2R4), tr…
STK4	1.61418	71.7774	8.53559	65.1781								1535								G23	H91436-MT-05_OG		2733								G23	H91436-WT-05_CTF			3117								G23	internal1	H91436-WT-05_OG
STK4	3.14492	84.8279	43.9437	80.2775								1431	15	11	15	20	CPE002F6	PPP2R4	O11	O20	H91436-MT-05_OG	protein phosphatase 2A activator, regulatory subunit 4	2629	15	11	15	20	CPE002F6	PPP2R4	O11	O20	H91436-WT-05_CTF	protein phosphatase 2A activator, regulatory subunit 4	Homo sapiens protein phosphatase 2A activator, regulatory subunit 4 (PPP2R4), transcript variant 2, mRNA.,Homo sapiens protein phosphatase 2A activator, regulatory subunit 4 (PPP2R4), transcript variant 1, mRNA.,,Homo sapiens protein phosphatase 2A activator, regulatory subunit 4 (PPP2R4), transcript variant 3, mRNA.,Homo sapiens protein phosphatase 2A activator, regulatory subunit 4 (PPP2R4), tr…	3013	15	11	15	20	CPE002F6	PPP2R4	O11	O20	sample	H91436-WT-05_OG	protein phosphatase 2A activator, regulatory subunit 4	Homo sapiens protein phosphatase 2A activator, regulatory subunit 4 (PPP2R4), transcript variant 2, mRNA.,Homo sapiens protein phosphatase 2A activator, regulatory subunit 4 (PPP2R4), transcript variant 1, mRNA.,,Homo sapiens protein phosphatase 2A activator, regulatory subunit 4 (PPP2R4), transcript variant 3, mRNA.,Homo sapiens protein phosphatase 2A activator, regulatory subunit 4 (PPP2R4), tr…
STK4	50.7087	101.634	88.7216	109.764								1512								E22	H91436-MT-05_OG		2710								E22	H91436-WT-05_CTF			3094								E22	cells IL6+	H91436-WT-05_OG
STK40	12.7826	56.7385	8.73464	61.7833								1515								E3	H91436-MT-05_OG		2713								E3	H91436-WT-05_CTF			3097								E3	cells IL6+	H91436-WT-05_OG
STK40	51.523	51.8964	24.3169	56.7783								1292	7	12	2	12	CPE002F4	NEK3	G12	B12	H91436-MT-05_OG	NIMA (never in mitosis gene a)-related kinase 3	2490	7	12	2	12	CPE002F4	NEK3	G12	B12	H91436-WT-05_CTF	NIMA (never in mitosis gene a)-related kinase 3	NA,Homo sapiens NIMA-related kinase 3 (NEK3), transcript variant 2, mRNA.,	2874	7	12	2	12	CPE002F4	NEK3	G12	B12	sample	H91436-WT-05_OG	NIMA (never in mitosis gene a)-related kinase 3	NA,Homo sapiens NIMA-related kinase 3 (NEK3), transcript variant 2, mRNA.,
STK40	69.5957	91.9948	113.075	93.1989								1289	6	14	9	11	CPE002F4	MAP2K2	F14	I11	H91436-MT-05_OG	mitogen-activated protein kinase kinase 2	2487	6	14	9	11	CPE002F4	MAP2K2	F14	I11	H91436-WT-05_CTF	mitogen-activated protein kinase kinase 2	Homo sapiens mitogen-activated protein kinase kinase 2 (MAP2K2), mRNA.,	2871	6	14	9	11	CPE002F4	MAP2K2	F14	I11	sample	H91436-WT-05_OG	mitogen-activated protein kinase kinase 2	Homo sapiens mitogen-activated protein kinase kinase 2 (MAP2K2), mRNA.,
TAF9	-1.13886	73.9743	0.0817102	73.4891								534	2	14	10	13	CPE002DQ	PDE6G	B14	J13	H91436-MT-04_OG	phosphodiesterase 6G, cGMP-specific, rod, gamma	1709	2	14	10	13	CPE002DQ	PDE6G	B14	J13	H91436-WT-04_CTF	phosphodiesterase 6G, cGMP-specific, rod, gamma	Homo sapiens phosphodiesterase 6G, cGMP-specific, rod, gamma (PDE6G), transcript variant 1, mRNA.	2116	2	14	10	13	CPE002DQ	PDE6G	B14	J13	sample	H91436-WT-04_OG	phosphodiesterase 6G, cGMP-specific, rod, gamma	Homo sapiens phosphodiesterase 6G, cGMP-specific, rod, gamma (PDE6G), transcript variant 1, mRNA.
TAF9	48.4982	64.5824	62.1635	64.598								1500								H2	H91436-MT-05_OG		2698								H2	H91436-WT-05_CTF			3082								H2	neg1	H91436-WT-05_OG
TAF9	43.3706	93.0788	84.0821	102.249								1341	3	2	9	16	CPE002F5	STK32B	C2	I16	H91436-MT-05_OG	serine/threonine kinase 32B	2539	3	2	9	16	CPE002F5	STK32B	C2	I16	H91436-WT-05_CTF	serine/threonine kinase 32B		2923	3	2	9	16	CPE002F5	STK32B	C2	I16	sample	H91436-WT-05_OG	serine/threonine kinase 32B
TGFBR1	16.1007	71.4087	22.1925	69.1278								1346	5	11	5	16	CPE002F5	RIOK3	E11	E16	H91436-MT-05_OG	RIO kinase 3 (yeast)	2544	5	11	5	16	CPE002F5	RIOK3	E11	E16	H91436-WT-05_CTF	RIO kinase 3 (yeast)	Homo sapiens RIO kinase 3 (RIOK3), mRNA.,	2928	5	11	5	16	CPE002F5	RIOK3	E11	E16	sample	H91436-WT-05_OG	RIO kinase 3 (yeast)	Homo sapiens RIO kinase 3 (RIOK3), mRNA.,
TGFBR1	8.36177	54.4687	52.8369	74.6779								663	16	8	13	20	CPE002EE	TGFBR1	P8	M20	H91436-MT-04_OG	transforming growth factor, beta receptor I (activin A receptor type II-like kinase, 53kDa)	1838	16	8	13	20	CPE002EE	TGFBR1	P8	M20	H91436-WT-04_CTF	transforming growth factor, beta receptor I (activin A receptor type II-like kinase, 53kDa)	Homo sapiens transforming growth factor, beta receptor 1 (TGFBR1), transcript variant 1, mRNA.,,Homo sapiens transforming growth factor, beta receptor 1 (TGFBR1), transcript variant 2, mRNA.	2245	16	8	13	20	CPE002EE	TGFBR1	P8	M20	sample	H91436-WT-04_OG	transforming growth factor, beta receptor I (activin A receptor type II-like kinase, 53kDa)	Homo sapiens transforming growth factor, beta receptor 1 (TGFBR1), transcript variant 1, mRNA.,,Homo sapiens transforming growth factor, beta receptor 1 (TGFBR1), transcript variant 2, mRNA.
TGFBR1	34.3051	80.4779	69.9831	91.7185								1280	3	22	12	11	CPE002F4	MAP3K3	C22	L11	H91436-MT-05_OG	mitogen-activated protein kinase kinase kinase 3	2478	3	22	12	11	CPE002F4	MAP3K3	C22	L11	H91436-WT-05_CTF	mitogen-activated protein kinase kinase kinase 3	Homo sapiens mitogen-activated protein kinase kinase kinase 3 (MAP3K3), transcript variant 1, mRNA.,,Homo sapiens mitogen-activated protein kinase kinase kinase 3 (MAP3K3), transcript variant 2, mRNA.,	2862	3	22	12	11	CPE002F4	MAP3K3	C22	L11	sample	H91436-WT-05_OG	mitogen-activated protein kinase kinase kinase 3	Homo sapiens mitogen-activated protein kinase kinase kinase 3 (MAP3K3), transcript variant 1, mRNA.,,Homo sapiens mitogen-activated protein kinase kinase kinase 3 (MAP3K3), transcript variant 2, mRNA.,
VRK3	31.3966	65.1135	90.7404	71.9741								561	11	6	12	11	CPE002DQ	CIB3	K6	L11	H91436-MT-04_OG	calcium and integrin binding family member 3	1736	11	6	12	11	CPE002DQ	CIB3	K6	L11	H91436-WT-04_CTF	calcium and integrin binding family member 3	Homo sapiens calcium and integrin binding family member 3 (CIB3), mRNA.	2143	11	6	12	11	CPE002DQ	CIB3	K6	L11	sample	H91436-WT-04_OG	calcium and integrin binding family member 3	Homo sapiens calcium and integrin binding family member 3 (CIB3), mRNA.
VRK3	55.4905	77.3199	113.46	81.2867								1300	8	3	3	14	CPE002F4	KIT	H3	C14	H91436-MT-05_OG	v-kit Hardy-Zuckerman 4 feline sarcoma viral oncogene homolog	2498	8	3	3	14	CPE002F4	KIT	H3	C14	H91436-WT-05_CTF	v-kit Hardy-Zuckerman 4 feline sarcoma viral oncogene homolog	Homo sapiens v-kit Hardy-Zuckerman 4 feline sarcoma viral oncogene homolog (KIT), transcript variant 1, mRNA.,Homo sapiens v-kit Hardy-Zuckerman 4 feline sarcoma viral oncogene homolog (KIT), transcript variant 2, mRNA.	2882	8	3	3	14	CPE002F4	KIT	H3	C14	sample	H91436-WT-05_OG	v-kit Hardy-Zuckerman 4 feline sarcoma viral oncogene homolog	Homo sapiens v-kit Hardy-Zuckerman 4 feline sarcoma viral oncogene homolog (KIT), transcript variant 1, mRNA.,Homo sapiens v-kit Hardy-Zuckerman 4 feline sarcoma viral oncogene homolog (KIT), transcript variant 2, mRNA.
VRK3	98.0581	89.4971	124.692	82.6752								1361	9	13	14	14	CPE002F5	DCLK1	I13	N14	H91436-MT-05_OG	doublecortin-like kinase 1	2559	9	13	14	14	CPE002F5	DCLK1	I13	N14	H91436-WT-05_CTF	doublecortin-like kinase 1	Homo sapiens doublecortin-like kinase 1 (DCLK1), transcript variant 1, mRNA.	2943	9	13	14	14	CPE002F5	DCLK1	I13	N14	sample	H91436-WT-05_OG	doublecortin-like kinase 1	Homo sapiens doublecortin-like kinase 1 (DCLK1), transcript variant 1, mRNA.
WNK3	45.8225	84.3387	54.2018	90.4316								1436	16	16	3	20	CPE002F6	PLCB2	P16	C20	H91436-MT-05_OG	phospholipase C, beta 2	2634	16	16	3	20	CPE002F6	PLCB2	P16	C20	H91436-WT-05_CTF	phospholipase C, beta 2	Homo sapiens phospholipase C, beta 2 (PLCB2), transcript variant 1, mRNA.,Homo sapiens phospholipase C, beta 2 (PLCB2), transcript variant 3, mRNA.,Homo sapiens phospholipase C, beta 2 (PLCB2), transcript variant 2, mRNA.	3018	16	16	3	20	CPE002F6	PLCB2	P16	C20	sample	H91436-WT-05_OG	phospholipase C, beta 2	Homo sapiens phospholipase C, beta 2 (PLCB2), transcript variant 1, mRNA.,Homo sapiens phospholipase C, beta 2 (PLCB2), transcript variant 3, mRNA.,Homo sapiens phospholipase C, beta 2 (PLCB2), transcript variant 2, mRNA.
WNK3	43.263	88.1579	99.214	86.7515								1562								K3	H91436-MT-05_OG		2760								K3	H91436-WT-05_CTF			3144								K3	cells IL6+	H91436-WT-05_OG
WNK3	22.1607	77.8913	132.515	89.4413								569	13	19	11	14	CPE002DQ	PPP2CA	M19	K14	H91436-MT-04_OG	protein phosphatase 2 (formerly 2A), catalytic subunit, alpha isoform	1744	13	19	11	14	CPE002DQ	PPP2CA	M19	K14	H91436-WT-04_CTF	protein phosphatase 2 (formerly 2A), catalytic subunit, alpha isoform	Homo sapiens protein phosphatase 2, catalytic subunit, alpha isozyme (PPP2CA), mRNA.	2151	13	19	11	14	CPE002DQ	PPP2CA	M19	K14	sample	H91436-WT-04_OG	protein phosphatase 2 (formerly 2A), catalytic subunit, alpha isoform	Homo sapiens protein phosphatase 2, catalytic subunit, alpha isozyme (PPP2CA), mRNA.
WNK4	1.73052	67.665	-2.04213	67.3748								1547								H3	H91436-MT-05_OG		2745								H3	H91436-WT-05_CTF			3129								H3	cells IL6+	H91436-WT-05_OG
WNK4	43.0572	72.7165	69.7525	71.1365								657	14	8	11	20	CPE002EE	STK4	N8	K20	H91436-MT-04_OG	serine/threonine kinase 4	1832	14	8	11	20	CPE002EE	STK4	N8	K20	H91436-WT-04_CTF	serine/threonine kinase 4	Homo sapiens serine/threonine kinase 4 (STK4), mRNA.,	2239	14	8	11	20	CPE002EE	STK4	N8	K20	sample	H91436-WT-04_OG	serine/threonine kinase 4	Homo sapiens serine/threonine kinase 4 (STK4), mRNA.,
WNK4	55.9438	92.8868	81.9541	101.656								1287	6	10	8	11	CPE002F4	MAPK13	F10	H11	H91436-MT-05_OG	mitogen-activated protein kinase 13	2485	6	10	8	11	CPE002F4	MAPK13	F10	H11	H91436-WT-05_CTF	mitogen-activated protein kinase 13	Homo sapiens mitogen-activated protein kinase 13 (MAPK13), transcript variant 1, mRNA.	2869	6	10	8	11	CPE002F4	MAPK13	F10	H11	sample	H91436-WT-05_OG	mitogen-activated protein kinase 13	Homo sapiens mitogen-activated protein kinase 13 (MAPK13), transcript variant 1, mRNA.
ADRBK2	25.8124	73.3661	37.7096	78.3072								1487								I22	H91436-MT-05_OG		2685								I22	H91436-WT-05_CTF			3069								I22	cells IL6+	H91436-WT-05_OG
ADRBK2	98.4328	98.4578	134.647	102.34								782								K1	H91436-MT-04_OG		1957								K1	H91436-WT-04_CTF			2364								K1	cells	H91436-WT-04_OG
ADRBK2	64.6692	93.6465	135.809	96.8757								1390	2	3	4	21	CPE002F6	PPP4C	B3	D21	H91436-MT-05_OG	protein phosphatase 4 (formerly X), catalytic subunit	2588	2	3	4	21	CPE002F6	PPP4C	B3	D21	H91436-WT-05_CTF	protein phosphatase 4 (formerly X), catalytic subunit		2972	2	3	4	21	CPE002F6	PPP4C	B3	D21	sample	H91436-WT-05_OG	protein phosphatase 4 (formerly X), catalytic subunit
ALDH1A3	-1.13886	77.2048	17.5957	78.0482								1277	3	18	5	11	CPE002F4	MARK3	C18	E11	H91436-MT-05_OG	MAP/microtubule affinity-regulating kinase 3	2475	3	18	5	11	CPE002F4	MARK3	C18	E11	H91436-WT-05_CTF	MAP/microtubule affinity-regulating kinase 3	Homo sapiens MAP/microtubule affinity-regulating kinase 3 (MARK3), transcript variant 5, mRNA.,Homo sapiens MAP/microtubule affinity-regulating kinase 3 (MARK3), transcript variant 2, mRNA.,,Homo sapiens MAP/microtubule affinity-regulating kinase 3 (MARK3), transcript variant 4, mRNA.,Homo sapiens MAP/microtubule affinity-regulating kinase 3 (MARK3), transcript variant 3, mRNA.,Homo sapiens MAP/m…	2859	3	18	5	11	CPE002F4	MARK3	C18	E11	sample	H91436-WT-05_OG	MAP/microtubule affinity-regulating kinase 3	Homo sapiens MAP/microtubule affinity-regulating kinase 3 (MARK3), transcript variant 5, mRNA.,Homo sapiens MAP/microtubule affinity-regulating kinase 3 (MARK3), transcript variant 2, mRNA.,,Homo sapiens MAP/microtubule affinity-regulating kinase 3 (MARK3), transcript variant 4, mRNA.,Homo sapiens MAP/microtubule affinity-regulating kinase 3 (MARK3), transcript variant 3, mRNA.,Homo sapiens MAP/m…
ALDH1A3	66.5306	103.296	139.279	111.495								1573								G3	H91436-MT-05_OG		2771								G3	H91436-WT-05_CTF			3155								G3	cells IL6+	H91436-WT-05_OG
ALDH1A3	127.608	98.2485	160.292	93.5633								456	11	4	10	6	CPE002DO	PDGFRA	K4	J6	H91436-MT-04_OG	platelet-derived growth factor receptor, alpha polypeptide	1631	11	4	10	6	CPE002DO	PDGFRA	K4	J6	H91436-WT-04_CTF	platelet-derived growth factor receptor, alpha polypeptide	Homo sapiens platelet-derived growth factor receptor, alpha polypeptide (PDGFRA), mRNA.,	2038	11	4	10	6	CPE002DO	PDGFRA	K4	J6	sample	H91436-WT-04_OG	platelet-derived growth factor receptor, alpha polypeptide	Homo sapiens platelet-derived growth factor receptor, alpha polypeptide (PDGFRA), mRNA.,
ALK	21.6243	89.4463	16.9238	85.7784								519	11	3	8	10	CPE002DP	STK17A	K3	H10	H91436-MT-04_OG	serine/threonine kinase 17a	1694	11	3	8	10	CPE002DP	STK17A	K3	H10	H91436-WT-04_CTF	serine/threonine kinase 17a	Homo sapiens serine/threonine kinase 17a (STK17A), mRNA.	2101	11	3	8	10	CPE002DP	STK17A	K3	H10	sample	H91436-WT-04_OG	serine/threonine kinase 17a	Homo sapiens serine/threonine kinase 17a (STK17A), mRNA.
ALK	3.47559	46.6964	23.9188	59.5043								1438	16	2	15	19	CPE002F6	PLA2G1B	P2	O19	H91436-MT-05_OG	phospholipase A2, group IB (pancreas)	2636	16	2	15	19	CPE002F6	PLA2G1B	P2	O19	H91436-WT-05_CTF	phospholipase A2, group IB (pancreas)	Homo sapiens phospholipase A2, group IB (pancreas) (PLA2G1B), mRNA.	3020	16	2	15	19	CPE002F6	PLA2G1B	P2	O19	sample	H91436-WT-05_OG	phospholipase A2, group IB (pancreas)	Homo sapiens phospholipase A2, group IB (pancreas) (PLA2G1B), mRNA.
ALK	2.93595	83.9154	49.3366	94.763								415	2	10	11	6	CPE002DO	PRKCD	B10	K6	H91436-MT-04_OG	protein kinase C, delta	1590	2	10	11	6	CPE002DO	PRKCD	B10	K6	H91436-WT-04_CTF	protein kinase C, delta	Homo sapiens protein kinase C, delta (PRKCD), transcript variant 1, mRNA.,Homo sapiens protein kinase C, delta (PRKCD), transcript variant 2, mRNA.	1997	2	10	11	6	CPE002DO	PRKCD	B10	K6	sample	H91436-WT-04_OG	protein kinase C, delta	Homo sapiens protein kinase C, delta (PRKCD), transcript variant 1, mRNA.,Homo sapiens protein kinase C, delta (PRKCD), transcript variant 2, mRNA.
CAMK2A	3.8246	77.1991	11.0094	75.0297								1233	12	1	2	6	CPE002EG	MTMR7	L1	B6	H91436-MT-05_OG	myotubularin related protein 7	2431	12	1	2	6	CPE002EG	MTMR7	L1	B6	H91436-WT-05_CTF	myotubularin related protein 7	Homo sapiens myotubularin related protein 7 (MTMR7), mRNA.,	2815	12	1	2	6	CPE002EG	MTMR7	L1	B6	sample	H91436-WT-05_OG	myotubularin related protein 7	Homo sapiens myotubularin related protein 7 (MTMR7), mRNA.,
CAMK2A	8.01275	53.6767	25.568	43.6111								616	4	3	10	16	CPE002EE	CAMK2G	D3	J16	H91436-MT-04_OG	calcium/calmodulin-dependent protein kinase (CaM kinase) II gamma	1791	4	3	10	16	CPE002EE	CAMK2G	D3	J16	H91436-WT-04_CTF	calcium/calmodulin-dependent protein kinase (CaM kinase) II gamma	Homo sapiens calcium/calmodulin-dependent protein kinase II gamma (CAMK2G), transcript variant 7, mRNA.,Homo sapiens calcium/calmodulin-dependent protein kinase II gamma (CAMK2G), transcript variant 4, mRNA.,Homo sapiens calcium/calmodulin-dependent protein kinase II gamma (CAMK2G), transcript variant 6, mRNA.,Homo sapiens calcium/calmodulin-dependent protein kinase II gamma (CAMK2G), transcript …	2198	4	3	10	16	CPE002EE	CAMK2G	D3	J16	sample	H91436-WT-04_OG	calcium/calmodulin-dependent protein kinase (CaM kinase) II gamma	Homo sapiens calcium/calmodulin-dependent protein kinase II gamma (CAMK2G), transcript variant 7, mRNA.,Homo sapiens calcium/calmodulin-dependent protein kinase II gamma (CAMK2G), transcript variant 4, mRNA.,Homo sapiens calcium/calmodulin-dependent protein kinase II gamma (CAMK2G), transcript variant 6, mRNA.,Homo sapiens calcium/calmodulin-dependent protein kinase II gamma (CAMK2G), transcript …
CAMK2A	45.8782	82.1449	49.0028	89.8307								1559								I4	H91436-MT-05_OG		2757								I4	H91436-WT-05_CTF			3141								I4	cells IL6+	H91436-WT-05_OG
CDC2	14.8767	81.9673	28.7811	83.7148								642	12	14	10	18	CPE002EE	MAP2K4	L14	J18	H91436-MT-04_OG	mitogen-activated protein kinase kinase 4	1817	12	14	10	18	CPE002EE	MAP2K4	L14	J18	H91436-WT-04_CTF	mitogen-activated protein kinase kinase 4	Homo sapiens mitogen-activated protein kinase kinase 4 (MAP2K4), transcript variant 1, mRNA.,,Homo sapiens mitogen-activated protein kinase kinase 4 (MAP2K4), transcript variant 2, mRNA.	2224	12	14	10	18	CPE002EE	MAP2K4	L14	J18	sample	H91436-WT-04_OG	mitogen-activated protein kinase kinase 4	Homo sapiens mitogen-activated protein kinase kinase 4 (MAP2K4), transcript variant 1, mRNA.,,Homo sapiens mitogen-activated protein kinase kinase 4 (MAP2K4), transcript variant 2, mRNA.
CDC2	8.82712	88.6959	34.6103	80.3644								453	9	7	15	3	CPE002DO	CDC2	I7	O3	H91436-MT-04_OG	cell division cycle 2, G1 to S and G2 to M	1628	9	7	15	3	CPE002DO	CDC2	I7	O3	H91436-WT-04_CTF	cell division cycle 2, G1 to S and G2 to M	Homo sapiens cyclin-dependent kinase 1 (CDK1), transcript variant 1, mRNA.,,Homo sapiens cyclin-dependent kinase 1 (CDK1), transcript variant 2, mRNA.,Homo sapiens cyclin-dependent kinase 1 (CDK1), transcript variant 5, mRNA.,Homo sapiens cyclin-dependent kinase 1 (CDK1), transcript variant 4, mRNA.	2035	9	7	15	3	CPE002DO	CDC2	I7	O3	sample	H91436-WT-04_OG	cell division cycle 2, G1 to S and G2 to M	Homo sapiens cyclin-dependent kinase 1 (CDK1), transcript variant 1, mRNA.,,Homo sapiens cyclin-dependent kinase 1 (CDK1), transcript variant 2, mRNA.,Homo sapiens cyclin-dependent kinase 1 (CDK1), transcript variant 5, mRNA.,Homo sapiens cyclin-dependent kinase 1 (CDK1), transcript variant 4, mRNA.
CDC2	15.6828	91.6754	39.2956	93.2963								1286	4	3	10	9	CPE002F4	CAMK2G	D3	J9	H91436-MT-05_OG	calcium/calmodulin-dependent protein kinase (CaM kinase) II gamma	2484	4	3	10	9	CPE002F4	CAMK2G	D3	J9	H91436-WT-05_CTF	calcium/calmodulin-dependent protein kinase (CaM kinase) II gamma	Homo sapiens calcium/calmodulin-dependent protein kinase II gamma (CAMK2G), transcript variant 7, mRNA.,Homo sapiens calcium/calmodulin-dependent protein kinase II gamma (CAMK2G), transcript variant 4, mRNA.,Homo sapiens calcium/calmodulin-dependent protein kinase II gamma (CAMK2G), transcript variant 6, mRNA.,Homo sapiens calcium/calmodulin-dependent protein kinase II gamma (CAMK2G), transcript …	2868	4	3	10	9	CPE002F4	CAMK2G	D3	J9	sample	H91436-WT-05_OG	calcium/calmodulin-dependent protein kinase (CaM kinase) II gamma	Homo sapiens calcium/calmodulin-dependent protein kinase II gamma (CAMK2G), transcript variant 7, mRNA.,Homo sapiens calcium/calmodulin-dependent protein kinase II gamma (CAMK2G), transcript variant 4, mRNA.,Homo sapiens calcium/calmodulin-dependent protein kinase II gamma (CAMK2G), transcript variant 6, mRNA.,Homo sapiens calcium/calmodulin-dependent protein kinase II gamma (CAMK2G), transcript …
CDC7	5.91868	77.8318	6.54516	71.4384								692	9	20	8	22	CPE002EF	MPP5	I20	H22	H91436-MT-04_OG	membrane protein, palmitoylated 5 (MAGUK p55 subfamily member 5)	1867	9	20	8	22	CPE002EF	MPP5	I20	H22	H91436-WT-04_CTF	membrane protein, palmitoylated 5 (MAGUK p55 subfamily member 5)	Homo sapiens membrane protein, palmitoylated 5 (MAGUK p55 subfamily member 5) (MPP5), transcript variant 2, mRNA.,Homo sapiens membrane protein, palmitoylated 5 (MAGUK p55 subfamily member 5) (MPP5), transcript variant 1, mRNA.	2274	9	20	8	22	CPE002EF	MPP5	I20	H22	sample	H91436-WT-04_OG	membrane protein, palmitoylated 5 (MAGUK p55 subfamily member 5)	Homo sapiens membrane protein, palmitoylated 5 (MAGUK p55 subfamily member 5) (MPP5), transcript variant 2, mRNA.,Homo sapiens membrane protein, palmitoylated 5 (MAGUK p55 subfamily member 5) (MPP5), transcript variant 1, mRNA.
CDC7	5.23456	79.0209	14.8736	85.2488								1311	12	11	6	10	CPE002F4	EPHA8	L11	F10	H91436-MT-05_OG	EPH receptor A8	2509	12	11	6	10	CPE002F4	EPHA8	L11	F10	H91436-WT-05_CTF	EPH receptor A8	Homo sapiens EPH receptor A8 (EPHA8), transcript variant 1, mRNA.,Homo sapiens EPH receptor A8 (EPHA8), transcript variant 2, mRNA.	2893	12	11	6	10	CPE002F4	EPHA8	L11	F10	sample	H91436-WT-05_OG	EPH receptor A8	Homo sapiens EPH receptor A8 (EPHA8), transcript variant 1, mRNA.,Homo sapiens EPH receptor A8 (EPHA8), transcript variant 2, mRNA.
CDC7	10.4558	94.8772	28.0134	108.876								1382	1	4	5	21	CPE002F6	PTPN20B	A4	E21	H91436-MT-05_OG	protein tyrosine phosphatase, non-receptor type 20B	2580	1	4	5	21	CPE002F6	PTPN20B	A4	E21	H91436-WT-05_CTF	protein tyrosine phosphatase, non-receptor type 20B	Homo sapiens protein tyrosine phosphatase, non-receptor type 20B (PTPN20B), transcript variant 2, mRNA.,NA	2964	1	4	5	21	CPE002F6	PTPN20B	A4	E21	sample	H91436-WT-05_OG	protein tyrosine phosphatase, non-receptor type 20B	Homo sapiens protein tyrosine phosphatase, non-receptor type 20B (PTPN20B), transcript variant 2, mRNA.,NA
CERK	-4.79574	69.1385	5.21778	63.2188								462	12	22	12	7	CPE002DO	SRPK1	L22	L7	H91436-MT-04_OG	SFRS protein kinase 1	1637	12	22	12	7	CPE002DO	SRPK1	L22	L7	H91436-WT-04_CTF	SFRS protein kinase 1	Homo sapiens SRSF protein kinase 1 (SRPK1), transcript variant 1, mRNA.,	2044	12	22	12	7	CPE002DO	SRPK1	L22	L7	sample	H91436-WT-04_OG	SFRS protein kinase 1	Homo sapiens SRSF protein kinase 1 (SRPK1), transcript variant 1, mRNA.,
CERK	19.8792	97.9898	18.9996	107.719								483	1	17	11	8	CPE002DP	CDC7	A17	K8	H91436-MT-04_OG	cell division cycle 7 homolog (S. cerevisiae)	1658	1	17	11	8	CPE002DP	CDC7	A17	K8	H91436-WT-04_CTF	cell division cycle 7 homolog (S. cerevisiae)		2065	1	17	11	8	CPE002DP	CDC7	A17	K8	sample	H91436-WT-04_OG	cell division cycle 7 homolog (S. cerevisiae)
CERK	16.9707	103.913	20.2223	115.888								791								N23	H91436-MT-04_OG		1966								N23	H91436-WT-04_CTF			2373								N23	internal1	H91436-WT-04_OG
CSNK2A1	21.2752	92.4666	20.2223	83.0746								1205	2	20	11	6	CPE002EG	PDE8A	B20	K6	H91436-MT-05_OG	phosphodiesterase 8A	2403	2	20	11	6	CPE002EG	PDE8A	B20	K6	H91436-WT-05_CTF	phosphodiesterase 8A	Homo sapiens phosphodiesterase 8A (PDE8A), transcript variant 3, mRNA.,,Homo sapiens phosphodiesterase 8A (PDE8A), transcript variant 2, mRNA.,Homo sapiens phosphodiesterase 8A (PDE8A), transcript variant 1, mRNA.,	2787	2	20	11	6	CPE002EG	PDE8A	B20	K6	sample	H91436-WT-05_OG	phosphodiesterase 8A	Homo sapiens phosphodiesterase 8A (PDE8A), transcript variant 3, mRNA.,,Homo sapiens phosphodiesterase 8A (PDE8A), transcript variant 2, mRNA.,Homo sapiens phosphodiesterase 8A (PDE8A), transcript variant 1, mRNA.,
CSNK2A1	14.1786	85.6502	33.8994	89.6613								544	4	13	9	15	CPE002DQ	PTPRC	D13	I15	H91436-MT-04_OG	protein tyrosine phosphatase, receptor type, C	1719	4	13	9	15	CPE002DQ	PTPRC	D13	I15	H91436-WT-04_CTF	protein tyrosine phosphatase, receptor type, C	Homo sapiens protein tyrosine phosphatase, receptor type, C (PTPRC), transcript variant 1, mRNA.,,Homo sapiens protein tyrosine phosphatase, receptor type, C (PTPRC), transcript variant 2, mRNA.,,Homo sapiens protein tyrosine phosphatase, receptor type, C (PTPRC), transcript variant 5, mRNA.,	2126	4	13	9	15	CPE002DQ	PTPRC	D13	I15	sample	H91436-WT-04_OG	protein tyrosine phosphatase, receptor type, C	Homo sapiens protein tyrosine phosphatase, receptor type, C (PTPRC), transcript variant 1, mRNA.,,Homo sapiens protein tyrosine phosphatase, receptor type, C (PTPRC), transcript variant 2, mRNA.,,Homo sapiens protein tyrosine phosphatase, receptor type, C (PTPRC), transcript variant 5, mRNA.,
CSNK2A1	23.519	95.3534	47.1024	104.926								1298	8	20	4	13	CPE002F4	PTK6	H20	D13	H91436-MT-05_OG	PTK6 protein tyrosine kinase 6	2496	8	20	4	13	CPE002F4	PTK6	H20	D13	H91436-WT-05_CTF	PTK6 protein tyrosine kinase 6	Homo sapiens protein tyrosine kinase 6 (PTK6), transcript variant 1, mRNA.,,Homo sapiens protein tyrosine kinase 6 (PTK6), transcript variant 2, mRNA.,	2880	8	20	4	13	CPE002F4	PTK6	H20	D13	sample	H91436-WT-05_OG	PTK6 protein tyrosine kinase 6	Homo sapiens protein tyrosine kinase 6 (PTK6), transcript variant 1, mRNA.,,Homo sapiens protein tyrosine kinase 6 (PTK6), transcript variant 2, mRNA.,
DCLK1	13.0153	96.0618	38.4205	95.3574								1206	2	21	8	8	CPE002EG	PTPN3	B21	H8	H91436-MT-05_OG	protein tyrosine phosphatase, non-receptor type 3	2404	2	21	8	8	CPE002EG	PTPN3	B21	H8	H91436-WT-05_CTF	protein tyrosine phosphatase, non-receptor type 3	Homo sapiens protein tyrosine phosphatase, non-receptor type 3 (PTPN3), transcript variant 4, mRNA.,Homo sapiens protein tyrosine phosphatase, non-receptor type 3 (PTPN3), transcript variant 3, mRNA.,Homo sapiens protein tyrosine phosphatase, non-receptor type 3 (PTPN3), transcript variant 2, mRNA.,Homo sapiens protein tyrosine phosphatase, non-receptor type 3 (PTPN3), transcript variant 1, mRNA.…	2788	2	21	8	8	CPE002EG	PTPN3	B21	H8	sample	H91436-WT-05_OG	protein tyrosine phosphatase, non-receptor type 3	Homo sapiens protein tyrosine phosphatase, non-receptor type 3 (PTPN3), transcript variant 4, mRNA.,Homo sapiens protein tyrosine phosphatase, non-receptor type 3 (PTPN3), transcript variant 3, mRNA.,Homo sapiens protein tyrosine phosphatase, non-receptor type 3 (PTPN3), transcript variant 2, mRNA.,Homo sapiens protein tyrosine phosphatase, non-receptor type 3 (PTPN3), transcript variant 1, mRNA.…
DCLK1	79.444	109.076	39.7285	109.941								1497								J1	H91436-MT-05_OG		2695								J1	H91436-WT-05_CTF			3079								J1	cells	H91436-WT-05_OG
DCLK1	56.013	100.672	98.6172	102.921								1437	16	18	4	20	CPE002F6	PLCB3	P18	D20	H91436-MT-05_OG	phospholipase C, beta 3 (phosphatidylinositol-specific)	2635	16	18	4	20	CPE002F6	PLCB3	P18	D20	H91436-WT-05_CTF	phospholipase C, beta 3 (phosphatidylinositol-specific)	Homo sapiens phospholipase C, beta 3 (phosphatidylinositol-specific) (PLCB3), transcript variant 2, mRNA.,Homo sapiens phospholipase C, beta 3 (phosphatidylinositol-specific) (PLCB3), transcript variant 1, mRNA.,	3019	16	18	4	20	CPE002F6	PLCB3	P18	D20	sample	H91436-WT-05_OG	phospholipase C, beta 3 (phosphatidylinositol-specific)	Homo sapiens phospholipase C, beta 3 (phosphatidylinositol-specific) (PLCB3), transcript variant 2, mRNA.,Homo sapiens phospholipase C, beta 3 (phosphatidylinositol-specific) (PLCB3), transcript variant 1, mRNA.,
DUSP10	3.77181	98.3383	10.1227	117.828								1288	6	11	12	10	CPE002F4	ITPKA	F11	L10	H91436-MT-05_OG	inositol 1,4,5-trisphosphate 3-kinase A	2486	6	11	12	10	CPE002F4	ITPKA	F11	L10	H91436-WT-05_CTF	inositol 1,4,5-trisphosphate 3-kinase A	Homo sapiens inositol-trisphosphate 3-kinase A (ITPKA), mRNA.	2870	6	11	12	10	CPE002F4	ITPKA	F11	L10	sample	H91436-WT-05_OG	inositol 1,4,5-trisphosphate 3-kinase A	Homo sapiens inositol-trisphosphate 3-kinase A (ITPKA), mRNA.
DUSP10	16.2727	78.1827	19.2555	77.3088								1413	11	6	12	17	CPE002F6	CIB3	K6	L17	H91436-MT-05_OG	calcium and integrin binding family member 3	2611	11	6	12	17	CPE002F6	CIB3	K6	L17	H91436-WT-05_CTF	calcium and integrin binding family member 3	Homo sapiens calcium and integrin binding family member 3 (CIB3), mRNA.	2995	11	6	12	17	CPE002F6	CIB3	K6	L17	sample	H91436-WT-05_OG	calcium and integrin binding family member 3	Homo sapiens calcium and integrin binding family member 3 (CIB3), mRNA.
DUSP10	35.5344	92.7682	51.2626	88.8994								1271	2	19	9	9	CPE002F4	CAMK2A	B19	I9	H91436-MT-05_OG	calcium/calmodulin-dependent protein kinase (CaM kinase) II alpha	2469	2	19	9	9	CPE002F4	CAMK2A	B19	I9	H91436-WT-05_CTF	calcium/calmodulin-dependent protein kinase (CaM kinase) II alpha	Homo sapiens calcium/calmodulin-dependent protein kinase II alpha (CAMK2A), transcript variant 1, mRNA.,,Homo sapiens calcium/calmodulin-dependent protein kinase II alpha (CAMK2A), transcript variant 2, mRNA.	2853	2	19	9	9	CPE002F4	CAMK2A	B19	I9	sample	H91436-WT-05_OG	calcium/calmodulin-dependent protein kinase (CaM kinase) II alpha	Homo sapiens calcium/calmodulin-dependent protein kinase II alpha (CAMK2A), transcript variant 1, mRNA.,,Homo sapiens calcium/calmodulin-dependent protein kinase II alpha (CAMK2A), transcript variant 2, mRNA.
ENPP2	10.9811	68.1391	16.6455	68.0181								1302	9	10	5	10	CPE002F4	DDR2	I10	E10	H91436-MT-05_OG	discoidin domain receptor family, member 2	2500	9	10	5	10	CPE002F4	DDR2	I10	E10	H91436-WT-05_CTF	discoidin domain receptor family, member 2	Homo sapiens discoidin domain receptor tyrosine kinase 2 (DDR2), transcript variant 2, mRNA.,Homo sapiens discoidin domain receptor tyrosine kinase 2 (DDR2), transcript variant 1, mRNA.	2884	9	10	5	10	CPE002F4	DDR2	I10	E10	sample	H91436-WT-05_OG	discoidin domain receptor family, member 2	Homo sapiens discoidin domain receptor tyrosine kinase 2 (DDR2), transcript variant 2, mRNA.,Homo sapiens discoidin domain receptor tyrosine kinase 2 (DDR2), transcript variant 1, mRNA.
ENPP2	25.5041	90.9781	42.557	92.365								474	14	5	7	4	CPE002DO	FER	N5	G4	H91436-MT-04_OG	fer (fps/fes related) tyrosine kinase (phosphoprotein NCP94)	1649	14	5	7	4	CPE002DO	FER	N5	G4	H91436-WT-04_CTF	fer (fps/fes related) tyrosine kinase (phosphoprotein NCP94)	Homo sapiens fer (fps/fes related) tyrosine kinase (FER), mRNA.,	2056	14	5	7	4	CPE002DO	FER	N5	G4	sample	H91436-WT-04_OG	fer (fps/fes related) tyrosine kinase (phosphoprotein NCP94)	Homo sapiens fer (fps/fes related) tyrosine kinase (FER), mRNA.,
ENPP2	27.5575	83.863	74.9023	89.4521								501	6	22	14	9	CPE002DP	PDIK1L	F22	N9	H91436-MT-04_OG	PDLIM1 interacting kinase 1 like	1676	6	22	14	9	CPE002DP	PDIK1L	F22	N9	H91436-WT-04_CTF	PDLIM1 interacting kinase 1 like	Homo sapiens PDLIM1 interacting kinase 1 like (PDIK1L), transcript variant 1, mRNA.,Homo sapiens PDLIM1 interacting kinase 1 like (PDIK1L), transcript variant 2, mRNA.,Homo sapiens PDLIM1 interacting kinase 1 like (PDIK1L), transcript variant 3, mRNA.	2083	6	22	14	9	CPE002DP	PDIK1L	F22	N9	sample	H91436-WT-04_OG	PDLIM1 interacting kinase 1 like	Homo sapiens PDLIM1 interacting kinase 1 like (PDIK1L), transcript variant 1, mRNA.,Homo sapiens PDLIM1 interacting kinase 1 like (PDIK1L), transcript variant 2, mRNA.,Homo sapiens PDLIM1 interacting kinase 1 like (PDIK1L), transcript variant 3, mRNA.
FRAP1	1.73052	67.665	-2.04213	67.3748								1304	9	6	6	13	CPE002F4	ROR1	I6	F13	H91436-MT-05_OG	receptor tyrosine kinase-like orphan receptor 1	2502	9	6	6	13	CPE002F4	ROR1	I6	F13	H91436-WT-05_CTF	receptor tyrosine kinase-like orphan receptor 1	Homo sapiens receptor tyrosine kinase-like orphan receptor 1 (ROR1), transcript variant 1, mRNA.,Homo sapiens receptor tyrosine kinase-like orphan receptor 1 (ROR1), transcript variant 2, mRNA.	2886	9	6	6	13	CPE002F4	ROR1	I6	F13	sample	H91436-WT-05_OG	receptor tyrosine kinase-like orphan receptor 1	Homo sapiens receptor tyrosine kinase-like orphan receptor 1 (ROR1), transcript variant 1, mRNA.,Homo sapiens receptor tyrosine kinase-like orphan receptor 1 (ROR1), transcript variant 2, mRNA.
FRAP1	5.65249	63.6291	21.5248	68.5924								557	11	17	8	14	CPE002DQ	PPM1A	K17	H14	H91436-MT-04_OG	protein phosphatase 1A (formerly 2C), magnesium-dependent, alpha isoform	1732	11	17	8	14	CPE002DQ	PPM1A	K17	H14	H91436-WT-04_CTF	protein phosphatase 1A (formerly 2C), magnesium-dependent, alpha isoform	Homo sapiens protein phosphatase, Mg2+/Mn2+ dependent, 1A (PPM1A), transcript variant 3, mRNA.,Homo sapiens protein phosphatase, Mg2+/Mn2+ dependent, 1A (PPM1A), transcript variant 1, mRNA.,,Homo sapiens protein phosphatase, Mg2+/Mn2+ dependent, 1A (PPM1A), transcript variant 2, mRNA.	2139	11	17	8	14	CPE002DQ	PPM1A	K17	H14	sample	H91436-WT-04_OG	protein phosphatase 1A (formerly 2C), magnesium-dependent, alpha isoform	Homo sapiens protein phosphatase, Mg2+/Mn2+ dependent, 1A (PPM1A), transcript variant 3, mRNA.,Homo sapiens protein phosphatase, Mg2+/Mn2+ dependent, 1A (PPM1A), transcript variant 1, mRNA.,,Homo sapiens protein phosphatase, Mg2+/Mn2+ dependent, 1A (PPM1A), transcript variant 2, mRNA.
FRAP1	4.40629	60.56	21.6724	57.3615								680	6	12	12	22	CPE002EF	NEK7	F12	L22	H91436-MT-04_OG	NIMA (never in mitosis gene a)-related kinase 7	1855	6	12	12	22	CPE002EF	NEK7	F12	L22	H91436-WT-04_CTF	NIMA (never in mitosis gene a)-related kinase 7	Homo sapiens NIMA-related kinase 7 (NEK7), mRNA.,	2262	6	12	12	22	CPE002EF	NEK7	F12	L22	sample	H91436-WT-04_OG	NIMA (never in mitosis gene a)-related kinase 7	Homo sapiens NIMA-related kinase 7 (NEK7), mRNA.,
ILK	15.4738	78.5582	18.777	86.855								1477								B2	H91436-MT-05_OG		2675								B2	H91436-WT-05_CTF			3059								B2	neg1	H91436-WT-05_OG
ILK	35.9338	59.1769	35.5202	69.6094								1404	9	22	15	21	CPE002F6	TPTE2	I22	O21	H91436-MT-05_OG	transmembrane phosphoinositide 3-phosphatase and tensin homolog 2	2602	9	22	15	21	CPE002F6	TPTE2	I22	O21	H91436-WT-05_CTF	transmembrane phosphoinositide 3-phosphatase and tensin homolog 2	Homo sapiens transmembrane phosphoinositide 3-phosphatase and tensin homolog 2 (TPTE2), transcript variant 1, mRNA.,Homo sapiens transmembrane phosphoinositide 3-phosphatase and tensin homolog 2 (TPTE2), transcript variant 4, mRNA.,Homo sapiens transmembrane phosphoinositide 3-phosphatase and tensin homolog 2 (TPTE2), transcript variant 3, mRNA.,Homo sapiens transmembrane phosphoinositide 3-phosp…	2986	9	22	15	21	CPE002F6	TPTE2	I22	O21	sample	H91436-WT-05_OG	transmembrane phosphoinositide 3-phosphatase and tensin homolog 2	Homo sapiens transmembrane phosphoinositide 3-phosphatase and tensin homolog 2 (TPTE2), transcript variant 1, mRNA.,Homo sapiens transmembrane phosphoinositide 3-phosphatase and tensin homolog 2 (TPTE2), transcript variant 4, mRNA.,Homo sapiens transmembrane phosphoinositide 3-phosphatase and tensin homolog 2 (TPTE2), transcript variant 3, mRNA.,Homo sapiens transmembrane phosphoinositide 3-phosp…
ILK	69.9044	94.7664	83.3474	93.5348								1379	16	21	5	15	CPE002F5	IRAK4	P21	E15	H91436-MT-05_OG	interleukin-1 receptor-associated kinase 4	2577	16	21	5	15	CPE002F5	IRAK4	P21	E15	H91436-WT-05_CTF	interleukin-1 receptor-associated kinase 4	Homo sapiens interleukin-1 receptor-associated kinase 4 (IRAK4), transcript variant 5, mRNA.,,Homo sapiens interleukin-1 receptor-associated kinase 4 (IRAK4), transcript variant 1, mRNA.,Homo sapiens interleukin-1 receptor-associated kinase 4 (IRAK4), transcript variant 3, mRNA.,Homo sapiens interleukin-1 receptor-associated kinase 4 (IRAK4), transcript variant 4, mRNA.,Homo sapiens interleukin-1…	2961	16	21	5	15	CPE002F5	IRAK4	P21	E15	sample	H91436-WT-05_OG	interleukin-1 receptor-associated kinase 4	Homo sapiens interleukin-1 receptor-associated kinase 4 (IRAK4), transcript variant 5, mRNA.,,Homo sapiens interleukin-1 receptor-associated kinase 4 (IRAK4), transcript variant 1, mRNA.,Homo sapiens interleukin-1 receptor-associated kinase 4 (IRAK4), transcript variant 3, mRNA.,Homo sapiens interleukin-1 receptor-associated kinase 4 (IRAK4), transcript variant 4, mRNA.,Homo sapiens interleukin-1…
IPPK	1.36872	85.258	21.1396	87.225								1281	3	4	2	11	CPE002F4	LCK	C4	B11	H91436-MT-05_OG	lymphocyte-specific protein tyrosine kinase	2479	3	4	2	11	CPE002F4	LCK	C4	B11	H91436-WT-05_CTF	lymphocyte-specific protein tyrosine kinase	Homo sapiens lymphocyte-specific protein tyrosine kinase (LCK), transcript variant 2, mRNA.,,Homo sapiens lymphocyte-specific protein tyrosine kinase (LCK), transcript variant 1, mRNA.	2863	3	4	2	11	CPE002F4	LCK	C4	B11	sample	H91436-WT-05_OG	lymphocyte-specific protein tyrosine kinase	Homo sapiens lymphocyte-specific protein tyrosine kinase (LCK), transcript variant 2, mRNA.,,Homo sapiens lymphocyte-specific protein tyrosine kinase (LCK), transcript variant 1, mRNA.
IPPK	21.6243	89.7604	22.753	97.4589								738								K2	H91436-MT-04_OG		1913								K2	H91436-WT-04_CTF			2320								K2	neg1	H91436-WT-04_OG
IPPK	28.3718	89.3701	42.4298	79.8604								1251	15	20	7	6	CPE002EG	PDE3A	O20	G6	H91436-MT-05_OG	phosphodiesterase 3A, cGMP-inhibited	2449	15	20	7	6	CPE002EG	PDE3A	O20	G6	H91436-WT-05_CTF	phosphodiesterase 3A, cGMP-inhibited	Homo sapiens phosphodiesterase 3A, cGMP-inhibited (PDE3A), transcript variant 1, mRNA.,Homo sapiens phosphodiesterase 3A, cGMP-inhibited (PDE3A), transcript variant 2, mRNA.	2833	15	20	7	6	CPE002EG	PDE3A	O20	G6	sample	H91436-WT-05_OG	phosphodiesterase 3A, cGMP-inhibited	Homo sapiens phosphodiesterase 3A, cGMP-inhibited (PDE3A), transcript variant 1, mRNA.,Homo sapiens phosphodiesterase 3A, cGMP-inhibited (PDE3A), transcript variant 2, mRNA.
IRAK4	49.953	90.335	25.8905	86.7869								1400	6	1	10	21	CPE002F6	PTPRH	F1	J21	H91436-MT-05_OG	protein tyrosine phosphatase, receptor type, H	2598	6	1	10	21	CPE002F6	PTPRH	F1	J21	H91436-WT-05_CTF	protein tyrosine phosphatase, receptor type, H	Homo sapiens protein tyrosine phosphatase, receptor type, H (PTPRH), transcript variant 2, mRNA.,Homo sapiens protein tyrosine phosphatase, receptor type, H (PTPRH), transcript variant 1, mRNA.,	2982	6	1	10	21	CPE002F6	PTPRH	F1	J21	sample	H91436-WT-05_OG	protein tyrosine phosphatase, receptor type, H	Homo sapiens protein tyrosine phosphatase, receptor type, H (PTPRH), transcript variant 2, mRNA.,Homo sapiens protein tyrosine phosphatase, receptor type, H (PTPRH), transcript variant 1, mRNA.,
IRAK4	7.66374	82.2421	28.2977	94.118								1224	10	1	4	6	CPE002EG	PPAP2C	J1	D6	H91436-MT-05_OG	phosphatidic acid phosphatase type 2C	2422	10	1	4	6	CPE002EG	PPAP2C	J1	D6	H91436-WT-05_CTF	phosphatidic acid phosphatase type 2C	Homo sapiens phosphatidic acid phosphatase type 2C (PPAP2C), transcript variant 3, mRNA.,Homo sapiens phosphatidic acid phosphatase type 2C (PPAP2C), transcript variant 2, mRNA.,Homo sapiens phosphatidic acid phosphatase type 2C (PPAP2C), transcript variant 1, mRNA.	2806	10	1	4	6	CPE002EG	PPAP2C	J1	D6	sample	H91436-WT-05_OG	phosphatidic acid phosphatase type 2C	Homo sapiens phosphatidic acid phosphatase type 2C (PPAP2C), transcript variant 3, mRNA.,Homo sapiens phosphatidic acid phosphatase type 2C (PPAP2C), transcript variant 2, mRNA.,Homo sapiens phosphatidic acid phosphatase type 2C (PPAP2C), transcript variant 1, mRNA.
IRAK4	12.2009	56.152	42.572	67.0102								1517								D24	H91436-MT-05_OG		2715								D24	H91436-WT-05_CTF			3099								D24	cells	H91436-WT-05_OG
ITPKA	6.96571	62.6728	2.19465	59.5486								666	1	2	7	4	CPE002EF	VRK3	A2	G4	H91436-MT-04_OG	vaccinia related kinase 3	1841	1	2	7	4	CPE002EF	VRK3	A2	G4	H91436-WT-04_CTF	vaccinia related kinase 3	Homo sapiens vaccinia related kinase 3 (VRK3), transcript variant 1, mRNA.,,Homo sapiens vaccinia related kinase 3 (VRK3), transcript variant 2, mRNA.,	2248	1	2	7	4	CPE002EF	VRK3	A2	G4	sample	H91436-WT-04_OG	vaccinia related kinase 3	Homo sapiens vaccinia related kinase 3 (VRK3), transcript variant 1, mRNA.,,Homo sapiens vaccinia related kinase 3 (VRK3), transcript variant 2, mRNA.,
ITPKA	18.0859	65.3867	18.2377	72.0256								576	14	5	13	12	CPE002DQ	MTMR11	N5	M12	H91436-MT-04_OG	myotubularin related protein 11	1751	14	5	13	12	CPE002DQ	MTMR11	N5	M12	H91436-WT-04_CTF	myotubularin related protein 11	Homo sapiens myotubularin related protein 11 (MTMR11), transcript variant 2, mRNA.,Homo sapiens myotubularin related protein 11 (MTMR11), transcript variant 1, mRNA.	2158	14	5	13	12	CPE002DQ	MTMR11	N5	M12	sample	H91436-WT-04_OG	myotubularin related protein 11	Homo sapiens myotubularin related protein 11 (MTMR11), transcript variant 2, mRNA.,Homo sapiens myotubularin related protein 11 (MTMR11), transcript variant 1, mRNA.
ITPKA	27.3248	87.5668	64.7511	84.1111								1578								O24	H91436-MT-05_OG		2776								O24	H91436-WT-05_CTF			3160								O24	cells	H91436-WT-05_OG
KIT	15.4584	69.1058	37.9371	79.6259								1367	11	14	9	17	CPE002F5	WNK4	K14	I17	H91436-MT-05_OG	WNK lysine deficient protein kinase 4	2565	11	14	9	17	CPE002F5	WNK4	K14	I17	H91436-WT-05_CTF	WNK lysine deficient protein kinase 4	Homo sapiens WNK lysine deficient protein kinase 4 (WNK4), mRNA.,	2949	11	14	9	17	CPE002F5	WNK4	K14	I17	sample	H91436-WT-05_OG	WNK lysine deficient protein kinase 4	Homo sapiens WNK lysine deficient protein kinase 4 (WNK4), mRNA.,
KIT	7.66374	86.1675	43.7094	79.9999								1539								F3	H91436-MT-05_OG		2737								F3	H91436-WT-05_CTF			3121								F3	cells IL6+	H91436-WT-05_OG
KIT	20.9069	82.3991	59.2749	72.866								806								O1	H91436-MT-04_OG		1981								O1	H91436-WT-04_CTF			2388								O1	cells	H91436-WT-04_OG
LYN	3.2494	72.3841	7.70877	82.0265								1362	9	20	8	15	CPE002F5	MPP5	I20	H15	H91436-MT-05_OG	membrane protein, palmitoylated 5 (MAGUK p55 subfamily member 5)	2560	9	20	8	15	CPE002F5	MPP5	I20	H15	H91436-WT-05_CTF	membrane protein, palmitoylated 5 (MAGUK p55 subfamily member 5)	Homo sapiens membrane protein, palmitoylated 5 (MAGUK p55 subfamily member 5) (MPP5), transcript variant 2, mRNA.,Homo sapiens membrane protein, palmitoylated 5 (MAGUK p55 subfamily member 5) (MPP5), transcript variant 1, mRNA.	2944	9	20	8	15	CPE002F5	MPP5	I20	H15	sample	H91436-WT-05_OG	membrane protein, palmitoylated 5 (MAGUK p55 subfamily member 5)	Homo sapiens membrane protein, palmitoylated 5 (MAGUK p55 subfamily member 5) (MPP5), transcript variant 2, mRNA.,Homo sapiens membrane protein, palmitoylated 5 (MAGUK p55 subfamily member 5) (MPP5), transcript variant 1, mRNA.
LYN	11.1539	61.8531	36.1173	59.2919								469	14	12	10	7	CPE002DO	STK10	N12	J7	H91436-MT-04_OG	serine/threonine kinase 10	1644	14	12	10	7	CPE002DO	STK10	N12	J7	H91436-WT-04_CTF	serine/threonine kinase 10	Homo sapiens serine/threonine kinase 10 (STK10), mRNA.	2051	14	12	10	7	CPE002DO	STK10	N12	J7	sample	H91436-WT-04_OG	serine/threonine kinase 10	Homo sapiens serine/threonine kinase 10 (STK10), mRNA.
LYN	10.5722	52.2405	69.0732	56.5691								1582								N24	H91436-MT-05_OG		2780								N24	H91436-WT-05_CTF			3164								N24	cells	H91436-WT-05_OG
MAGI3	84.2139	100.761	108.171	93.6489								1374	14	19	4	17	CPE002F5	TRIB2	N19	D17	H91436-MT-05_OG	tribbles homolog 2 (Drosophila)	2572	14	19	4	17	CPE002F5	TRIB2	N19	D17	H91436-WT-05_CTF	tribbles homolog 2 (Drosophila)	Homo sapiens tribbles pseudokinase 2 (TRIB2), transcript variant 1, mRNA.,	2956	14	19	4	17	CPE002F5	TRIB2	N19	D17	sample	H91436-WT-05_OG	tribbles homolog 2 (Drosophila)	Homo sapiens tribbles pseudokinase 2 (TRIB2), transcript variant 1, mRNA.,
MAGI3	42.565	97.0847	134.729	107.345								1316	13	17	2	9	CPE002F4	ACVRL1	M17	B9	H91436-MT-05_OG	activin A receptor type II-like 1	2514	13	17	2	9	CPE002F4	ACVRL1	M17	B9	H91436-WT-05_CTF	activin A receptor type II-like 1	Homo sapiens activin A receptor type II-like 1 (ACVRL1), transcript variant 1, mRNA.,Homo sapiens activin A receptor type II-like 1 (ACVRL1), transcript variant 2, mRNA.	2898	13	17	2	9	CPE002F4	ACVRL1	M17	B9	sample	H91436-WT-05_OG	activin A receptor type II-like 1	Homo sapiens activin A receptor type II-like 1 (ACVRL1), transcript variant 1, mRNA.,Homo sapiens activin A receptor type II-like 1 (ACVRL1), transcript variant 2, mRNA.
MAGI3	48.2813	82.9596	146.254	93.6305								809								O2	H91436-MT-04_OG		1984								O2	H91436-WT-04_CTF			2391								O2	neg1	H91436-WT-04_OG
MAP2K2	0.916159	80.6973	6.68733	93.9405								608	3	19	9	19	CPE002EE	PDGFRL	C19	I19	H91436-MT-04_OG	platelet-derived growth factor receptor-like	1783	3	19	9	19	CPE002EE	PDGFRL	C19	I19	H91436-WT-04_CTF	platelet-derived growth factor receptor-like	Homo sapiens platelet-derived growth factor receptor-like (PDGFRL), mRNA.	2190	3	19	9	19	CPE002EE	PDGFRL	C19	I19	sample	H91436-WT-04_OG	platelet-derived growth factor receptor-like	Homo sapiens platelet-derived growth factor receptor-like (PDGFRL), mRNA.
MAP2K2	4.28995	56.5654	17.0376	59.3489								1360	8	5	7	14	CPE002F5	AAK1	H5	G14	H91436-MT-05_OG	AP2 associated kinase 1	2558	8	5	7	14	CPE002F5	AAK1	H5	G14	H91436-WT-05_CTF	AP2 associated kinase 1	Homo sapiens AP2 associated kinase 1 (AAK1), mRNA.,	2942	8	5	7	14	CPE002F5	AAK1	H5	G14	sample	H91436-WT-05_OG	AP2 associated kinase 1	Homo sapiens AP2 associated kinase 1 (AAK1), mRNA.,
MAP2K2	22.5786	80.0116	67.1074	88.6722								1328	15	1	4	9	CPE002F4	ADRBK2	O1	D9	H91436-MT-05_OG	adrenergic, beta, receptor kinase 2	2526	15	1	4	9	CPE002F4	ADRBK2	O1	D9	H91436-WT-05_CTF	adrenergic, beta, receptor kinase 2	Homo sapiens adrenergic, beta, receptor kinase 2 (ADRBK2), mRNA.,	2910	15	1	4	9	CPE002F4	ADRBK2	O1	D9	sample	H91436-WT-05_OG	adrenergic, beta, receptor kinase 2	Homo sapiens adrenergic, beta, receptor kinase 2 (ADRBK2), mRNA.,
MAP2K4	3.47559	58.9529	6.63046	52.7273								1392	2	9	3	21	CPE002F6	PPP3R2	B9	C21	H91436-MT-05_OG	protein phosphatase 3 (formerly 2B), regulatory subunit B, beta isoform	2590	2	9	3	21	CPE002F6	PPP3R2	B9	C21	H91436-WT-05_CTF	protein phosphatase 3 (formerly 2B), regulatory subunit B, beta isoform		2974	2	9	3	21	CPE002F6	PPP3R2	B9	C21	sample	H91436-WT-05_OG	protein phosphatase 3 (formerly 2B), regulatory subunit B, beta isoform
MAP2K4	9.10041	90.6848	16.1319	98.5109								1354	6	3	15	16	CPE002F5	ZAK	F3	O16	H91436-MT-05_OG	sterile alpha motif and leucine zipper containing kinase AZK	2552	6	3	15	16	CPE002F5	ZAK	F3	O16	H91436-WT-05_CTF	sterile alpha motif and leucine zipper containing kinase AZK	Homo sapiens sterile alpha motif and leucine zipper containing kinase AZK (ZAK), transcript variant 1, mRNA.,Homo sapiens sterile alpha motif and leucine zipper containing kinase AZK (ZAK), transcript variant 2, mRNA.,	2936	6	3	15	16	CPE002F5	ZAK	F3	O16	sample	H91436-WT-05_OG	sterile alpha motif and leucine zipper containing kinase AZK	Homo sapiens sterile alpha motif and leucine zipper containing kinase AZK (ZAK), transcript variant 1, mRNA.,Homo sapiens sterile alpha motif and leucine zipper containing kinase AZK (ZAK), transcript variant 2, mRNA.,
MAP2K4	90.9615	104.94	36.9135	114.525								418	2	18	14	6	CPE002DO	PRKCI	B18	N6	H91436-MT-04_OG	protein kinase C, iota	1593	2	18	14	6	CPE002DO	PRKCI	B18	N6	H91436-WT-04_CTF	protein kinase C, iota	Homo sapiens protein kinase C, iota (PRKCI), mRNA.,	2000	2	18	14	6	CPE002DO	PRKCI	B18	N6	sample	H91436-WT-04_OG	protein kinase C, iota	Homo sapiens protein kinase C, iota (PRKCI), mRNA.,
MAP3K7	14.5277	63.2616	18.9711	52.6164								516	11	16	8	11	CPE002DP	WNK3	K16	H11	H91436-MT-04_OG	WNK lysine deficient protein kinase 3	1691	11	16	8	11	CPE002DP	WNK3	K16	H11	H91436-WT-04_CTF	WNK lysine deficient protein kinase 3	Homo sapiens WNK lysine deficient protein kinase 3 (WNK3), transcript variant 1, mRNA.,Homo sapiens WNK lysine deficient protein kinase 3 (WNK3), transcript variant 2, mRNA.	2098	11	16	8	11	CPE002DP	WNK3	K16	H11	sample	H91436-WT-04_OG	WNK lysine deficient protein kinase 3	Homo sapiens WNK lysine deficient protein kinase 3 (WNK3), transcript variant 1, mRNA.,Homo sapiens WNK lysine deficient protein kinase 3 (WNK3), transcript variant 2, mRNA.
MAP3K7	56.7443	88.8947	44.6628	84.0903								742								K23	H91436-MT-04_OG		1917								K23	H91436-WT-04_CTF			2324								K23	pos	H91436-WT-04_OG
MAP3K7	35.9338	75.4119	55.4814	81.9271								672	3	4	11	3	CPE002EF	STYK1	C4	K3	H91436-MT-04_OG	serine/threonine/tyrosine kinase 1	1847	3	4	11	3	CPE002EF	STYK1	C4	K3	H91436-WT-04_CTF	serine/threonine/tyrosine kinase 1	Homo sapiens serine/threonine/tyrosine kinase 1 (STYK1), mRNA.	2254	3	4	11	3	CPE002EF	STYK1	C4	K3	sample	H91436-WT-04_OG	serine/threonine/tyrosine kinase 1	Homo sapiens serine/threonine/tyrosine kinase 1 (STYK1), mRNA.
MAPK13	31.3966	81.2192	34.3543	85.1254								780								M24	H91436-MT-04_OG		1955								M24	H91436-WT-04_CTF			2362								M24	cells	H91436-WT-04_OG
MAPK13	11.608	77.9695	40.2971	88.338								652	14	15	8	17	CPE002EE	FGFR4	N15	H17	H91436-MT-04_OG	fibroblast growth factor receptor 4	1827	14	15	8	17	CPE002EE	FGFR4	N15	H17	H91436-WT-04_CTF	fibroblast growth factor receptor 4	Homo sapiens fibroblast growth factor receptor 4 (FGFR4), transcript variant 1, mRNA.,Homo sapiens fibroblast growth factor receptor 4 (FGFR4), transcript variant 2, mRNA.,,Homo sapiens fibroblast growth factor receptor 4 (FGFR4), transcript variant 3, mRNA.	2234	14	15	8	17	CPE002EE	FGFR4	N15	H17	sample	H91436-WT-04_OG	fibroblast growth factor receptor 4	Homo sapiens fibroblast growth factor receptor 4 (FGFR4), transcript variant 1, mRNA.,Homo sapiens fibroblast growth factor receptor 4 (FGFR4), transcript variant 2, mRNA.,,Homo sapiens fibroblast growth factor receptor 4 (FGFR4), transcript variant 3, mRNA.
MAPK13	26.7431	86.1929	97.9344	89.8927								1241	14	11	11	8	CPE002EG	PTPRT	N11	K8	H91436-MT-05_OG	protein tyrosine phosphatase, receptor type, T	2439	14	11	11	8	CPE002EG	PTPRT	N11	K8	H91436-WT-05_CTF	protein tyrosine phosphatase, receptor type, T	Homo sapiens protein tyrosine phosphatase, receptor type, T (PTPRT), transcript variant 2, mRNA.,,Homo sapiens protein tyrosine phosphatase, receptor type, T (PTPRT), transcript variant 1, mRNA.	2823	14	11	11	8	CPE002EG	PTPRT	N11	K8	sample	H91436-WT-05_OG	protein tyrosine phosphatase, receptor type, T	Homo sapiens protein tyrosine phosphatase, receptor type, T (PTPRT), transcript variant 2, mRNA.,,Homo sapiens protein tyrosine phosphatase, receptor type, T (PTPRT), transcript variant 1, mRNA.
MINPP1	6.15135	84.9644	13.5401	90.9419								1508								J2	H91436-MT-05_OG		2706								J2	H91436-WT-05_CTF			3090								J2	neg1	H91436-WT-05_OG
MINPP1	27.5938	83.6526	28.4842	88.5327								1528								D22	H91436-MT-05_OG		2726								D22	H91436-WT-05_CTF			3110								D22	cells IL6+	H91436-WT-05_OG
MINPP1	41.3854	73.2075	132.464	69.7087								573	14	2	13	13	CPE002DQ	PIK3R1	N2	M13	H91436-MT-04_OG	phosphoinositide-3-kinase, regulatory subunit 1 (p85 alpha)	1748	14	2	13	13	CPE002DQ	PIK3R1	N2	M13	H91436-WT-04_CTF	phosphoinositide-3-kinase, regulatory subunit 1 (p85 alpha)	Homo sapiens phosphoinositide-3-kinase, regulatory subunit 1 (alpha) (PIK3R1), transcript variant 1, mRNA.,Homo sapiens phosphoinositide-3-kinase, regulatory subunit 1 (alpha) (PIK3R1), transcript variant 3, mRNA.,Homo sapiens phosphoinositide-3-kinase, regulatory subunit 1 (alpha) (PIK3R1), transcript variant 4, mRNA.,,Homo sapiens phosphoinositide-3-kinase, regulatory subunit 1 (alpha) (PIK3R1)…	2155	14	2	13	13	CPE002DQ	PIK3R1	N2	M13	sample	H91436-WT-04_OG	phosphoinositide-3-kinase, regulatory subunit 1 (p85 alpha)	Homo sapiens phosphoinositide-3-kinase, regulatory subunit 1 (alpha) (PIK3R1), transcript variant 1, mRNA.,Homo sapiens phosphoinositide-3-kinase, regulatory subunit 1 (alpha) (PIK3R1), transcript variant 3, mRNA.,Homo sapiens phosphoinositide-3-kinase, regulatory subunit 1 (alpha) (PIK3R1), transcript variant 4, mRNA.,,Homo sapiens phosphoinositide-3-kinase, regulatory subunit 1 (alpha) (PIK3R1)…
MKNK2	31.3551	83.2876	67.7751	91.0313								1369	11	2	12	14	CPE002F5	CERK	K2	L14	H91436-MT-05_OG	ceramide kinase	2567	11	2	12	14	CPE002F5	CERK	K2	L14	H91436-WT-05_CTF	ceramide kinase	Homo sapiens ceramide kinase (CERK), mRNA.	2951	11	2	12	14	CPE002F5	CERK	K2	L14	sample	H91436-WT-05_OG	ceramide kinase	Homo sapiens ceramide kinase (CERK), mRNA.
MKNK2	39.4239	108.856	129.696	114.043								1418	12	19	13	17	CPE002F6	CTDSPL	L19	M17	H91436-MT-05_OG	CTD (carboxy-terminal domain, RNA polymerase II, polypeptide A) small phosphatase-like	2616	12	19	13	17	CPE002F6	CTDSPL	L19	M17	H91436-WT-05_CTF	CTD (carboxy-terminal domain, RNA polymerase II, polypeptide A) small phosphatase-like	Homo sapiens CTD (carboxy-terminal domain, RNA polymerase II, polypeptide A) small phosphatase-like (CTDSPL), transcript variant 2, mRNA.,Homo sapiens CTD (carboxy-terminal domain, RNA polymerase II, polypeptide A) small phosphatase-like (CTDSPL), transcript variant 1, mRNA.	3000	12	19	13	17	CPE002F6	CTDSPL	L19	M17	sample	H91436-WT-05_OG	CTD (carboxy-terminal domain, RNA polymerase II, polypeptide A) small phosphatase-like	Homo sapiens CTD (carboxy-terminal domain, RNA polymerase II, polypeptide A) small phosphatase-like (CTDSPL), transcript variant 2, mRNA.,Homo sapiens CTD (carboxy-terminal domain, RNA polymerase II, polypeptide A) small phosphatase-like (CTDSPL), transcript variant 1, mRNA.
MKNK2	138.544	101.135	197.911	100.21								617	6	10	8	18	CPE002EE	MAPK13	F10	H18	H91436-MT-04_OG	mitogen-activated protein kinase 13	1792	6	10	8	18	CPE002EE	MAPK13	F10	H18	H91436-WT-04_CTF	mitogen-activated protein kinase 13	Homo sapiens mitogen-activated protein kinase 13 (MAPK13), transcript variant 1, mRNA.	2199	6	10	8	18	CPE002EE	MAPK13	F10	H18	sample	H91436-WT-04_OG	mitogen-activated protein kinase 13	Homo sapiens mitogen-activated protein kinase 13 (MAPK13), transcript variant 1, mRNA.
MST1R	-1.24334	74.4153	5.78275	72.7979								1297	8	13	2	14	CPE002F4	ULK1	H13	B14	H91436-MT-05_OG	unc-51-like kinase 1 (C. elegans)	2495	8	13	2	14	CPE002F4	ULK1	H13	B14	H91436-WT-05_CTF	unc-51-like kinase 1 (C. elegans)	Homo sapiens unc-51 like autophagy activating kinase 1 (ULK1), mRNA.	2879	8	13	2	14	CPE002F4	ULK1	H13	B14	sample	H91436-WT-05_OG	unc-51-like kinase 1 (C. elegans)	Homo sapiens unc-51 like autophagy activating kinase 1 (ULK1), mRNA.
MST1R	2.77756	80.3186	20.3076	87.5566								1485								D2	H91436-MT-05_OG		2683								D2	H91436-WT-05_CTF			3067								D2	internal1	H91436-WT-05_OG
MST1R	159.95	113.823	237.606	120.075								1519								K2	H91436-MT-05_OG		2717								K2	H91436-WT-05_CTF			3101								K2	neg1	H91436-WT-05_OG
MTMR11	1.26424	69.347	16.8767	74.1478								678	5	22	15	22	CPE002EF	PBK	E22	O22	H91436-MT-04_OG	PDZ binding kinase	1853	5	22	15	22	CPE002EF	PBK	E22	O22	H91436-WT-04_CTF	PDZ binding kinase	Homo sapiens PDZ binding kinase (PBK), transcript variant 2, mRNA.,Homo sapiens PDZ binding kinase (PBK), transcript variant 1, mRNA.	2260	5	22	15	22	CPE002EF	PBK	E22	O22	sample	H91436-WT-04_OG	PDZ binding kinase	Homo sapiens PDZ binding kinase (PBK), transcript variant 2, mRNA.,Homo sapiens PDZ binding kinase (PBK), transcript variant 1, mRNA.
MTMR11	35.012	102.412	49.9273	118.996								1555								J3	H91436-MT-05_OG		2753								J3	H91436-WT-05_CTF			3137								J3	cells IL6+	H91436-WT-05_OG
MTMR11	59.085	98.8488	98.4462	96.397								1483								B3	H91436-MT-05_OG		2681								B3	H91436-WT-05_CTF			3065								B3	cells IL6+	H91436-WT-05_OG
MTMR3	21.5338	101.547	34.365	114.492								1261	1	15	13	9	CPE002F4	CLK2	A15	M9	H91436-MT-05_OG	CDC-like kinase 2	2459	1	15	13	9	CPE002F4	CLK2	A15	M9	H91436-WT-05_CTF	CDC-like kinase 2	Homo sapiens CDC-like kinase 2 (CLK2), mRNA.,	2843	1	15	13	9	CPE002F4	CLK2	A15	M9	sample	H91436-WT-05_OG	CDC-like kinase 2	Homo sapiens CDC-like kinase 2 (CLK2), mRNA.,
MTMR3	13.4806	89.9128	40.4962	102.001								489	3	2	9	10	CPE002DP	STK32B	C2	I10	H91436-MT-04_OG	serine/threonine kinase 32B	1664	3	2	9	10	CPE002DP	STK32B	C2	I10	H91436-WT-04_CTF	serine/threonine kinase 32B		2071	3	2	9	10	CPE002DP	STK32B	C2	I10	sample	H91436-WT-04_OG	serine/threonine kinase 32B
MTMR3	42.1168	96.848	65.2584	102.447								664	1	13	10	22	CPE002EF	MAPKAPK3	A13	J22	H91436-MT-04_OG	mitogen-activated protein kinase-activated protein kinase 3	1839	1	13	10	22	CPE002EF	MAPKAPK3	A13	J22	H91436-WT-04_CTF	mitogen-activated protein kinase-activated protein kinase 3	Homo sapiens mitogen-activated protein kinase-activated protein kinase 3 (MAPKAPK3), transcript variant 3, mRNA.,,Homo sapiens mitogen-activated protein kinase-activated protein kinase 3 (MAPKAPK3), transcript variant 1, mRNA.,Homo sapiens mitogen-activated protein kinase-activated protein kinase 3 (MAPKAPK3), transcript variant 2, mRNA.	2246	1	13	10	22	CPE002EF	MAPKAPK3	A13	J22	sample	H91436-WT-04_OG	mitogen-activated protein kinase-activated protein kinase 3	Homo sapiens mitogen-activated protein kinase-activated protein kinase 3 (MAPKAPK3), transcript variant 3, mRNA.,,Homo sapiens mitogen-activated protein kinase-activated protein kinase 3 (MAPKAPK3), transcript variant 1, mRNA.,Homo sapiens mitogen-activated protein kinase-activated protein kinase 3 (MAPKAPK3), transcript variant 2, mRNA.
MVK	11.5035	68.1239	25.2228	74.4626								1207	2	22	12	6	CPE002EG	PDE9A	B22	L6	H91436-MT-05_OG	phosphodiesterase 9A	2405	2	22	12	6	CPE002EG	PDE9A	B22	L6	H91436-WT-05_CTF	phosphodiesterase 9A	Homo sapiens phosphodiesterase 9A (PDE9A), transcript variant 1, mRNA.,Homo sapiens phosphodiesterase 9A (PDE9A), transcript variant 20, mRNA.,,Homo sapiens phosphodiesterase 9A (PDE9A), transcript variant 19, mRNA.,Homo sapiens phosphodiesterase 9A (PDE9A), transcript variant 18, mRNA.,Homo sapiens phosphodiesterase 9A (PDE9A), transcript variant 17, mRNA.,Homo sapiens phosphodiesterase 9A (PDE9…	2789	2	22	12	6	CPE002EG	PDE9A	B22	L6	sample	H91436-WT-05_OG	phosphodiesterase 9A	Homo sapiens phosphodiesterase 9A (PDE9A), transcript variant 1, mRNA.,Homo sapiens phosphodiesterase 9A (PDE9A), transcript variant 20, mRNA.,,Homo sapiens phosphodiesterase 9A (PDE9A), transcript variant 19, mRNA.,Homo sapiens phosphodiesterase 9A (PDE9A), transcript variant 18, mRNA.,Homo sapiens phosphodiesterase 9A (PDE9A), transcript variant 17, mRNA.,Homo sapiens phosphodiesterase 9A (PDE9…
MVK	34.0724	82.787	48.2021	96.2481								1548								M3	H91436-MT-05_OG		2746								M3	H91436-WT-05_CTF			3130								M3	cells IL6+	H91436-WT-05_OG
MVK	50.9413	68.0899	48.2874	70.2909								492	3	9	8	8	CPE002DP	CAMK1	C9	H8	H91436-MT-04_OG	calcium/calmodulin-dependent protein kinase I	1667	3	9	8	8	CPE002DP	CAMK1	C9	H8	H91436-WT-04_CTF	calcium/calmodulin-dependent protein kinase I	Homo sapiens calcium/calmodulin-dependent protein kinase I (CAMK1), mRNA.	2074	3	9	8	8	CPE002DP	CAMK1	C9	H8	sample	H91436-WT-04_OG	calcium/calmodulin-dependent protein kinase I	Homo sapiens calcium/calmodulin-dependent protein kinase I (CAMK1), mRNA.
NEK3	3.24291	119.926	13.0852	78.7161								428	3	22	12	5	CPE002DO	MAP3K3	C22	L5	H91436-MT-04_OG	mitogen-activated protein kinase kinase kinase 3	1603	3	22	12	5	CPE002DO	MAP3K3	C22	L5	H91436-WT-04_CTF	mitogen-activated protein kinase kinase kinase 3	Homo sapiens mitogen-activated protein kinase kinase kinase 3 (MAP3K3), transcript variant 1, mRNA.,,Homo sapiens mitogen-activated protein kinase kinase kinase 3 (MAP3K3), transcript variant 2, mRNA.,	2010	3	22	12	5	CPE002DO	MAP3K3	C22	L5	sample	H91436-WT-04_OG	mitogen-activated protein kinase kinase kinase 3	Homo sapiens mitogen-activated protein kinase kinase kinase 3 (MAP3K3), transcript variant 1, mRNA.,,Homo sapiens mitogen-activated protein kinase kinase kinase 3 (MAP3K3), transcript variant 2, mRNA.,
NEK3	45.5898	-18.6291	47.5481	120.043								1565								O3	H91436-MT-05_OG		2763								O3	H91436-WT-05_CTF			3147								O3	cells IL6+	H91436-WT-05_OG
NEK3	-0.929892	-17.9049	50.8518	73.5962								701	11	3	8	3	CPE002EF	STK17A	K3	H3	H91436-MT-04_OG	serine/threonine kinase 17a	1876	11	3	8	3	CPE002EF	STK17A	K3	H3	H91436-WT-04_CTF	serine/threonine kinase 17a	Homo sapiens serine/threonine kinase 17a (STK17A), mRNA.	2283	11	3	8	3	CPE002EF	STK17A	K3	H3	sample	H91436-WT-04_OG	serine/threonine kinase 17a	Homo sapiens serine/threonine kinase 17a (STK17A), mRNA.
NEK4	10.9212	57.5236	19.9095	65.7043								703	13	20	10	4	CPE002EF	YSK4	M20	J4	H91436-MT-04_OG	yeast Sps1/Ste20-related kinase 4 (S. cerevisiae)	1878	13	20	10	4	CPE002EF	YSK4	M20	J4	H91436-WT-04_CTF	yeast Sps1/Ste20-related kinase 4 (S. cerevisiae)	Homo sapiens mitogen-activated protein kinase kinase kinase 19 (MAP3K19), transcript variant 5, mRNA.,,Homo sapiens mitogen-activated protein kinase kinase kinase 19 (MAP3K19), transcript variant 1, mRNA.,Homo sapiens mitogen-activated protein kinase kinase kinase 19 (MAP3K19), transcript variant 4, mRNA.,Homo sapiens mitogen-activated protein kinase kinase kinase 19 (MAP3K19), transcript variant…	2285	13	20	10	4	CPE002EF	YSK4	M20	J4	sample	H91436-WT-04_OG	yeast Sps1/Ste20-related kinase 4 (S. cerevisiae)	Homo sapiens mitogen-activated protein kinase kinase kinase 19 (MAP3K19), transcript variant 5, mRNA.,,Homo sapiens mitogen-activated protein kinase kinase kinase 19 (MAP3K19), transcript variant 1, mRNA.,Homo sapiens mitogen-activated protein kinase kinase kinase 19 (MAP3K19), transcript variant 4, mRNA.,Homo sapiens mitogen-activated protein kinase kinase kinase 19 (MAP3K19), transcript variant…
NEK4	23.0203	50.9751	34.6956	47.1644								1306	10	6	14	11	CPE002F4	MAP4K2	J6	N11	H91436-MT-05_OG	mitogen-activated protein kinase kinase kinase kinase 2	2504	10	6	14	11	CPE002F4	MAP4K2	J6	N11	H91436-WT-05_CTF	mitogen-activated protein kinase kinase kinase kinase 2	Homo sapiens mitogen-activated protein kinase kinase kinase kinase 2 (MAP4K2), mRNA.,	2888	10	6	14	11	CPE002F4	MAP4K2	J6	N11	sample	H91436-WT-05_OG	mitogen-activated protein kinase kinase kinase kinase 2	Homo sapiens mitogen-activated protein kinase kinase kinase kinase 2 (MAP4K2), mRNA.,
NEK4	32.5044	92.6574	40.5539	92.975								670	3	19	9	21	CPE002EF	CASK	C19	I21	H91436-MT-04_OG	calcium/calmodulin-dependent serine protein kinase (MAGUK family)	1845	3	19	9	21	CPE002EF	CASK	C19	I21	H91436-WT-04_CTF	calcium/calmodulin-dependent serine protein kinase (MAGUK family)	Homo sapiens calcium/calmodulin-dependent serine protein kinase (MAGUK family) (CASK), transcript variant 1, mRNA.,,Homo sapiens calcium/calmodulin-dependent serine protein kinase (MAGUK family) (CASK), transcript variant 3, mRNA.,,Homo sapiens calcium/calmodulin-dependent serine protein kinase (MAGUK family) (CASK), transcript variant 2, mRNA.	2252	3	19	9	21	CPE002EF	CASK	C19	I21	sample	H91436-WT-04_OG	calcium/calmodulin-dependent serine protein kinase (MAGUK family)	Homo sapiens calcium/calmodulin-dependent serine protein kinase (MAGUK family) (CASK), transcript variant 1, mRNA.,,Homo sapiens calcium/calmodulin-dependent serine protein kinase (MAGUK family) (CASK), transcript variant 3, mRNA.,,Homo sapiens calcium/calmodulin-dependent serine protein kinase (MAGUK family) (CASK), transcript variant 2, mRNA.
NME4	38.4932	93.3048	23.4354	87.3696								549	7	5	8	12	CPE002DQ	DUSP8	G5	H12	H91436-MT-04_OG	dual specificity phosphatase 8	1724	7	5	8	12	CPE002DQ	DUSP8	G5	H12	H91436-WT-04_CTF	dual specificity phosphatase 8	Homo sapiens dual specificity phosphatase 8 (DUSP8), mRNA.,	2131	7	5	8	12	CPE002DQ	DUSP8	G5	H12	sample	H91436-WT-04_OG	dual specificity phosphatase 8	Homo sapiens dual specificity phosphatase 8 (DUSP8), mRNA.,
NME4	19.0262	67.029	47.8985	66.5481								1491								D3	H91436-MT-05_OG		2689								D3	H91436-WT-05_CTF			3073								D3	cells IL6+	H91436-WT-05_OG
NME4	137.729	93.3925	222.934	101.139								426	3	19	9	6	CPE002DO	PDGFRL	C19	I6	H91436-MT-04_OG	platelet-derived growth factor receptor-like	1601	3	19	9	6	CPE002DO	PDGFRL	C19	I6	H91436-WT-04_CTF	platelet-derived growth factor receptor-like	Homo sapiens platelet-derived growth factor receptor-like (PDGFRL), mRNA.	2008	3	19	9	6	CPE002DO	PDGFRL	C19	I6	sample	H91436-WT-04_OG	platelet-derived growth factor receptor-like	Homo sapiens platelet-derived growth factor receptor-like (PDGFRL), mRNA.
PBK	16.5054	77.2337	18.4593	77.8318								1439	16	3	15	17	CPE002F6	DUSP12	P3	O17	H91436-MT-05_OG	dual specificity phosphatase 12	2637	16	3	15	17	CPE002F6	DUSP12	P3	O17	H91436-WT-05_CTF	dual specificity phosphatase 12	Homo sapiens dual specificity phosphatase 12 (DUSP12), mRNA.	3021	16	3	15	17	CPE002F6	DUSP12	P3	O17	sample	H91436-WT-05_OG	dual specificity phosphatase 12	Homo sapiens dual specificity phosphatase 12 (DUSP12), mRNA.
PBK	10.0407	85.1559	36.9587	78.4409								1262	1	17	14	9	CPE002F4	CLK3	A17	N9	H91436-MT-05_OG	CDC-like kinase 3	2460	1	17	14	9	CPE002F4	CLK3	A17	N9	H91436-WT-05_CTF	CDC-like kinase 3	Homo sapiens CDC-like kinase 3 (CLK3), transcript variant 2, mRNA.,,Homo sapiens CDC-like kinase 3 (CLK3), transcript variant 1, mRNA.	2844	1	17	14	9	CPE002F4	CLK3	A17	N9	sample	H91436-WT-05_OG	CDC-like kinase 3	Homo sapiens CDC-like kinase 3 (CLK3), transcript variant 2, mRNA.,,Homo sapiens CDC-like kinase 3 (CLK3), transcript variant 1, mRNA.
PBK	86.308	115.469	101.83	115.114								458	11	9	9	4	CPE002DO	FRAP1	K9	I4	H91436-MT-04_OG	FK506 binding protein 12-rapamycin associated protein 1	1633	11	9	9	4	CPE002DO	FRAP1	K9	I4	H91436-WT-04_CTF	FK506 binding protein 12-rapamycin associated protein 1	Homo sapiens mechanistic target of rapamycin (serine/threonine kinase) (MTOR), mRNA.	2040	11	9	9	4	CPE002DO	FRAP1	K9	I4	sample	H91436-WT-04_OG	FK506 binding protein 12-rapamycin associated protein 1	Homo sapiens mechanistic target of rapamycin (serine/threonine kinase) (MTOR), mRNA.
PCTK2	8.82712	57.5559	19.9095	65.3461								599	2	16	13	19	CPE002EE	PRKCH	B16	M19	H91436-MT-04_OG	protein kinase C, eta	1774	2	16	13	19	CPE002EE	PRKCH	B16	M19	H91436-WT-04_CTF	protein kinase C, eta	Homo sapiens protein kinase C, eta (PRKCH), mRNA.,	2181	2	16	13	19	CPE002EE	PRKCH	B16	M19	sample	H91436-WT-04_OG	protein kinase C, eta	Homo sapiens protein kinase C, eta (PRKCH), mRNA.,
PCTK2	5.13008	74.8325	32.5674	93.8739								1250	15	18	6	6	CPE002EG	PDE2A	O18	F6	H91436-MT-05_OG	phosphodiesterase 2A, cGMP-stimulated	2448	15	18	6	6	CPE002EG	PDE2A	O18	F6	H91436-WT-05_CTF	phosphodiesterase 2A, cGMP-stimulated	Homo sapiens phosphodiesterase 2A, cGMP-stimulated (PDE2A), transcript variant 2, mRNA.,,Homo sapiens phosphodiesterase 2A, cGMP-stimulated (PDE2A), transcript variant 4, mRNA.,Homo sapiens phosphodiesterase 2A, cGMP-stimulated (PDE2A), transcript variant 1, mRNA.,Homo sapiens phosphodiesterase 2A, cGMP-stimulated (PDE2A), transcript variant 3, mRNA.,	2832	15	18	6	6	CPE002EG	PDE2A	O18	F6	sample	H91436-WT-05_OG	phosphodiesterase 2A, cGMP-stimulated	Homo sapiens phosphodiesterase 2A, cGMP-stimulated (PDE2A), transcript variant 2, mRNA.,,Homo sapiens phosphodiesterase 2A, cGMP-stimulated (PDE2A), transcript variant 4, mRNA.,Homo sapiens phosphodiesterase 2A, cGMP-stimulated (PDE2A), transcript variant 1, mRNA.,Homo sapiens phosphodiesterase 2A, cGMP-stimulated (PDE2A), transcript variant 3, mRNA.,
PCTK2	97.1274	90.998	115.479	86.8212								770								H1	H91436-MT-04_OG		1945								H1	H91436-WT-04_CTF			2352								H1	cells	H91436-WT-04_OG
PDE1B	-2.91506	65.8602	10.6363	63.8256								577	14	7	3	12	CPE002DQ	DUSP14	N7	C12	H91436-MT-04_OG	dual specificity phosphatase 14	1752	14	7	3	12	CPE002DQ	DUSP14	N7	C12	H91436-WT-04_CTF	dual specificity phosphatase 14	Homo sapiens dual specificity phosphatase 14 (DUSP14), mRNA.,	2159	14	7	3	12	CPE002DQ	DUSP14	N7	C12	sample	H91436-WT-04_OG	dual specificity phosphatase 14	Homo sapiens dual specificity phosphatase 14 (DUSP14), mRNA.,
PDE1B	87.9367	101.098	68.6466	99.8362								543	3	22	3	13	CPE002DQ	MTMR8	C22	C13	H91436-MT-04_OG	myotubularin related protein 8	1718	3	22	3	13	CPE002DQ	MTMR8	C22	C13	H91436-WT-04_CTF	myotubularin related protein 8	Homo sapiens myotubularin related protein 8 (MTMR8), mRNA.,	2125	3	22	3	13	CPE002DQ	MTMR8	C22	C13	sample	H91436-WT-04_OG	myotubularin related protein 8	Homo sapiens myotubularin related protein 8 (MTMR8), mRNA.,
PDE1B	46.8185	88.9447	103.522	104.336								584	16	16	3	14	CPE002DQ	PLCB2	P16	C14	H91436-MT-04_OG	phospholipase C, beta 2	1759	16	16	3	14	CPE002DQ	PLCB2	P16	C14	H91436-WT-04_CTF	phospholipase C, beta 2	Homo sapiens phospholipase C, beta 2 (PLCB2), transcript variant 1, mRNA.,Homo sapiens phospholipase C, beta 2 (PLCB2), transcript variant 3, mRNA.,Homo sapiens phospholipase C, beta 2 (PLCB2), transcript variant 2, mRNA.,Homo sapiens phospholipase C, beta 2 (PLCB2), transcript variant 4, mRNA.	2166	16	16	3	14	CPE002DQ	PLCB2	P16	C14	sample	H91436-WT-04_OG	phospholipase C, beta 2	Homo sapiens phospholipase C, beta 2 (PLCB2), transcript variant 1, mRNA.,Homo sapiens phospholipase C, beta 2 (PLCB2), transcript variant 3, mRNA.,Homo sapiens phospholipase C, beta 2 (PLCB2), transcript variant 2, mRNA.,Homo sapiens phospholipase C, beta 2 (PLCB2), transcript variant 4, mRNA.
PDE9A	10.3395	58.7659	12.1468	58.7372								540	2	9	3	15	CPE002DQ	PPP3R2	B9	C15	H91436-MT-04_OG	protein phosphatase 3 (formerly 2B), regulatory subunit B, beta isoform	1715	2	9	3	15	CPE002DQ	PPP3R2	B9	C15	H91436-WT-04_CTF	protein phosphatase 3 (formerly 2B), regulatory subunit B, beta isoform		2122	2	9	3	15	CPE002DQ	PPP3R2	B9	C15	sample	H91436-WT-04_OG	protein phosphatase 3 (formerly 2B), regulatory subunit B, beta isoform
PDE9A	12.6528	90.5458	44.5087	88.192								772								C2	H91436-MT-04_OG		1947								C2	H91436-WT-04_CTF			2354								C2	internal1	H91436-WT-04_OG
PDE9A	21.4293	84.6345	56.1419	91.2649								631	8	4	3	20	CPE002EE	PRKX	H4	C20	H91436-MT-04_OG	protein kinase, X-linked	1806	8	4	3	20	CPE002EE	PRKX	H4	C20	H91436-WT-04_CTF	protein kinase, X-linked	Homo sapiens protein kinase, X-linked (PRKX), mRNA.	2213	8	4	3	20	CPE002EE	PRKX	H4	C20	sample	H91436-WT-04_OG	protein kinase, X-linked	Homo sapiens protein kinase, X-linked (PRKX), mRNA.
PDIK1L	11.1539	89.22	23.2932	97.6111								442	7	2	3	5	CPE002DO	MST1R	G2	C5	H91436-MT-04_OG	macrophage stimulating 1 receptor (c-met-related tyrosine kinase)	1617	7	2	3	5	CPE002DO	MST1R	G2	C5	H91436-WT-04_CTF	macrophage stimulating 1 receptor (c-met-related tyrosine kinase)	Homo sapiens macrophage stimulating 1 receptor (c-met-related tyrosine kinase) (MST1R), transcript variant 2, mRNA.,,Homo sapiens macrophage stimulating 1 receptor (c-met-related tyrosine kinase) (MST1R), transcript variant 1, mRNA.,	2024	7	2	3	5	CPE002DO	MST1R	G2	C5	sample	H91436-WT-04_OG	macrophage stimulating 1 receptor (c-met-related tyrosine kinase)	Homo sapiens macrophage stimulating 1 receptor (c-met-related tyrosine kinase) (MST1R), transcript variant 2, mRNA.,,Homo sapiens macrophage stimulating 1 receptor (c-met-related tyrosine kinase) (MST1R), transcript variant 1, mRNA.,
PDIK1L	22.4386	89.4948	30.7716	107.574								431	4	11	3	4	CPE002DO	CDK4	D11	C4	H91436-MT-04_OG	cyclin-dependent kinase 4	1606	4	11	3	4	CPE002DO	CDK4	D11	C4	H91436-WT-04_CTF	cyclin-dependent kinase 4	Homo sapiens cyclin-dependent kinase 4 (CDK4), mRNA.	2013	4	11	3	4	CPE002DO	CDK4	D11	C4	sample	H91436-WT-04_OG	cyclin-dependent kinase 4	Homo sapiens cyclin-dependent kinase 4 (CDK4), mRNA.
PDIK1L	36.5792	94.6017	90.8361	97.2714								473	14	4	3	6	CPE002DO	NEK4	N4	C6	H91436-MT-04_OG	NIMA (never in mitosis gene a)-related kinase 4	1648	14	4	3	6	CPE002DO	NEK4	N4	C6	H91436-WT-04_CTF	NIMA (never in mitosis gene a)-related kinase 4	Homo sapiens NIMA-related kinase 4 (NEK4), transcript variant 2, mRNA.,Homo sapiens NIMA-related kinase 4 (NEK4), transcript variant 1, mRNA.,	2055	14	4	3	6	CPE002DO	NEK4	N4	C6	sample	H91436-WT-04_OG	NIMA (never in mitosis gene a)-related kinase 4	Homo sapiens NIMA-related kinase 4 (NEK4), transcript variant 2, mRNA.,Homo sapiens NIMA-related kinase 4 (NEK4), transcript variant 1, mRNA.,
PFTK1	4.52262	71.1978	19.028	69.5365								522	14	19	4	11	CPE002DP	TRIB2	N19	D11	H91436-MT-04_OG	tribbles homolog 2 (Drosophila)	1697	14	19	4	11	CPE002DP	TRIB2	N19	D11	H91436-WT-04_CTF	tribbles homolog 2 (Drosophila)	Homo sapiens tribbles pseudokinase 2 (TRIB2), transcript variant 1, mRNA.,	2104	14	19	4	11	CPE002DP	TRIB2	N19	D11	sample	H91436-WT-04_OG	tribbles homolog 2 (Drosophila)	Homo sapiens tribbles pseudokinase 2 (TRIB2), transcript variant 1, mRNA.,
PFTK1	46.1916	90.2525	45.1764	97.3947								558	11	18	4	12	CPE002DQ	DUSP18	K18	D12	H91436-MT-04_OG	dual specificity phosphatase 18	1733	11	18	4	12	CPE002DQ	DUSP18	K18	D12	H91436-WT-04_CTF	dual specificity phosphatase 18	Homo sapiens dual specificity phosphatase 18 (DUSP18), mRNA.,	2140	11	18	4	12	CPE002DQ	DUSP18	K18	D12	sample	H91436-WT-04_OG	dual specificity phosphatase 18	Homo sapiens dual specificity phosphatase 18 (DUSP18), mRNA.,
PFTK1	105.387	60.6501	117.099	63.4252								554	10	1	4	13	CPE002DQ	PPAP2C	J1	D13	H91436-MT-04_OG	phosphatidic acid phosphatase type 2C	1729	10	1	4	13	CPE002DQ	PPAP2C	J1	D13	H91436-WT-04_CTF	phosphatidic acid phosphatase type 2C	Homo sapiens phosphatidic acid phosphatase type 2C (PPAP2C), transcript variant 3, mRNA.,Homo sapiens phosphatidic acid phosphatase type 2C (PPAP2C), transcript variant 2, mRNA.,Homo sapiens phosphatidic acid phosphatase type 2C (PPAP2C), transcript variant 1, mRNA.	2136	10	1	4	13	CPE002DQ	PPAP2C	J1	D13	sample	H91436-WT-04_OG	phosphatidic acid phosphatase type 2C	Homo sapiens phosphatidic acid phosphatase type 2C (PPAP2C), transcript variant 3, mRNA.,Homo sapiens phosphatidic acid phosphatase type 2C (PPAP2C), transcript variant 2, mRNA.,Homo sapiens phosphatidic acid phosphatase type 2C (PPAP2C), transcript variant 1, mRNA.
PIK3R2	23.7279	76.5921	31.951	82.8151								538	2	3	4	15	CPE002DQ	PPP4C	B3	D15	H91436-MT-04_OG	protein phosphatase 4 (formerly X), catalytic subunit	1713	2	3	4	15	CPE002DQ	PPP4C	B3	D15	H91436-WT-04_CTF	protein phosphatase 4 (formerly X), catalytic subunit		2120	2	3	4	15	CPE002DQ	PPP4C	B3	D15	sample	H91436-WT-04_OG	protein phosphatase 4 (formerly X), catalytic subunit
PIK3R2	15.1604	97.1652	37.0357	101.227								585	16	18	4	14	CPE002DQ	PLCB3	P18	D14	H91436-MT-04_OG	phospholipase C, beta 3 (phosphatidylinositol-specific)	1760	16	18	4	14	CPE002DQ	PLCB3	P18	D14	H91436-WT-04_CTF	phospholipase C, beta 3 (phosphatidylinositol-specific)	Homo sapiens phospholipase C, beta 3 (phosphatidylinositol-specific) (PLCB3), transcript variant 2, mRNA.,Homo sapiens phospholipase C, beta 3 (phosphatidylinositol-specific) (PLCB3), transcript variant 1, mRNA.,	2167	16	18	4	14	CPE002DQ	PLCB3	P18	D14	sample	H91436-WT-04_OG	phospholipase C, beta 3 (phosphatidylinositol-specific)	Homo sapiens phospholipase C, beta 3 (phosphatidylinositol-specific) (PLCB3), transcript variant 2, mRNA.,Homo sapiens phospholipase C, beta 3 (phosphatidylinositol-specific) (PLCB3), transcript variant 1, mRNA.,
PIK3R2	15.9237	86.6731	99.1002	98.1784								658	15	1	4	16	CPE002EE	ADRBK2	O1	D16	H91436-MT-04_OG	adrenergic, beta, receptor kinase 2	1833	15	1	4	16	CPE002EE	ADRBK2	O1	D16	H91436-WT-04_CTF	adrenergic, beta, receptor kinase 2	Homo sapiens adrenergic, beta, receptor kinase 2 (ADRBK2), mRNA.,	2240	15	1	4	16	CPE002EE	ADRBK2	O1	D16	sample	H91436-WT-04_OG	adrenergic, beta, receptor kinase 2	Homo sapiens adrenergic, beta, receptor kinase 2 (ADRBK2), mRNA.,
PLCB2	19.1307	68.5476	14.6168	68.3815								614	4	17	4	17	CPE002EE	CDK8	D17	D17	H91436-MT-04_OG	cyclin-dependent kinase 8	1789	4	17	4	17	CPE002EE	CDK8	D17	D17	H91436-WT-04_CTF	cyclin-dependent kinase 8	Homo sapiens cyclin-dependent kinase 8 (CDK8), mRNA.,	2196	4	17	4	17	CPE002EE	CDK8	D17	D17	sample	H91436-WT-04_OG	cyclin-dependent kinase 8	Homo sapiens cyclin-dependent kinase 8 (CDK8), mRNA.,
PLCB2	12.2349	88.8447	44.3546	105.199								594	1	6	4	18	CPE002EE	MKNK2	A6	D18	H91436-MT-04_OG	MAP kinase interacting serine/threonine kinase 2	1769	1	6	4	18	CPE002EE	MKNK2	A6	D18	H91436-WT-04_CTF	MAP kinase interacting serine/threonine kinase 2	Homo sapiens MAP kinase interacting serine/threonine kinase 2 (MKNK2), transcript variant 1, mRNA.,,Homo sapiens MAP kinase interacting serine/threonine kinase 2 (MKNK2), transcript variant 2, mRNA.	2176	1	6	4	18	CPE002EE	MKNK2	A6	D18	sample	H91436-WT-04_OG	MAP kinase interacting serine/threonine kinase 2	Homo sapiens MAP kinase interacting serine/threonine kinase 2 (MKNK2), transcript variant 1, mRNA.,,Homo sapiens MAP kinase interacting serine/threonine kinase 2 (MKNK2), transcript variant 2, mRNA.
PLCB2	48.6146	94.5724	85.935	103.326								623	7	18	4	19	CPE002EE	NME4	G18	D19	H91436-MT-04_OG	non-metastatic cells 4, protein expressed in	1798	7	18	4	19	CPE002EE	NME4	G18	D19	H91436-WT-04_CTF	non-metastatic cells 4, protein expressed in	Homo sapiens NME/NM23 nucleoside diphosphate kinase 4 (NME4), transcript variant 2, mRNA.,Homo sapiens NME/NM23 nucleoside diphosphate kinase 4 (NME4), transcript variant 6, mRNA.,Homo sapiens NME/NM23 nucleoside diphosphate kinase 4 (NME4), transcript variant 5, mRNA.,Homo sapiens NME/NM23 nucleoside diphosphate kinase 4 (NME4), transcript variant 7, mRNA.,Homo sapiens NME/NM23 nucleoside diphos…	2205	7	18	4	19	CPE002EE	NME4	G18	D19	sample	H91436-WT-04_OG	non-metastatic cells 4, protein expressed in	Homo sapiens NME/NM23 nucleoside diphosphate kinase 4 (NME4), transcript variant 2, mRNA.,Homo sapiens NME/NM23 nucleoside diphosphate kinase 4 (NME4), transcript variant 6, mRNA.,Homo sapiens NME/NM23 nucleoside diphosphate kinase 4 (NME4), transcript variant 5, mRNA.,Homo sapiens NME/NM23 nucleoside diphosphate kinase 4 (NME4), transcript variant 7, mRNA.,Homo sapiens NME/NM23 nucleoside diphos…
PLCB3	25.8124	73.7586	23.9472	67.1402								704	14	19	4	4	CPE002EF	TRIB2	N19	D4	H91436-MT-04_OG	tribbles homolog 2 (Drosophila)	1879	14	19	4	4	CPE002EF	TRIB2	N19	D4	H91436-WT-04_CTF	tribbles homolog 2 (Drosophila)	Homo sapiens tribbles pseudokinase 2 (TRIB2), transcript variant 1, mRNA.,	2286	14	19	4	4	CPE002EF	TRIB2	N19	D4	sample	H91436-WT-04_OG	tribbles homolog 2 (Drosophila)	Homo sapiens tribbles pseudokinase 2 (TRIB2), transcript variant 1, mRNA.,
PLCB3	42.9527	100.139	45.8441	106.591								441	7	18	4	6	CPE002DO	NME4	G18	D6	H91436-MT-04_OG	non-metastatic cells 4, protein expressed in	1616	7	18	4	6	CPE002DO	NME4	G18	D6	H91436-WT-04_CTF	non-metastatic cells 4, protein expressed in	Homo sapiens NME/NM23 nucleoside diphosphate kinase 4 (NME4), transcript variant 2, mRNA.,Homo sapiens NME/NM23 nucleoside diphosphate kinase 4 (NME4), transcript variant 6, mRNA.,Homo sapiens NME/NM23 nucleoside diphosphate kinase 4 (NME4), transcript variant 5, mRNA.,Homo sapiens NME/NM23 nucleoside diphosphate kinase 4 (NME4), transcript variant 7, mRNA.,Homo sapiens NME/NM23 nucleoside diphos…	2023	7	18	4	6	CPE002DO	NME4	G18	D6	sample	H91436-WT-04_OG	non-metastatic cells 4, protein expressed in	Homo sapiens NME/NM23 nucleoside diphosphate kinase 4 (NME4), transcript variant 2, mRNA.,Homo sapiens NME/NM23 nucleoside diphosphate kinase 4 (NME4), transcript variant 6, mRNA.,Homo sapiens NME/NM23 nucleoside diphosphate kinase 4 (NME4), transcript variant 5, mRNA.,Homo sapiens NME/NM23 nucleoside diphosphate kinase 4 (NME4), transcript variant 7, mRNA.,Homo sapiens NME/NM23 nucleoside diphos…
PLCB3	28.1162	82.977	79.0231	82.5814								412	1	6	4	5	CPE002DO	MKNK2	A6	D5	H91436-MT-04_OG	MAP kinase interacting serine/threonine kinase 2	1587	1	6	4	5	CPE002DO	MKNK2	A6	D5	H91436-WT-04_CTF	MAP kinase interacting serine/threonine kinase 2	Homo sapiens MAP kinase interacting serine/threonine kinase 2 (MKNK2), transcript variant 1, mRNA.,,Homo sapiens MAP kinase interacting serine/threonine kinase 2 (MKNK2), transcript variant 2, mRNA.	1994	1	6	4	5	CPE002DO	MKNK2	A6	D5	sample	H91436-WT-04_OG	MAP kinase interacting serine/threonine kinase 2	Homo sapiens MAP kinase interacting serine/threonine kinase 2 (MKNK2), transcript variant 1, mRNA.,,Homo sapiens MAP kinase interacting serine/threonine kinase 2 (MKNK2), transcript variant 2, mRNA.
PPP1CB	5.96594	49.2323	17.8268	42.3115								446	8	20	4	7	CPE002DO	PTK6	H20	D7	H91436-MT-04_OG	PTK6 protein tyrosine kinase 6	1621	8	20	4	7	CPE002DO	PTK6	H20	D7	H91436-WT-04_CTF	PTK6 protein tyrosine kinase 6	Homo sapiens protein tyrosine kinase 6 (PTK6), transcript variant 1, mRNA.,,Homo sapiens protein tyrosine kinase 6 (PTK6), transcript variant 2, mRNA.,	2028	8	20	4	7	CPE002DO	PTK6	H20	D7	sample	H91436-WT-04_OG	PTK6 protein tyrosine kinase 6	Homo sapiens protein tyrosine kinase 6 (PTK6), transcript variant 1, mRNA.,,Homo sapiens protein tyrosine kinase 6 (PTK6), transcript variant 2, mRNA.,
PPP1CB	29.4189	64.8479	35.9182	64.5632								461	12	18	4	8	CPE002DO	SRC	L18	D8	H91436-MT-04_OG	v-src sarcoma (Schmidt-Ruppin A-2) viral oncogene homolog (avian)	1636	12	18	4	8	CPE002DO	SRC	L18	D8	H91436-WT-04_CTF	v-src sarcoma (Schmidt-Ruppin A-2) viral oncogene homolog (avian)	Homo sapiens v-src avian sarcoma (Schmidt-Ruppin A-2) viral oncogene homolog (SRC), transcript variant 1, mRNA.,Homo sapiens v-src avian sarcoma (Schmidt-Ruppin A-2) viral oncogene homolog (SRC), transcript variant 2, mRNA.	2043	12	18	4	8	CPE002DO	SRC	L18	D8	sample	H91436-WT-04_OG	v-src sarcoma (Schmidt-Ruppin A-2) viral oncogene homolog (avian)	Homo sapiens v-src avian sarcoma (Schmidt-Ruppin A-2) viral oncogene homolog (SRC), transcript variant 1, mRNA.,Homo sapiens v-src avian sarcoma (Schmidt-Ruppin A-2) viral oncogene homolog (SRC), transcript variant 2, mRNA.
PPP1CB	17.1455	84.7714	97.4873	82.867								511	9	22	4	9	CPE002DP	IPPK	I22	D9	H91436-MT-04_OG	inositol 1,3,4,5,6-pentakisphosphate 2-kinase	1686	9	22	4	9	CPE002DP	IPPK	I22	D9	H91436-WT-04_CTF	inositol 1,3,4,5,6-pentakisphosphate 2-kinase	Homo sapiens inositol 1,3,4,5,6-pentakisphosphate 2-kinase (IPPK), mRNA.,	2093	9	22	4	9	CPE002DP	IPPK	I22	D9	sample	H91436-WT-04_OG	inositol 1,3,4,5,6-pentakisphosphate 2-kinase	Homo sapiens inositol 1,3,4,5,6-pentakisphosphate 2-kinase (IPPK), mRNA.,
PPP2R3C	21.8472	79.16	43.1733	86.0665								676	5	11	5	3	CPE002EF	RIOK3	E11	E3	H91436-MT-04_OG	RIO kinase 3 (yeast)	1851	5	11	5	3	CPE002EF	RIOK3	E11	E3	H91436-WT-04_CTF	RIO kinase 3 (yeast)	Homo sapiens RIO kinase 3 (RIOK3), mRNA.,	2258	5	11	5	3	CPE002EF	RIOK3	E11	E3	sample	H91436-WT-04_OG	RIO kinase 3 (yeast)	Homo sapiens RIO kinase 3 (RIOK3), mRNA.,
PPP2R3C	66.5306	95.182	69.8409	91.766								477	15	9	5	3	CPE002DO	ALK	O9	E3	H91436-MT-04_OG	anaplastic lymphoma kinase (Ki-1)	1652	15	9	5	3	CPE002DO	ALK	O9	E3	H91436-WT-04_CTF	anaplastic lymphoma kinase (Ki-1)	Homo sapiens anaplastic lymphoma receptor tyrosine kinase (ALK), mRNA.,	2059	15	9	5	3	CPE002DO	ALK	O9	E3	sample	H91436-WT-04_OG	anaplastic lymphoma kinase (Ki-1)	Homo sapiens anaplastic lymphoma receptor tyrosine kinase (ALK), mRNA.,
PPP2R3C	46.1916	103.159	76.5578	114.191								425	3	18	5	5	CPE002DO	MARK3	C18	E5	H91436-MT-04_OG	MAP/microtubule affinity-regulating kinase 3	1600	3	18	5	5	CPE002DO	MARK3	C18	E5	H91436-WT-04_CTF	MAP/microtubule affinity-regulating kinase 3	Homo sapiens MAP/microtubule affinity-regulating kinase 3 (MARK3), transcript variant 5, mRNA.,Homo sapiens MAP/microtubule affinity-regulating kinase 3 (MARK3), transcript variant 2, mRNA.,,Homo sapiens MAP/microtubule affinity-regulating kinase 3 (MARK3), transcript variant 4, mRNA.,Homo sapiens MAP/microtubule affinity-regulating kinase 3 (MARK3), transcript variant 3, mRNA.,Homo sapiens MAP/m…	2007	3	18	5	5	CPE002DO	MARK3	C18	E5	sample	H91436-WT-04_OG	MAP/microtubule affinity-regulating kinase 3	Homo sapiens MAP/microtubule affinity-regulating kinase 3 (MARK3), transcript variant 5, mRNA.,Homo sapiens MAP/microtubule affinity-regulating kinase 3 (MARK3), transcript variant 2, mRNA.,,Homo sapiens MAP/microtubule affinity-regulating kinase 3 (MARK3), transcript variant 4, mRNA.,Homo sapiens MAP/microtubule affinity-regulating kinase 3 (MARK3), transcript variant 3, mRNA.,Homo sapiens MAP/m…
PPP4C	22.1607	94.1259	28.4071	110.086								641	12	11	6	17	CPE002EE	EPHA8	L11	F17	H91436-MT-04_OG	EPH receptor A8	1816	12	11	6	17	CPE002EE	EPHA8	L11	F17	H91436-WT-04_CTF	EPH receptor A8	Homo sapiens EPH receptor A8 (EPHA8), transcript variant 1, mRNA.,Homo sapiens EPH receptor A8 (EPHA8), transcript variant 2, mRNA.	2223	12	11	6	17	CPE002EE	EPHA8	L11	F17	sample	H91436-WT-04_OG	EPH receptor A8	Homo sapiens EPH receptor A8 (EPHA8), transcript variant 1, mRNA.,Homo sapiens EPH receptor A8 (EPHA8), transcript variant 2, mRNA.
PPP4C	26.3941	91.0557	33.615	91.392								634	9	6	6	20	CPE002EE	ROR1	I6	F20	H91436-MT-04_OG	receptor tyrosine kinase-like orphan receptor 1	1809	9	6	6	20	CPE002EE	ROR1	I6	F20	H91436-WT-04_CTF	receptor tyrosine kinase-like orphan receptor 1	Homo sapiens receptor tyrosine kinase-like orphan receptor 1 (ROR1), transcript variant 1, mRNA.,Homo sapiens receptor tyrosine kinase-like orphan receptor 1 (ROR1), transcript variant 2, mRNA.	2216	9	6	6	20	CPE002EE	ROR1	I6	F20	sample	H91436-WT-04_OG	receptor tyrosine kinase-like orphan receptor 1	Homo sapiens receptor tyrosine kinase-like orphan receptor 1 (ROR1), transcript variant 1, mRNA.,Homo sapiens receptor tyrosine kinase-like orphan receptor 1 (ROR1), transcript variant 2, mRNA.
PPP4C	13.1752	66.5402	43.7126	63.6698								471	14	16	6	3	CPE002DO	AURKC	N16	F3	H91436-MT-04_OG	aurora kinase C	1646	14	16	6	3	CPE002DO	AURKC	N16	F3	H91436-WT-04_CTF	aurora kinase C	Homo sapiens aurora kinase C (AURKC), transcript variant 3, mRNA.,,Homo sapiens aurora kinase C (AURKC), transcript variant 1, mRNA.,Homo sapiens aurora kinase C (AURKC), transcript variant 2, mRNA.	2053	14	16	6	3	CPE002DO	AURKC	N16	F3	sample	H91436-WT-04_OG	aurora kinase C	Homo sapiens aurora kinase C (AURKC), transcript variant 3, mRNA.,,Homo sapiens aurora kinase C (AURKC), transcript variant 1, mRNA.,Homo sapiens aurora kinase C (AURKC), transcript variant 2, mRNA.
PRKCD	89.5654	61.7353	18.4024	51.4531								1380	16	5	13	15	CPE002F5	NME7	P5	M15	H91436-MT-05_OG	non-metastatic cells 7, protein expressed in (nucleoside-diphosphate kinase)	2578	16	5	13	15	CPE002F5	NME7	P5	M15	H91436-WT-05_CTF	non-metastatic cells 7, protein expressed in (nucleoside-diphosphate kinase)	Homo sapiens NME/NM23 family member 7 (NME7), transcript variant 2, mRNA.,Homo sapiens NME/NM23 family member 7 (NME7), transcript variant 1, mRNA.,	2962	16	5	13	15	CPE002F5	NME7	P5	M15	sample	H91436-WT-05_OG	non-metastatic cells 7, protein expressed in (nucleoside-diphosphate kinase)	Homo sapiens NME/NM23 family member 7 (NME7), transcript variant 2, mRNA.,Homo sapiens NME/NM23 family member 7 (NME7), transcript variant 1, mRNA.,
PRKCD	13.0707	85.9901	30.9238	84.9178								1270	2	18	14	12	CPE002F4	PRKCI	B18	N12	H91436-MT-05_OG	protein kinase C, iota	2468	2	18	14	12	CPE002F4	PRKCI	B18	N12	H91436-WT-05_CTF	protein kinase C, iota	Homo sapiens protein kinase C, iota (PRKCI), mRNA.,	2852	2	18	14	12	CPE002F4	PRKCI	B18	N12	sample	H91436-WT-05_OG	protein kinase C, iota	Homo sapiens protein kinase C, iota (PRKCI), mRNA.,
PRKCD	17.3198	94.106	67.623	98.0643								515	11	14	9	11	CPE002DP	WNK4	K14	I11	H91436-MT-04_OG	WNK lysine deficient protein kinase 4	1690	11	14	9	11	CPE002DP	WNK4	K14	I11	H91436-WT-04_CTF	WNK lysine deficient protein kinase 4	Homo sapiens WNK lysine deficient protein kinase 4 (WNK4), mRNA.,	2097	11	14	9	11	CPE002DP	WNK4	K14	I11	sample	H91436-WT-04_OG	WNK lysine deficient protein kinase 4	Homo sapiens WNK lysine deficient protein kinase 4 (WNK4), mRNA.,
PRKCH	7.63766	74.2263	29.5371	74.0537								697	11	14	9	4	CPE002EF	WNK4	K14	I4	H91436-MT-04_OG	WNK lysine deficient protein kinase 4	1872	11	14	9	4	CPE002EF	WNK4	K14	I4	H91436-WT-04_CTF	WNK lysine deficient protein kinase 4	Homo sapiens WNK lysine deficient protein kinase 4 (WNK4), mRNA.,	2279	11	14	9	4	CPE002EF	WNK4	K14	I4	sample	H91436-WT-04_OG	WNK lysine deficient protein kinase 4	Homo sapiens WNK lysine deficient protein kinase 4 (WNK4), mRNA.,
PRKCH	33.1417	99.7424	34.3828	102.936								1472								N1	H91436-MT-05_OG		2670								N1	H91436-WT-05_CTF			3054								N1	cells	H91436-WT-05_OG
PRKCH	-1.99228	75.2664	45.5292	68.7694								1405	9	5	11	18	CPE002F6	INPP5D	I5	K18	H91436-MT-05_OG	inositol polyphosphate-5-phosphatase, 145kDa	2603	9	5	11	18	CPE002F6	INPP5D	I5	K18	H91436-WT-05_CTF	inositol polyphosphate-5-phosphatase, 145kDa	Homo sapiens inositol polyphosphate-5-phosphatase, 145kDa (INPP5D), transcript variant 2, mRNA.,,Homo sapiens inositol polyphosphate-5-phosphatase, 145kDa (INPP5D), transcript variant 1, mRNA.	2987	9	5	11	18	CPE002F6	INPP5D	I5	K18	sample	H91436-WT-05_OG	inositol polyphosphate-5-phosphatase, 145kDa	Homo sapiens inositol polyphosphate-5-phosphatase, 145kDa (INPP5D), transcript variant 2, mRNA.,,Homo sapiens inositol polyphosphate-5-phosphatase, 145kDa (INPP5D), transcript variant 1, mRNA.
PRKCI	12.6528	104.667	25.5053	118.231								1366	10	22	2	15	CPE002F5	EPHA6	J22	B15	H91436-MT-05_OG	EPH receptor A6	2564	10	22	2	15	CPE002F5	EPHA6	J22	B15	H91436-WT-05_CTF	EPH receptor A6	Homo sapiens EPH receptor A6 (EPHA6), transcript variant 2, mRNA.,,Homo sapiens EPH receptor A6 (EPHA6), transcript variant 3, mRNA.,Homo sapiens EPH receptor A6 (EPHA6), transcript variant 1, mRNA.	2948	10	22	2	15	CPE002F5	EPHA6	J22	B15	sample	H91436-WT-05_OG	EPH receptor A6	Homo sapiens EPH receptor A6 (EPHA6), transcript variant 2, mRNA.,,Homo sapiens EPH receptor A6 (EPHA6), transcript variant 3, mRNA.,Homo sapiens EPH receptor A6 (EPHA6), transcript variant 1, mRNA.
PRKCI	-0.479893	78.4391	27.6437	77.0393								1227	11	17	8	7	CPE002EG	PPM1A	K17	H7	H91436-MT-05_OG	protein phosphatase 1A (formerly 2C), magnesium-dependent, alpha isoform	2425	11	17	8	7	CPE002EG	PPM1A	K17	H7	H91436-WT-05_CTF	protein phosphatase 1A (formerly 2C), magnesium-dependent, alpha isoform	Homo sapiens protein phosphatase, Mg2+/Mn2+ dependent, 1A (PPM1A), transcript variant 3, mRNA.,Homo sapiens protein phosphatase, Mg2+/Mn2+ dependent, 1A (PPM1A), transcript variant 1, mRNA.,,Homo sapiens protein phosphatase, Mg2+/Mn2+ dependent, 1A (PPM1A), transcript variant 2, mRNA.	2809	11	17	8	7	CPE002EG	PPM1A	K17	H7	sample	H91436-WT-05_OG	protein phosphatase 1A (formerly 2C), magnesium-dependent, alpha isoform	Homo sapiens protein phosphatase, Mg2+/Mn2+ dependent, 1A (PPM1A), transcript variant 3, mRNA.,Homo sapiens protein phosphatase, Mg2+/Mn2+ dependent, 1A (PPM1A), transcript variant 1, mRNA.,,Homo sapiens protein phosphatase, Mg2+/Mn2+ dependent, 1A (PPM1A), transcript variant 2, mRNA.
PRKCI	16.1564	88.0586	50.9318	88.2349								752								L1	H91436-MT-04_OG		1927								L1	H91436-WT-04_CTF			2334								L1	cells	H91436-WT-04_OG
PTPN20B	37.9375	86.7744	35.2895	93.0269								769								J1	H91436-MT-04_OG		1944								J1	H91436-WT-04_CTF			2351								J1	cells	H91436-WT-04_OG
PTPN20B	24.0673	92.4504	41.6905	91.1131								1259	16	8	2	7	CPE002EG	PLA2G5	P8	B7	H91436-MT-05_OG	phospholipase A2, group V	2457	16	8	2	7	CPE002EG	PLA2G5	P8	B7	H91436-WT-05_CTF	phospholipase A2, group V	Homo sapiens phospholipase A2, group V (PLA2G5), mRNA.,	2841	16	8	2	7	CPE002EG	PLA2G5	P8	B7	sample	H91436-WT-05_OG	phospholipase A2, group V	Homo sapiens phospholipase A2, group V (PLA2G5), mRNA.,
PTPN20B	103.866	77.2612	176.891	80.9947								1484								B4	H91436-MT-05_OG		2682								B4	H91436-WT-05_CTF			3066								B4	cells IL6+	H91436-WT-05_OG
PTPN21	8.36903	58.2089	23.8874	56.4174								1319	13	4	7	12	CPE002F4	PGK2	M4	G12	H91436-MT-05_OG	phosphoglycerate kinase 2	2517	13	4	7	12	CPE002F4	PGK2	M4	G12	H91436-WT-05_CTF	phosphoglycerate kinase 2	Homo sapiens phosphoglycerate kinase 2 (PGK2), mRNA.	2901	13	4	7	12	CPE002F4	PGK2	M4	G12	sample	H91436-WT-05_OG	phosphoglycerate kinase 2	Homo sapiens phosphoglycerate kinase 2 (PGK2), mRNA.
PTPN21	50.1619	88.8121	45.0994	100.919								1489								H1	H91436-MT-05_OG		2687								H1	H91436-WT-05_CTF			3071								H1	cells	H91436-WT-05_OG
PTPN21	55.4785	100.4	55.652	96.3273								765								N24	H91436-MT-04_OG		1940								N24	H91436-WT-04_CTF			2347								N24	cells	H91436-WT-04_OG
PTPRH	3.2494	65.0065	4.06216	68.2225								597	2	10	11	19	CPE002EE	PRKCD	B10	K19	H91436-MT-04_OG	protein kinase C, delta	1772	2	10	11	19	CPE002EE	PRKCD	B10	K19	H91436-WT-04_CTF	protein kinase C, delta	Homo sapiens protein kinase C, delta (PRKCD), transcript variant 1, mRNA.,Homo sapiens protein kinase C, delta (PRKCD), transcript variant 2, mRNA.	2179	2	10	11	19	CPE002EE	PRKCD	B10	K19	sample	H91436-WT-04_OG	protein kinase C, delta	Homo sapiens protein kinase C, delta (PRKCD), transcript variant 1, mRNA.,Homo sapiens protein kinase C, delta (PRKCD), transcript variant 2, mRNA.
PTPRH	7.21973	51.7154	13.8721	60.6293								1387	2	20	11	19	CPE002F6	PDE8A	B20	K19	H91436-MT-05_OG	phosphodiesterase 8A	2585	2	20	11	19	CPE002F6	PDE8A	B20	K19	H91436-WT-05_CTF	phosphodiesterase 8A	Homo sapiens phosphodiesterase 8A (PDE8A), transcript variant 3, mRNA.,,Homo sapiens phosphodiesterase 8A (PDE8A), transcript variant 2, mRNA.,Homo sapiens phosphodiesterase 8A (PDE8A), transcript variant 1, mRNA.,	2969	2	20	11	19	CPE002F6	PDE8A	B20	K19	sample	H91436-WT-05_OG	phosphodiesterase 8A	Homo sapiens phosphodiesterase 8A (PDE8A), transcript variant 3, mRNA.,,Homo sapiens phosphodiesterase 8A (PDE8A), transcript variant 2, mRNA.,Homo sapiens phosphodiesterase 8A (PDE8A), transcript variant 1, mRNA.,
PTPRH	91.3105	90.6863	187.76	106.426								1244	14	21	14	4	CPE002EG	DUSP10	N21	N4	H91436-MT-05_OG	dual specificity phosphatase 10	2442	14	21	14	4	CPE002EG	DUSP10	N21	N4	H91436-WT-05_CTF	dual specificity phosphatase 10	Homo sapiens dual specificity phosphatase 10 (DUSP10), transcript variant 1, mRNA.	2826	14	21	14	4	CPE002EG	DUSP10	N21	N4	sample	H91436-WT-05_OG	dual specificity phosphatase 10	Homo sapiens dual specificity phosphatase 10 (DUSP10), transcript variant 1, mRNA.
PTPRT	11.8519	83.1888	26.9044	89.7532								644	12	22	12	20	CPE002EE	SRPK1	L22	L20	H91436-MT-04_OG	SFRS protein kinase 1	1819	12	22	12	20	CPE002EE	SRPK1	L22	L20	H91436-WT-04_CTF	SFRS protein kinase 1	Homo sapiens SRSF protein kinase 1 (SRPK1), transcript variant 1, mRNA.,	2226	12	22	12	20	CPE002EE	SRPK1	L22	L20	sample	H91436-WT-04_OG	SFRS protein kinase 1	Homo sapiens SRSF protein kinase 1 (SRPK1), transcript variant 1, mRNA.,
PTPRT	69.7001	107.758	39.0902	115.923								438	6	9	11	4	CPE002DO	ITPK1	F9	K4	H91436-MT-04_OG	inositol 1,3,4-triphosphate 5/6 kinase	1613	6	9	11	4	CPE002DO	ITPK1	F9	K4	H91436-WT-04_CTF	inositol 1,3,4-triphosphate 5/6 kinase	Homo sapiens inositol-tetrakisphosphate 1-kinase (ITPK1), transcript variant 1, mRNA.,,Homo sapiens inositol-tetrakisphosphate 1-kinase (ITPK1), transcript variant 3, mRNA.,,Homo sapiens inositol-tetrakisphosphate 1-kinase (ITPK1), transcript variant 2, mRNA.,	2020	6	9	11	4	CPE002DO	ITPK1	F9	K4	sample	H91436-WT-04_OG	inositol 1,3,4-triphosphate 5/6 kinase	Homo sapiens inositol-tetrakisphosphate 1-kinase (ITPK1), transcript variant 1, mRNA.,,Homo sapiens inositol-tetrakisphosphate 1-kinase (ITPK1), transcript variant 3, mRNA.,,Homo sapiens inositol-tetrakisphosphate 1-kinase (ITPK1), transcript variant 2, mRNA.,
PTPRT	39.1913	79.4858	49.4393	89.3731								635	9	7	15	16	CPE002EE	CDC2	I7	O16	H91436-MT-04_OG	cell division cycle 2, G1 to S and G2 to M	1810	9	7	15	16	CPE002EE	CDC2	I7	O16	H91436-WT-04_CTF	cell division cycle 2, G1 to S and G2 to M	Homo sapiens cyclin-dependent kinase 1 (CDK1), transcript variant 1, mRNA.,,Homo sapiens cyclin-dependent kinase 1 (CDK1), transcript variant 2, mRNA.,Homo sapiens cyclin-dependent kinase 1 (CDK1), transcript variant 5, mRNA.,Homo sapiens cyclin-dependent kinase 1 (CDK1), transcript variant 4, mRNA.	2217	9	7	15	16	CPE002EE	CDC2	I7	O16	sample	H91436-WT-04_OG	cell division cycle 2, G1 to S and G2 to M	Homo sapiens cyclin-dependent kinase 1 (CDK1), transcript variant 1, mRNA.,,Homo sapiens cyclin-dependent kinase 1 (CDK1), transcript variant 2, mRNA.,Homo sapiens cyclin-dependent kinase 1 (CDK1), transcript variant 5, mRNA.,Homo sapiens cyclin-dependent kinase 1 (CDK1), transcript variant 4, mRNA.
PTPRU	14.8767	78.4714	17.8906	84.9257								1263	1	22	13	10	CPE002F4	IGF1R	A22	M10	H91436-MT-05_OG	insulin-like growth factor 1 receptor	2461	1	22	13	10	CPE002F4	IGF1R	A22	M10	H91436-WT-05_CTF	insulin-like growth factor 1 receptor	Homo sapiens insulin-like growth factor 1 receptor (IGF1R), mRNA.,	2845	1	22	13	10	CPE002F4	IGF1R	A22	M10	sample	H91436-WT-05_OG	insulin-like growth factor 1 receptor	Homo sapiens insulin-like growth factor 1 receptor (IGF1R), mRNA.,
PTPRU	0.950789	98.6577	47.3592	104.907								1522								H4	H91436-MT-05_OG		2720								H4	H91436-WT-05_CTF			3104								H4	cells IL6+	H91436-WT-05_OG
PTPRU	64.5805	89.8766	95.5613	87.715								1490								C1	H91436-MT-05_OG		2688								C1	H91436-WT-05_CTF			3072								C1	cells	H91436-WT-05_OG
SRPK1	1.49785	79.3788	23.8335	91.3413								495	5	15	13	8	CPE002DP	CDKL1	E15	M8	H91436-MT-04_OG	cyclin-dependent kinase-like 1 (CDC2-related kinase)	1670	5	15	13	8	CPE002DP	CDKL1	E15	M8	H91436-WT-04_CTF	cyclin-dependent kinase-like 1 (CDC2-related kinase)	Homo sapiens cyclin-dependent kinase-like 1 (CDC2-related kinase) (CDKL1), transcript variant 1, mRNA.,Homo sapiens cyclin-dependent kinase-like 1 (CDC2-related kinase) (CDKL1), transcript variant 2, mRNA.,	2077	5	15	13	8	CPE002DP	CDKL1	E15	M8	sample	H91436-WT-04_OG	cyclin-dependent kinase-like 1 (CDC2-related kinase)	Homo sapiens cyclin-dependent kinase-like 1 (CDC2-related kinase) (CDKL1), transcript variant 1, mRNA.,Homo sapiens cyclin-dependent kinase-like 1 (CDC2-related kinase) (CDKL1), transcript variant 2, mRNA.,
SRPK1	21.6243	103.525	45.0174	110.43								542	3	20	13	14	CPE002DQ	PPP2R3C	C20	M14	H91436-MT-04_OG	protein phosphatase 2 (formerly 2A), regulatory subunit B, gamma	1717	3	20	13	14	CPE002DQ	PPP2R3C	C20	M14	H91436-WT-04_CTF	protein phosphatase 2 (formerly 2A), regulatory subunit B, gamma		2124	3	20	13	14	CPE002DQ	PPP2R3C	C20	M14	sample	H91436-WT-04_OG	protein phosphatase 2 (formerly 2A), regulatory subunit B, gamma
SRPK1	40.3406	99.2746	64.6678	112.639								539	2	4	8	13	CPE002DQ	PDE4C	B4	H13	H91436-MT-04_OG	phosphodiesterase 4C, cAMP-specific (phosphodiesterase E1 dunce homolog, Drosophila)	1714	2	4	8	13	CPE002DQ	PDE4C	B4	H13	H91436-WT-04_CTF	phosphodiesterase 4C, cAMP-specific (phosphodiesterase E1 dunce homolog, Drosophila)	Homo sapiens phosphodiesterase 4C, cAMP-specific (PDE4C), transcript variant 3, mRNA.,Homo sapiens phosphodiesterase 4C, cAMP-specific (PDE4C), transcript variant 1, mRNA.,,Homo sapiens phosphodiesterase 4C, cAMP-specific (PDE4C), transcript variant 2, mRNA.,	2121	2	4	8	13	CPE002DQ	PDE4C	B4	H13	sample	H91436-WT-04_OG	phosphodiesterase 4C, cAMP-specific (phosphodiesterase E1 dunce homolog, Drosophila)	Homo sapiens phosphodiesterase 4C, cAMP-specific (PDE4C), transcript variant 3, mRNA.,Homo sapiens phosphodiesterase 4C, cAMP-specific (PDE4C), transcript variant 1, mRNA.,,Homo sapiens phosphodiesterase 4C, cAMP-specific (PDE4C), transcript variant 2, mRNA.,
STK32B	3.8246	77.1991	11.0094	75.0297								1403	8	8	5	20	CPE002F6	PGGT1B	H8	E20	H91436-MT-05_OG	protein geranylgeranyltransferase type I, beta subunit	2601	8	8	5	20	CPE002F6	PGGT1B	H8	E20	H91436-WT-05_CTF	protein geranylgeranyltransferase type I, beta subunit	Homo sapiens protein geranylgeranyltransferase type I, beta subunit (PGGT1B), mRNA.,	2985	8	8	5	20	CPE002F6	PGGT1B	H8	E20	sample	H91436-WT-05_OG	protein geranylgeranyltransferase type I, beta subunit	Homo sapiens protein geranylgeranyltransferase type I, beta subunit (PGGT1B), mRNA.,
STK32B	-3.97002	88.2271	16.213	102.15								1318	13	2	6	12	CPE002F4	PFTK1	M2	F12	H91436-MT-05_OG	PFTAIRE protein kinase 1	2516	13	2	6	12	CPE002F4	PFTK1	M2	F12	H91436-WT-05_CTF	PFTAIRE protein kinase 1	Homo sapiens cyclin-dependent kinase 14 (CDK14), transcript variant 2, mRNA.,Homo sapiens cyclin-dependent kinase 14 (CDK14), transcript variant 4, mRNA.,Homo sapiens cyclin-dependent kinase 14 (CDK14), transcript variant 3, mRNA.,,Homo sapiens cyclin-dependent kinase 14 (CDK14), transcript variant 1, mRNA.	2900	13	2	6	12	CPE002F4	PFTK1	M2	F12	sample	H91436-WT-05_OG	PFTAIRE protein kinase 1	Homo sapiens cyclin-dependent kinase 14 (CDK14), transcript variant 2, mRNA.,Homo sapiens cyclin-dependent kinase 14 (CDK14), transcript variant 4, mRNA.,Homo sapiens cyclin-dependent kinase 14 (CDK14), transcript variant 3, mRNA.,,Homo sapiens cyclin-dependent kinase 14 (CDK14), transcript variant 1, mRNA.
STK32B	7.53317	91.2105	42.48	94.2665								1422	13	3	7	20	CPE002F6	PPP1CB	M3	G20	H91436-MT-05_OG	protein phosphatase 1, catalytic subunit, beta isoform	2620	13	3	7	20	CPE002F6	PPP1CB	M3	G20	H91436-WT-05_CTF	protein phosphatase 1, catalytic subunit, beta isoform	Homo sapiens protein phosphatase 1, catalytic subunit, beta isozyme (PPP1CB), transcript variant 3, mRNA.,,Homo sapiens protein phosphatase 1, catalytic subunit, beta isozyme (PPP1CB), transcript variant 1, mRNA.	3004	13	3	7	20	CPE002F6	PPP1CB	M3	G20	sample	H91436-WT-05_OG	protein phosphatase 1, catalytic subunit, beta isoform	Homo sapiens protein phosphatase 1, catalytic subunit, beta isozyme (PPP1CB), transcript variant 3, mRNA.,,Homo sapiens protein phosphatase 1, catalytic subunit, beta isozyme (PPP1CB), transcript variant 1, mRNA.
TGFBR2	3.94094	60.3476	16.4689	72.963								593	1	22	13	17	CPE002EE	IGF1R	A22	M17	H91436-MT-04_OG	insulin-like growth factor 1 receptor	1768	1	22	13	17	CPE002EE	IGF1R	A22	M17	H91436-WT-04_CTF	insulin-like growth factor 1 receptor	Homo sapiens insulin-like growth factor 1 receptor (IGF1R), mRNA.,	2175	1	22	13	17	CPE002EE	IGF1R	A22	M17	sample	H91436-WT-04_OG	insulin-like growth factor 1 receptor	Homo sapiens insulin-like growth factor 1 receptor (IGF1R), mRNA.,
TGFBR2	18.8173	102.518	46.4861	102.48								1315	12	4	8	13	CPE002F4	RPS6KA3	L4	H13	H91436-MT-05_OG	ribosomal protein S6 kinase, 90kDa, polypeptide 3	2513	12	4	8	13	CPE002F4	RPS6KA3	L4	H13	H91436-WT-05_CTF	ribosomal protein S6 kinase, 90kDa, polypeptide 3	Homo sapiens ribosomal protein S6 kinase, 90kDa, polypeptide 3 (RPS6KA3), mRNA.,	2897	12	4	8	13	CPE002F4	RPS6KA3	L4	H13	sample	H91436-WT-05_OG	ribosomal protein S6 kinase, 90kDa, polypeptide 3	Homo sapiens ribosomal protein S6 kinase, 90kDa, polypeptide 3 (RPS6KA3), mRNA.,
TGFBR2	36.8645	94.5678	47.7187	103.678								1214	4	13	9	8	CPE002EG	PTPRC	D13	I8	H91436-MT-05_OG	protein tyrosine phosphatase, receptor type, C	2412	4	13	9	8	CPE002EG	PTPRC	D13	I8	H91436-WT-05_CTF	protein tyrosine phosphatase, receptor type, C	Homo sapiens protein tyrosine phosphatase, receptor type, C (PTPRC), transcript variant 1, mRNA.,,Homo sapiens protein tyrosine phosphatase, receptor type, C (PTPRC), transcript variant 2, mRNA.,	2796	4	13	9	8	CPE002EG	PTPRC	D13	I8	sample	H91436-WT-05_OG	protein tyrosine phosphatase, receptor type, C	Homo sapiens protein tyrosine phosphatase, receptor type, C (PTPRC), transcript variant 1, mRNA.,,Homo sapiens protein tyrosine phosphatase, receptor type, C (PTPRC), transcript variant 2, mRNA.,
TPTE2	5.33905	89.1315	18.3404	91.0508								637	11	13	9	20	CPE002EE	RIOK2	K13	I20	H91436-MT-04_OG	RIO kinase 2 (yeast)	1812	11	13	9	20	CPE002EE	RIOK2	K13	I20	H91436-WT-04_CTF	RIO kinase 2 (yeast)	Homo sapiens RIO kinase 2 (RIOK2), transcript variant 1, mRNA.	2219	11	13	9	20	CPE002EE	RIOK2	K13	I20	sample	H91436-WT-04_OG	RIO kinase 2 (yeast)	Homo sapiens RIO kinase 2 (RIOK2), transcript variant 1, mRNA.
TPTE2	66.8796	83.3758	21.1037	77.2739								566	12	19	13	11	CPE002DQ	CTDSPL	L19	M11	H91436-MT-04_OG	CTD (carboxy-terminal domain, RNA polymerase II, polypeptide A) small phosphatase-like	1741	12	19	13	11	CPE002DQ	CTDSPL	L19	M11	H91436-WT-04_CTF	CTD (carboxy-terminal domain, RNA polymerase II, polypeptide A) small phosphatase-like	Homo sapiens CTD (carboxy-terminal domain, RNA polymerase II, polypeptide A) small phosphatase-like (CTDSPL), transcript variant 2, mRNA.,Homo sapiens CTD (carboxy-terminal domain, RNA polymerase II, polypeptide A) small phosphatase-like (CTDSPL), transcript variant 1, mRNA.	2148	12	19	13	11	CPE002DQ	CTDSPL	L19	M11	sample	H91436-WT-04_OG	CTD (carboxy-terminal domain, RNA polymerase II, polypeptide A) small phosphatase-like	Homo sapiens CTD (carboxy-terminal domain, RNA polymerase II, polypeptide A) small phosphatase-like (CTDSPL), transcript variant 2, mRNA.,Homo sapiens CTD (carboxy-terminal domain, RNA polymerase II, polypeptide A) small phosphatase-like (CTDSPL), transcript variant 1, mRNA.
TPTE2	7.11524	88.8426	25.8391	85.5538								1423	14	11	11	21	CPE002F6	PTPRT	N11	K21	H91436-MT-05_OG	protein tyrosine phosphatase, receptor type, T	2621	14	11	11	21	CPE002F6	PTPRT	N11	K21	H91436-WT-05_CTF	protein tyrosine phosphatase, receptor type, T	Homo sapiens protein tyrosine phosphatase, receptor type, T (PTPRT), transcript variant 2, mRNA.,,Homo sapiens protein tyrosine phosphatase, receptor type, T (PTPRT), transcript variant 1, mRNA.	3005	14	11	11	21	CPE002F6	PTPRT	N11	K21	sample	H91436-WT-05_OG	protein tyrosine phosphatase, receptor type, T	Homo sapiens protein tyrosine phosphatase, receptor type, T (PTPRT), transcript variant 2, mRNA.,,Homo sapiens protein tyrosine phosphatase, receptor type, T (PTPRT), transcript variant 1, mRNA.
TTBK2	-3.73735	73.8971	9.2749	78.1614								1557								M24	H91436-MT-05_OG		2755								M24	H91436-WT-05_CTF			3139								M24	cells	H91436-WT-05_OG
TTBK2	44.5199	90.8303	47.4106	81.0174								1325	14	4	3	12	CPE002F4	NEK4	N4	C12	H91436-MT-05_OG	NIMA (never in mitosis gene a)-related kinase 4	2523	14	4	3	12	CPE002F4	NEK4	N4	C12	H91436-WT-05_CTF	NIMA (never in mitosis gene a)-related kinase 4	Homo sapiens NIMA-related kinase 4 (NEK4), transcript variant 1, mRNA.,	2907	14	4	3	12	CPE002F4	NEK4	N4	C12	sample	H91436-WT-05_OG	NIMA (never in mitosis gene a)-related kinase 4	Homo sapiens NIMA-related kinase 4 (NEK4), transcript variant 1, mRNA.,
TTBK2	144.593	64.9288	183.239	64.4871								460	12	14	10	5	CPE002DO	MAP2K4	L14	J5	H91436-MT-04_OG	mitogen-activated protein kinase kinase 4	1635	12	14	10	5	CPE002DO	MAP2K4	L14	J5	H91436-WT-04_CTF	mitogen-activated protein kinase kinase 4	Homo sapiens mitogen-activated protein kinase kinase 4 (MAP2K4), transcript variant 1, mRNA.,	2042	12	14	10	5	CPE002DO	MAP2K4	L14	J5	sample	H91436-WT-04_OG	mitogen-activated protein kinase kinase 4	Homo sapiens mitogen-activated protein kinase kinase 4 (MAP2K4), transcript variant 1, mRNA.,
TXK	1.61418	68.9927	13.9666	79.068								1246	14	5	13	5	CPE002EG	MTMR11	N5	M5	H91436-MT-05_OG	myotubularin related protein 11	2444	14	5	13	5	CPE002EG	MTMR11	N5	M5	H91436-WT-05_CTF	myotubularin related protein 11	Homo sapiens myotubularin related protein 11 (MTMR11), transcript variant 2, mRNA.,Homo sapiens myotubularin related protein 11 (MTMR11), transcript variant 1, mRNA.	2828	14	5	13	5	CPE002EG	MTMR11	N5	M5	sample	H91436-WT-05_OG	myotubularin related protein 11	Homo sapiens myotubularin related protein 11 (MTMR11), transcript variant 2, mRNA.,Homo sapiens myotubularin related protein 11 (MTMR11), transcript variant 1, mRNA.
TXK	-3.43747	87.4261	28.3301	92.3293								1545								I3	H91436-MT-05_OG		2743								I3	H91436-WT-05_CTF			3127								I3	cells IL6+	H91436-WT-05_OG
TXK	47.1022	95.9532	56.8747	90.2953								1473								I1	H91436-MT-05_OG		2671								I1	H91436-WT-05_CTF			3055								I1	cells	H91436-WT-05_OG
ULK1	31.2803	92.4966	21.5018	108.23								1218	6	1	10	8	CPE002EG	PTPRH	F1	J8	H91436-MT-05_OG	protein tyrosine phosphatase, receptor type, H	2416	6	1	10	8	CPE002EG	PTPRH	F1	J8	H91436-WT-05_CTF	protein tyrosine phosphatase, receptor type, H	Homo sapiens protein tyrosine phosphatase, receptor type, H (PTPRH), transcript variant 2, mRNA.,Homo sapiens protein tyrosine phosphatase, receptor type, H (PTPRH), transcript variant 1, mRNA.,	2800	6	1	10	8	CPE002EG	PTPRH	F1	J8	sample	H91436-WT-05_OG	protein tyrosine phosphatase, receptor type, H	Homo sapiens protein tyrosine phosphatase, receptor type, H (PTPRH), transcript variant 2, mRNA.,Homo sapiens protein tyrosine phosphatase, receptor type, H (PTPRH), transcript variant 1, mRNA.,
ULK1	11.608	-17.9397	26.1729	76.2505								800								O24	H91436-MT-04_OG		1975								O24	H91436-WT-04_CTF			2382								O24	cells	H91436-WT-04_OG
ULK1	39.6566	-18.4882	72.6275	109.431								1552								O23	H91436-MT-05_OG		2750								O23	H91436-WT-05_CTF			3134								O23	pos	H91436-WT-05_OG
YES1	6.15135	73.1629	13.1989	87.2903								1435	15	3	12	20	CPE002F6	PPP2R1B	O3	L20	H91436-MT-05_OG	protein phosphatase 2 (formerly 2A), regulatory subunit A, beta isoform	2633	15	3	12	20	CPE002F6	PPP2R1B	O3	L20	H91436-WT-05_CTF	protein phosphatase 2 (formerly 2A), regulatory subunit A, beta isoform	Homo sapiens protein phosphatase 2, regulatory subunit A, beta (PPP2R1B), transcript variant 4, mRNA.,Homo sapiens protein phosphatase 2, regulatory subunit A, beta (PPP2R1B), transcript variant 5, mRNA.,Homo sapiens protein phosphatase 2, regulatory subunit A, beta (PPP2R1B), transcript variant 3, mRNA.,Homo sapiens protein phosphatase 2, regulatory subunit A, beta (PPP2R1B), transcript variant …	3017	15	3	12	20	CPE002F6	PPP2R1B	O3	L20	sample	H91436-WT-05_OG	protein phosphatase 2 (formerly 2A), regulatory subunit A, beta isoform	Homo sapiens protein phosphatase 2, regulatory subunit A, beta (PPP2R1B), transcript variant 4, mRNA.,Homo sapiens protein phosphatase 2, regulatory subunit A, beta (PPP2R1B), transcript variant 5, mRNA.,Homo sapiens protein phosphatase 2, regulatory subunit A, beta (PPP2R1B), transcript variant 3, mRNA.,Homo sapiens protein phosphatase 2, regulatory subunit A, beta (PPP2R1B), transcript variant …
YES1	19.0262	82.5229	44.9966	74.5794								1202	1	6	7	8	CPE002EG	PTPN22	A6	G8	H91436-MT-05_OG	protein tyrosine phosphatase, non-receptor type 22 (lymphoid)	2400	1	6	7	8	CPE002EG	PTPN22	A6	G8	H91436-WT-05_CTF	protein tyrosine phosphatase, non-receptor type 22 (lymphoid)	Homo sapiens protein tyrosine phosphatase, non-receptor type 22 (lymphoid) (PTPN22), transcript variant 2, mRNA.,Homo sapiens protein tyrosine phosphatase, non-receptor type 22 (lymphoid) (PTPN22), transcript variant 3, mRNA.,Homo sapiens protein tyrosine phosphatase, non-receptor type 22 (lymphoid) (PTPN22), transcript variant 1, mRNA.,	2784	1	6	7	8	CPE002EG	PTPN22	A6	G8	sample	H91436-WT-05_OG	protein tyrosine phosphatase, non-receptor type 22 (lymphoid)	Homo sapiens protein tyrosine phosphatase, non-receptor type 22 (lymphoid) (PTPN22), transcript variant 2, mRNA.,Homo sapiens protein tyrosine phosphatase, non-receptor type 22 (lymphoid) (PTPN22), transcript variant 3, mRNA.,Homo sapiens protein tyrosine phosphatase, non-receptor type 22 (lymphoid) (PTPN22), transcript variant 1, mRNA.,
YES1	62.6914	92.5913	105.811	120.392								1432	15	18	6	19	CPE002F6	PDE2A	O18	F19	H91436-MT-05_OG	phosphodiesterase 2A, cGMP-stimulated	2630	15	18	6	19	CPE002F6	PDE2A	O18	F19	H91436-WT-05_CTF	phosphodiesterase 2A, cGMP-stimulated	Homo sapiens phosphodiesterase 2A, cGMP-stimulated (PDE2A), transcript variant 2, mRNA.,,Homo sapiens phosphodiesterase 2A, cGMP-stimulated (PDE2A), transcript variant 4, mRNA.,Homo sapiens phosphodiesterase 2A, cGMP-stimulated (PDE2A), transcript variant 1, mRNA.,Homo sapiens phosphodiesterase 2A, cGMP-stimulated (PDE2A), transcript variant 3, mRNA.,	3014	15	18	6	19	CPE002F6	PDE2A	O18	F19	sample	H91436-WT-05_OG	phosphodiesterase 2A, cGMP-stimulated	Homo sapiens phosphodiesterase 2A, cGMP-stimulated (PDE2A), transcript variant 2, mRNA.,,Homo sapiens phosphodiesterase 2A, cGMP-stimulated (PDE2A), transcript variant 4, mRNA.,Homo sapiens phosphodiesterase 2A, cGMP-stimulated (PDE2A), transcript variant 1, mRNA.,Homo sapiens phosphodiesterase 2A, cGMP-stimulated (PDE2A), transcript variant 3, mRNA.,
ZAK	9.62282	83.948	8.04262	86.3813								1378	16	11	4	16	CPE002F5	PACSIN1	P11	D16	H91436-MT-05_OG	protein kinase C and casein kinase substrate in neurons 1	2576	16	11	4	16	CPE002F5	PACSIN1	P11	D16	H91436-WT-05_CTF	protein kinase C and casein kinase substrate in neurons 1	Homo sapiens protein kinase C and casein kinase substrate in neurons 1 (PACSIN1), transcript variant 1, mRNA.,Homo sapiens protein kinase C and casein kinase substrate in neurons 1 (PACSIN1), transcript variant 2, mRNA.	2960	16	11	4	16	CPE002F5	PACSIN1	P11	D16	sample	H91436-WT-05_OG	protein kinase C and casein kinase substrate in neurons 1	Homo sapiens protein kinase C and casein kinase substrate in neurons 1 (PACSIN1), transcript variant 1, mRNA.,Homo sapiens protein kinase C and casein kinase substrate in neurons 1 (PACSIN1), transcript variant 2, mRNA.
ZAK	8.12909	85.6987	30.3735	87.7468								1242	14	18	14	8	CPE002EG	TAF9	N18	N8	H91436-MT-05_OG	TAF9 RNA polymerase II, TATA box binding protein (TBP)-associated factor, 32kDa	2440	14	18	14	8	CPE002EG	TAF9	N18	N8	H91436-WT-05_CTF	TAF9 RNA polymerase II, TATA box binding protein (TBP)-associated factor, 32kDa	Homo sapiens TAF9 RNA polymerase II, TATA box binding protein (TBP)-associated factor, 32kDa (TAF9), transcript variant 1, mRNA.,,Homo sapiens TAF9 RNA polymerase II, TATA box binding protein (TBP)-associated factor, 32kDa (TAF9), transcript variant 4, mRNA.,	2824	14	18	14	8	CPE002EG	TAF9	N18	N8	sample	H91436-WT-05_OG	TAF9 RNA polymerase II, TATA box binding protein (TBP)-associated factor, 32kDa	Homo sapiens TAF9 RNA polymerase II, TATA box binding protein (TBP)-associated factor, 32kDa (TAF9), transcript variant 1, mRNA.,,Homo sapiens TAF9 RNA polymerase II, TATA box binding protein (TBP)-associated factor, 32kDa (TAF9), transcript variant 4, mRNA.,
ZAK	8.82712	88.6959	34.6103	80.3644								472	14	22	13	5	CPE002DO	MAP3K7	N22	M5	H91436-MT-04_OG	mitogen-activated protein kinase kinase kinase 7	1647	14	22	13	5	CPE002DO	MAP3K7	N22	M5	H91436-WT-04_CTF	mitogen-activated protein kinase kinase kinase 7	Homo sapiens mitogen-activated protein kinase kinase kinase 7 (MAP3K7), transcript variant A, mRNA.,,Homo sapiens mitogen-activated protein kinase kinase kinase 7 (MAP3K7), transcript variant B, mRNA.,Homo sapiens mitogen-activated protein kinase kinase kinase 7 (MAP3K7), transcript variant D, mRNA.,Homo sapiens mitogen-activated protein kinase kinase kinase 7 (MAP3K7), transcript variant C, mRNA.	2054	14	22	13	5	CPE002DO	MAP3K7	N22	M5	sample	H91436-WT-04_OG	mitogen-activated protein kinase kinase kinase 7	Homo sapiens mitogen-activated protein kinase kinase kinase 7 (MAP3K7), transcript variant A, mRNA.,,Homo sapiens mitogen-activated protein kinase kinase kinase 7 (MAP3K7), transcript variant B, mRNA.,Homo sapiens mitogen-activated protein kinase kinase kinase 7 (MAP3K7), transcript variant D, mRNA.,Homo sapiens mitogen-activated protein kinase kinase kinase 7 (MAP3K7), transcript variant C, mRNA.
DUSP13	43.1616	59.1083	56.6298	76.0915								559	11	19	9	14	CPE002DQ	PPM1B	K19	I14	H91436-MT-04_OG	protein phosphatase 1B (formerly 2C), magnesium-dependent, beta isoform	1734	11	19	9	14	CPE002DQ	PPM1B	K19	I14	H91436-WT-04_CTF	protein phosphatase 1B (formerly 2C), magnesium-dependent, beta isoform	Homo sapiens protein phosphatase, Mg2+/Mn2+ dependent, 1B (PPM1B), transcript variant 2, mRNA.,Homo sapiens protein phosphatase, Mg2+/Mn2+ dependent, 1B (PPM1B), transcript variant 5, mRNA.,,Homo sapiens protein phosphatase, Mg2+/Mn2+ dependent, 1B (PPM1B), transcript variant 1, mRNA.,Homo sapiens protein phosphatase, Mg2+/Mn2+ dependent, 1B (PPM1B), transcript variant 3, mRNA.	2141	11	19	9	14	CPE002DQ	PPM1B	K19	I14	sample	H91436-WT-04_OG	protein phosphatase 1B (formerly 2C), magnesium-dependent, beta isoform	Homo sapiens protein phosphatase, Mg2+/Mn2+ dependent, 1B (PPM1B), transcript variant 2, mRNA.,Homo sapiens protein phosphatase, Mg2+/Mn2+ dependent, 1B (PPM1B), transcript variant 5, mRNA.,,Homo sapiens protein phosphatase, Mg2+/Mn2+ dependent, 1B (PPM1B), transcript variant 1, mRNA.,Homo sapiens protein phosphatase, Mg2+/Mn2+ dependent, 1B (PPM1B), transcript variant 3, mRNA.
DUSP13	46.4006	-17.9136	114.385	104.19								463	12	4	8	7	CPE002DO	RPS6KA3	L4	H7	H91436-MT-04_OG	ribosomal protein S6 kinase, 90kDa, polypeptide 3	1638	12	4	8	7	CPE002DO	RPS6KA3	L4	H7	H91436-WT-04_CTF	ribosomal protein S6 kinase, 90kDa, polypeptide 3	Homo sapiens ribosomal protein S6 kinase, 90kDa, polypeptide 3 (RPS6KA3), mRNA.,	2045	12	4	8	7	CPE002DO	RPS6KA3	L4	H7	sample	H91436-WT-04_OG	ribosomal protein S6 kinase, 90kDa, polypeptide 3	Homo sapiens ribosomal protein S6 kinase, 90kDa, polypeptide 3 (RPS6KA3), mRNA.,
DUSP13	79.444	118.365	136.208	117.555								781								H2	H91436-MT-04_OG		1956								H2	H91436-WT-04_CTF			2363								H2	neg1	H91436-WT-04_OG
DUSP14	49.744	95.8574	80.3585	100.646								475	14	8	11	7	CPE002DO	STK4	N8	K7	H91436-MT-04_OG	serine/threonine kinase 4	1650	14	8	11	7	CPE002DO	STK4	N8	K7	H91436-WT-04_CTF	serine/threonine kinase 4	Homo sapiens serine/threonine kinase 4 (STK4), mRNA.,	2057	14	8	11	7	CPE002DO	STK4	N8	K7	sample	H91436-WT-04_OG	serine/threonine kinase 4	Homo sapiens serine/threonine kinase 4 (STK4), mRNA.,
DUSP14	24.4593	97.2152	112.87	103.615								698	11	16	8	4	CPE002EF	WNK3	K16	H4	H91436-MT-04_OG	WNK lysine deficient protein kinase 3	1873	11	16	8	4	CPE002EF	WNK3	K16	H4	H91436-WT-04_CTF	WNK lysine deficient protein kinase 3	Homo sapiens WNK lysine deficient protein kinase 3 (WNK3), transcript variant 1, mRNA.,Homo sapiens WNK lysine deficient protein kinase 3 (WNK3), transcript variant 2, mRNA.	2280	11	16	8	4	CPE002EF	WNK3	K16	H4	sample	H91436-WT-04_OG	WNK lysine deficient protein kinase 3	Homo sapiens WNK lysine deficient protein kinase 3 (WNK3), transcript variant 1, mRNA.,Homo sapiens WNK lysine deficient protein kinase 3 (WNK3), transcript variant 2, mRNA.
DUSP14	119.115	111.946	137.885	98.245								665	1	17	11	21	CPE002EF	CDC7	A17	K21	H91436-MT-04_OG	cell division cycle 7 homolog (S. cerevisiae)	1840	1	17	11	21	CPE002EF	CDC7	A17	K21	H91436-WT-04_CTF	cell division cycle 7 homolog (S. cerevisiae)	Homo sapiens cell division cycle 7 (CDC7), transcript variant 2, mRNA.,Homo sapiens cell division cycle 7 (CDC7), transcript variant 1, mRNA.,,Homo sapiens cell division cycle 7 (CDC7), transcript variant 3, mRNA.	2247	1	17	11	21	CPE002EF	CDC7	A17	K21	sample	H91436-WT-04_OG	cell division cycle 7 homolog (S. cerevisiae)	Homo sapiens cell division cycle 7 (CDC7), transcript variant 2, mRNA.,Homo sapiens cell division cycle 7 (CDC7), transcript variant 1, mRNA.,,Homo sapiens cell division cycle 7 (CDC7), transcript variant 3, mRNA.
DUSP18	8.78696	61.2047	16.286	60.2821								1514								E24	H91436-MT-05_OG		2712								E24	H91436-WT-05_CTF			3096								E24	cells	H91436-WT-05_OG
DUSP18	35.7011	81.7248	82.5228	82.4565								1358	8	15	9	15	CPE002F5	MAST3	H15	I15	H91436-MT-05_OG	microtubule associated serine/threonine kinase 3	2556	8	15	9	15	CPE002F5	MAST3	H15	I15	H91436-WT-05_CTF	microtubule associated serine/threonine kinase 3	Homo sapiens microtubule associated serine/threonine kinase 3 (MAST3), mRNA.	2940	8	15	9	15	CPE002F5	MAST3	H15	I15	sample	H91436-WT-05_OG	microtubule associated serine/threonine kinase 3	Homo sapiens microtubule associated serine/threonine kinase 3 (MAST3), mRNA.
DUSP18	65.5208	98.36	133.311	105.514								1511								I2	H91436-MT-05_OG		2709								I2	H91436-WT-05_CTF			3093								I2	internal1	H91436-WT-05_OG
DUSP28	-0.511963	59.8295	5.03802	41.1661								583	15	3	12	14	CPE002DQ	PPP2R1B	O3	L14	H91436-MT-04_OG	protein phosphatase 2 (formerly 2A), regulatory subunit A, beta isoform	1758	15	3	12	14	CPE002DQ	PPP2R1B	O3	L14	H91436-WT-04_CTF	protein phosphatase 2 (formerly 2A), regulatory subunit A, beta isoform	Homo sapiens protein phosphatase 2, regulatory subunit A, beta (PPP2R1B), transcript variant 4, mRNA.,Homo sapiens protein phosphatase 2, regulatory subunit A, beta (PPP2R1B), transcript variant 5, mRNA.,Homo sapiens protein phosphatase 2, regulatory subunit A, beta (PPP2R1B), transcript variant 3, mRNA.,Homo sapiens protein phosphatase 2, regulatory subunit A, beta (PPP2R1B), transcript variant …	2165	15	3	12	14	CPE002DQ	PPP2R1B	O3	L14	sample	H91436-WT-04_OG	protein phosphatase 2 (formerly 2A), regulatory subunit A, beta isoform	Homo sapiens protein phosphatase 2, regulatory subunit A, beta (PPP2R1B), transcript variant 4, mRNA.,Homo sapiens protein phosphatase 2, regulatory subunit A, beta (PPP2R1B), transcript variant 5, mRNA.,Homo sapiens protein phosphatase 2, regulatory subunit A, beta (PPP2R1B), transcript variant 3, mRNA.,Homo sapiens protein phosphatase 2, regulatory subunit A, beta (PPP2R1B), transcript variant …
DUSP28	63.7385	103.776	74.3336	111.32								1395	3	22	3	19	CPE002F6	MTMR8	C22	C19	H91436-MT-05_OG	myotubularin related protein 8	2593	3	22	3	19	CPE002F6	MTMR8	C22	C19	H91436-WT-05_CTF	myotubularin related protein 8	Homo sapiens myotubularin related protein 8 (MTMR8), mRNA.,	2977	3	22	3	19	CPE002F6	MTMR8	C22	C19	sample	H91436-WT-05_OG	myotubularin related protein 8	Homo sapiens myotubularin related protein 8 (MTMR8), mRNA.,
DUSP28	19.3397	83.1529	84.0565	91.7484								1351	6	13	13	16	CPE002F5	SNRK	F13	M16	H91436-MT-05_OG	SNF related kinase	2549	6	13	13	16	CPE002F5	SNRK	F13	M16	H91436-WT-05_CTF	SNF related kinase	Homo sapiens SNF related kinase (SNRK), transcript variant 1, mRNA.,,Homo sapiens SNF related kinase (SNRK), transcript variant 2, mRNA.	2933	6	13	13	16	CPE002F5	SNRK	F13	M16	sample	H91436-WT-05_OG	SNF related kinase	Homo sapiens SNF related kinase (SNRK), transcript variant 1, mRNA.,,Homo sapiens SNF related kinase (SNRK), transcript variant 2, mRNA.
FGFRL1	-3.75091	73.8744	38.0373	68.1479								686	7	14	7	3	CPE002EF	SCYL3	G14	G3	H91436-MT-04_OG	SCY1-like 3 (S. cerevisiae)	1861	7	14	7	3	CPE002EF	SCYL3	G14	G3	H91436-WT-04_CTF	SCY1-like 3 (S. cerevisiae)	Homo sapiens SCY1-like 3 (S. cerevisiae) (SCYL3), transcript variant 2, mRNA.,Homo sapiens SCY1-like 3 (S. cerevisiae) (SCYL3), transcript variant 1, mRNA.	2268	7	14	7	3	CPE002EF	SCYL3	G14	G3	sample	H91436-WT-04_OG	SCY1-like 3 (S. cerevisiae)	Homo sapiens SCY1-like 3 (S. cerevisiae) (SCYL3), transcript variant 2, mRNA.,Homo sapiens SCY1-like 3 (S. cerevisiae) (SCYL3), transcript variant 1, mRNA.
FGFRL1	1.84686	101.546	105.839	94.5808								417	2	16	13	6	CPE002DO	PRKCH	B16	M6	H91436-MT-04_OG	protein kinase C, eta	1592	2	16	13	6	CPE002DO	PRKCH	B16	M6	H91436-WT-04_CTF	protein kinase C, eta	Homo sapiens protein kinase C, eta (PRKCH), mRNA.,	1999	2	16	13	6	CPE002DO	PRKCH	B16	M6	sample	H91436-WT-04_OG	protein kinase C, eta	Homo sapiens protein kinase C, eta (PRKCH), mRNA.,
FGFRL1	68.2756	82.4637	152.387	98.264								1347	5	15	13	14	CPE002F5	CDKL1	E15	M14	H91436-MT-05_OG	cyclin-dependent kinase-like 1 (CDC2-related kinase)	2545	5	15	13	14	CPE002F5	CDKL1	E15	M14	H91436-WT-05_CTF	cyclin-dependent kinase-like 1 (CDC2-related kinase)	Homo sapiens cyclin-dependent kinase-like 1 (CDC2-related kinase) (CDKL1), transcript variant 1, mRNA.,Homo sapiens cyclin-dependent kinase-like 1 (CDC2-related kinase) (CDKL1), transcript variant 2, mRNA.,	2929	5	15	13	14	CPE002F5	CDKL1	E15	M14	sample	H91436-WT-05_OG	cyclin-dependent kinase-like 1 (CDC2-related kinase)	Homo sapiens cyclin-dependent kinase-like 1 (CDC2-related kinase) (CDKL1), transcript variant 1, mRNA.,Homo sapiens cyclin-dependent kinase-like 1 (CDC2-related kinase) (CDKL1), transcript variant 2, mRNA.,
MTMR8	44.4154	71.0654	95.664	79.304								1481								B23	H91436-MT-05_OG		2679								B23	H91436-WT-05_CTF			3063								B23	pos	H91436-WT-05_OG
MTMR8	104.573	82.8055	124.606	83.7212								1433	15	20	7	19	CPE002F6	PDE3A	O20	G19	H91436-MT-05_OG	phosphodiesterase 3A, cGMP-inhibited	2631	15	20	7	19	CPE002F6	PDE3A	O20	G19	H91436-WT-05_CTF	phosphodiesterase 3A, cGMP-inhibited	Homo sapiens phosphodiesterase 3A, cGMP-inhibited (PDE3A), transcript variant 1, mRNA.,Homo sapiens phosphodiesterase 3A, cGMP-inhibited (PDE3A), transcript variant 2, mRNA.	3015	15	20	7	19	CPE002F6	PDE3A	O20	G19	sample	H91436-WT-05_OG	phosphodiesterase 3A, cGMP-inhibited	Homo sapiens phosphodiesterase 3A, cGMP-inhibited (PDE3A), transcript variant 1, mRNA.,Homo sapiens phosphodiesterase 3A, cGMP-inhibited (PDE3A), transcript variant 2, mRNA.
MTMR8	88.5069	68.704	160.866	64.8802								618	6	11	12	17	CPE002EE	ITPKA	F11	L17	H91436-MT-04_OG	inositol 1,4,5-trisphosphate 3-kinase A	1793	6	11	12	17	CPE002EE	ITPKA	F11	L17	H91436-WT-04_CTF	inositol 1,4,5-trisphosphate 3-kinase A	Homo sapiens inositol-trisphosphate 3-kinase A (ITPKA), mRNA.	2200	6	11	12	17	CPE002EE	ITPKA	F11	L17	sample	H91436-WT-04_OG	inositol 1,4,5-trisphosphate 3-kinase A	Homo sapiens inositol-trisphosphate 3-kinase A (ITPKA), mRNA.
PPAP2C	2.30906	68.6019	8.55623	66.308								1523								F22	H91436-MT-05_OG		2721								F22	H91436-WT-05_CTF			3105								F22	cells IL6+	H91436-WT-05_OG
PPAP2C	31.862	92.1202	32.8473	91.2177								1266	2	1	7	9	CPE002F4	BMX	B1	G9	H91436-MT-05_OG	BMX non-receptor tyrosine kinase	2464	2	1	7	9	CPE002F4	BMX	B1	G9	H91436-WT-05_CTF	BMX non-receptor tyrosine kinase	Homo sapiens BMX non-receptor tyrosine kinase (BMX), transcript variant 1, mRNA.,,Homo sapiens BMX non-receptor tyrosine kinase (BMX), transcript variant 2, mRNA.	2848	2	1	7	9	CPE002F4	BMX	B1	G9	sample	H91436-WT-05_OG	BMX non-receptor tyrosine kinase	Homo sapiens BMX non-receptor tyrosine kinase (BMX), transcript variant 1, mRNA.,,Homo sapiens BMX non-receptor tyrosine kinase (BMX), transcript variant 2, mRNA.
PPAP2C	53.0875	91.2084	98.5915	104.177								743								K24	H91436-MT-04_OG		1918								K24	H91436-WT-04_CTF			2325								K24	cells	H91436-WT-04_OG
ACVRL1	7.19839	-18.1996	12.0615	88.9576								1408	11	16	5	18	CPE002F6	DUSP19	K16	E18	H91436-MT-05_OG	dual specificity phosphatase 19	2606	11	16	5	18	CPE002F6	DUSP19	K16	E18	H91436-WT-05_CTF	dual specificity phosphatase 19	Homo sapiens dual specificity phosphatase 19 (DUSP19), transcript variant 1, mRNA.,Homo sapiens dual specificity phosphatase 19 (DUSP19), transcript variant 2, mRNA.	2990	11	16	5	18	CPE002F6	DUSP19	K16	E18	sample	H91436-WT-05_OG	dual specificity phosphatase 19	Homo sapiens dual specificity phosphatase 19 (DUSP19), transcript variant 1, mRNA.,Homo sapiens dual specificity phosphatase 19 (DUSP19), transcript variant 2, mRNA.
ACVRL1	-0.0145422	46.8858	22.9804	76.0219								572	14	18	14	15	CPE002DQ	TAF9	N18	N15	H91436-MT-04_OG	TAF9 RNA polymerase II, TATA box binding protein (TBP)-associated factor, 32kDa	1747	14	18	14	15	CPE002DQ	TAF9	N18	N15	H91436-WT-04_CTF	TAF9 RNA polymerase II, TATA box binding protein (TBP)-associated factor, 32kDa	Homo sapiens TAF9 RNA polymerase II, TATA box binding protein (TBP)-associated factor, 32kDa (TAF9), transcript variant 1, mRNA.,,Homo sapiens TAF9 RNA polymerase II, TATA box binding protein (TBP)-associated factor, 32kDa (TAF9), transcript variant 4, mRNA.,	2154	14	18	14	15	CPE002DQ	TAF9	N18	N15	sample	H91436-WT-04_OG	TAF9 RNA polymerase II, TATA box binding protein (TBP)-associated factor, 32kDa	Homo sapiens TAF9 RNA polymerase II, TATA box binding protein (TBP)-associated factor, 32kDa (TAF9), transcript variant 1, mRNA.,,Homo sapiens TAF9 RNA polymerase II, TATA box binding protein (TBP)-associated factor, 32kDa (TAF9), transcript variant 4, mRNA.,
ACVRL1	18.9217	69.447	73.3477	91.7582								1313	12	18	4	14	CPE002F4	SRC	L18	D14	H91436-MT-05_OG	v-src sarcoma (Schmidt-Ruppin A-2) viral oncogene homolog (avian)	2511	12	18	4	14	CPE002F4	SRC	L18	D14	H91436-WT-05_CTF	v-src sarcoma (Schmidt-Ruppin A-2) viral oncogene homolog (avian)	Homo sapiens v-src avian sarcoma (Schmidt-Ruppin A-2) viral oncogene homolog (SRC), transcript variant 1, mRNA.,Homo sapiens v-src avian sarcoma (Schmidt-Ruppin A-2) viral oncogene homolog (SRC), transcript variant 2, mRNA.	2895	12	18	4	14	CPE002F4	SRC	L18	D14	sample	H91436-WT-05_OG	v-src sarcoma (Schmidt-Ruppin A-2) viral oncogene homolog (avian)	Homo sapiens v-src avian sarcoma (Schmidt-Ruppin A-2) viral oncogene homolog (SRC), transcript variant 1, mRNA.,Homo sapiens v-src avian sarcoma (Schmidt-Ruppin A-2) viral oncogene homolog (SRC), transcript variant 2, mRNA.
AKT3	11.0375	99.8117	16.7532	106.173								1275	3	12	5	14	CPE002F4	LYN	C12	E14	H91436-MT-05_OG	v-yes-1 Yamaguchi sarcoma viral related oncogene homolog	2473	3	12	5	14	CPE002F4	LYN	C12	E14	H91436-WT-05_CTF	v-yes-1 Yamaguchi sarcoma viral related oncogene homolog	Homo sapiens v-yes-1 Yamaguchi sarcoma viral related oncogene homolog (LYN), transcript variant 1, mRNA.	2857	3	12	5	14	CPE002F4	LYN	C12	E14	sample	H91436-WT-05_OG	v-yes-1 Yamaguchi sarcoma viral related oncogene homolog	Homo sapiens v-yes-1 Yamaguchi sarcoma viral related oncogene homolog (LYN), transcript variant 1, mRNA.
AKT3	0.114931	73.2161	21.4478	66.0971								1314	12	22	12	13	CPE002F4	SRPK1	L22	L13	H91436-MT-05_OG	SFRS protein kinase 1	2512	12	22	12	13	CPE002F4	SRPK1	L22	L13	H91436-WT-05_CTF	SFRS protein kinase 1	Homo sapiens SRSF protein kinase 1 (SRPK1), transcript variant 1, mRNA.,	2896	12	22	12	13	CPE002F4	SRPK1	L22	L13	sample	H91436-WT-05_OG	SFRS protein kinase 1	Homo sapiens SRSF protein kinase 1 (SRPK1), transcript variant 1, mRNA.,
AKT3	141.801	79.6859	74.9023	76.361								1337	1	7	6	17	CPE002F5	YES1	A7	F17	H91436-MT-05_OG	v-yes-1 Yamaguchi sarcoma viral oncogene homolog 1	2535	1	7	6	17	CPE002F5	YES1	A7	F17	H91436-WT-05_CTF	v-yes-1 Yamaguchi sarcoma viral oncogene homolog 1	Homo sapiens v-yes-1 Yamaguchi sarcoma viral oncogene homolog 1 (YES1), mRNA.,	2919	1	7	6	17	CPE002F5	YES1	A7	F17	sample	H91436-WT-05_OG	v-yes-1 Yamaguchi sarcoma viral oncogene homolog 1	Homo sapiens v-yes-1 Yamaguchi sarcoma viral oncogene homolog 1 (YES1), mRNA.,
AURKC	0.101795	55.1199	8.67777	62.5123								1327	14	8	11	13	CPE002F4	STK4	N8	K13	H91436-MT-05_OG	serine/threonine kinase 4	2525	14	8	11	13	CPE002F4	STK4	N8	K13	H91436-WT-05_CTF	serine/threonine kinase 4	Homo sapiens serine/threonine kinase 4 (STK4), mRNA.,	2909	14	8	11	13	CPE002F4	STK4	N8	K13	sample	H91436-WT-05_OG	serine/threonine kinase 4	Homo sapiens serine/threonine kinase 4 (STK4), mRNA.,
AURKC	9.30937	79.173	20.8571	86.3943								1226	11	16	5	5	CPE002EG	DUSP19	K16	E5	H91436-MT-05_OG	dual specificity phosphatase 19	2424	11	16	5	5	CPE002EG	DUSP19	K16	E5	H91436-WT-05_CTF	dual specificity phosphatase 19	Homo sapiens dual specificity phosphatase 19 (DUSP19), transcript variant 1, mRNA.,Homo sapiens dual specificity phosphatase 19 (DUSP19), transcript variant 2, mRNA.	2808	11	16	5	5	CPE002EG	DUSP19	K16	E5	sample	H91436-WT-05_OG	dual specificity phosphatase 19	Homo sapiens dual specificity phosphatase 19 (DUSP19), transcript variant 1, mRNA.,Homo sapiens dual specificity phosphatase 19 (DUSP19), transcript variant 2, mRNA.
AURKC	48.4982	85.1353	57.4718	85.0271								1237	12	7	12	5	CPE002EG	MINPP1	L7	L5	H91436-MT-05_OG	multiple inositol polyphosphate histidine phosphatase, 1	2435	12	7	12	5	CPE002EG	MINPP1	L7	L5	H91436-WT-05_CTF	multiple inositol polyphosphate histidine phosphatase, 1	Homo sapiens multiple inositol-polyphosphate phosphatase 1 (MINPP1), transcript variant 2, mRNA.,Homo sapiens multiple inositol-polyphosphate phosphatase 1 (MINPP1), transcript variant 1, mRNA.,Homo sapiens multiple inositol-polyphosphate phosphatase 1 (MINPP1), transcript variant 3, mRNA.	2819	12	7	12	5	CPE002EG	MINPP1	L7	L5	sample	H91436-WT-05_OG	multiple inositol polyphosphate histidine phosphatase, 1	Homo sapiens multiple inositol-polyphosphate phosphatase 1 (MINPP1), transcript variant 2, mRNA.,Homo sapiens multiple inositol-polyphosphate phosphatase 1 (MINPP1), transcript variant 1, mRNA.,Homo sapiens multiple inositol-polyphosphate phosphatase 1 (MINPP1), transcript variant 3, mRNA.
BMX	9.99049	81.6994	16.0424	76.8618								1290	6	9	11	10	CPE002F4	ITPK1	F9	K10	H91436-MT-05_OG	inositol 1,3,4-triphosphate 5/6 kinase	2488	6	9	11	10	CPE002F4	ITPK1	F9	K10	H91436-WT-05_CTF	inositol 1,3,4-triphosphate 5/6 kinase	Homo sapiens inositol-tetrakisphosphate 1-kinase (ITPK1), transcript variant 1, mRNA.,,Homo sapiens inositol-tetrakisphosphate 1-kinase (ITPK1), transcript variant 3, mRNA.,,Homo sapiens inositol-tetrakisphosphate 1-kinase (ITPK1), transcript variant 2, mRNA.,	2872	6	9	11	10	CPE002F4	ITPK1	F9	K10	sample	H91436-WT-05_OG	inositol 1,3,4-triphosphate 5/6 kinase	Homo sapiens inositol-tetrakisphosphate 1-kinase (ITPK1), transcript variant 1, mRNA.,,Homo sapiens inositol-tetrakisphosphate 1-kinase (ITPK1), transcript variant 3, mRNA.,,Homo sapiens inositol-tetrakisphosphate 1-kinase (ITPK1), transcript variant 2, mRNA.,
BMX	76.3029	78.6907	117.668	84.5834								1291	7	11	7	13	CPE002F4	RIPK2	G11	G13	H91436-MT-05_OG	receptor-interacting serine-threonine kinase 2	2489	7	11	7	13	CPE002F4	RIPK2	G11	G13	H91436-WT-05_CTF	receptor-interacting serine-threonine kinase 2	Homo sapiens receptor-interacting serine-threonine kinase 2 (RIPK2), mRNA.	2873	7	11	7	13	CPE002F4	RIPK2	G11	G13	sample	H91436-WT-05_OG	receptor-interacting serine-threonine kinase 2	Homo sapiens receptor-interacting serine-threonine kinase 2 (RIPK2), mRNA.
BMX	125.285	72.9424	232.848	74.9396								1278	3	19	9	12	CPE002F4	PDGFRL	C19	I12	H91436-MT-05_OG	platelet-derived growth factor receptor-like	2476	3	19	9	12	CPE002F4	PDGFRL	C19	I12	H91436-WT-05_CTF	platelet-derived growth factor receptor-like	Homo sapiens platelet-derived growth factor receptor-like (PDGFRL), mRNA.	2860	3	19	9	12	CPE002F4	PDGFRL	C19	I12	sample	H91436-WT-05_OG	platelet-derived growth factor receptor-like	Homo sapiens platelet-derived growth factor receptor-like (PDGFRL), mRNA.
CAMK2G	12.7826	56.7385	8.73464	61.7833								792								M1	H91436-MT-04_OG		1967								M1	H91436-WT-04_CTF			2374								M1	cells	H91436-WT-04_OG
CAMK2G	20.071	78.5908	18.5972	77.5453								1204	2	14	10	6	CPE002EG	PDE6G	B14	J6	H91436-MT-05_OG	phosphodiesterase 6G, cGMP-specific, rod, gamma	2402	2	14	10	6	CPE002EG	PDE6G	B14	J6	H91436-WT-05_CTF	phosphodiesterase 6G, cGMP-specific, rod, gamma	Homo sapiens phosphodiesterase 6G, cGMP-specific, rod, gamma (PDE6G), transcript variant 1, mRNA.	2786	2	14	10	6	CPE002EG	PDE6G	B14	J6	sample	H91436-WT-05_OG	phosphodiesterase 6G, cGMP-specific, rod, gamma	Homo sapiens phosphodiesterase 6G, cGMP-specific, rod, gamma (PDE6G), transcript variant 1, mRNA.
CAMK2G	28.1392	82.817	55.9363	94.435								1335	1	17	11	14	CPE002F5	CDC7	A17	K14	H91436-MT-05_OG	cell division cycle 7 homolog (S. cerevisiae)	2533	1	17	11	14	CPE002F5	CDC7	A17	K14	H91436-WT-05_CTF	cell division cycle 7 homolog (S. cerevisiae)	Homo sapiens cell division cycle 7 (CDC7), transcript variant 2, mRNA.,Homo sapiens cell division cycle 7 (CDC7), transcript variant 1, mRNA.,,Homo sapiens cell division cycle 7 (CDC7), transcript variant 3, mRNA.	2917	1	17	11	14	CPE002F5	CDC7	A17	K14	sample	H91436-WT-05_OG	cell division cycle 7 homolog (S. cerevisiae)	Homo sapiens cell division cycle 7 (CDC7), transcript variant 2, mRNA.,Homo sapiens cell division cycle 7 (CDC7), transcript variant 1, mRNA.,,Homo sapiens cell division cycle 7 (CDC7), transcript variant 3, mRNA.
CDK4	51.2903	95.9648	48.2305	92.8501								1216	4	2	5	6	CPE002EG	PDE1B	D2	E6	H91436-MT-05_OG	phosphodiesterase 1B, calmodulin-dependent	2414	4	2	5	6	CPE002EG	PDE1B	D2	E6	H91436-WT-05_CTF	phosphodiesterase 1B, calmodulin-dependent	Homo sapiens phosphodiesterase 1B, calmodulin-dependent (PDE1B), transcript variant 2, mRNA.,Homo sapiens phosphodiesterase 1B, calmodulin-dependent (PDE1B), transcript variant 4, mRNA.,Homo sapiens phosphodiesterase 1B, calmodulin-dependent (PDE1B), transcript variant 3, mRNA.,,Homo sapiens phosphodiesterase 1B, calmodulin-dependent (PDE1B), transcript variant 1, mRNA.	2798	4	2	5	6	CPE002EG	PDE1B	D2	E6	sample	H91436-WT-05_OG	phosphodiesterase 1B, calmodulin-dependent	Homo sapiens phosphodiesterase 1B, calmodulin-dependent (PDE1B), transcript variant 2, mRNA.,Homo sapiens phosphodiesterase 1B, calmodulin-dependent (PDE1B), transcript variant 4, mRNA.,Homo sapiens phosphodiesterase 1B, calmodulin-dependent (PDE1B), transcript variant 3, mRNA.,,Homo sapiens phosphodiesterase 1B, calmodulin-dependent (PDE1B), transcript variant 1, mRNA.
CDK4	33.4448	87.2762	96.6141	88.6527								430	3	5	8	3	CPE002DO	CSK	C5	H3	H91436-MT-04_OG	c-src tyrosine kinase	1605	3	5	8	3	CPE002DO	CSK	C5	H3	H91436-WT-04_CTF	c-src tyrosine kinase	Homo sapiens c-src tyrosine kinase (CSK), transcript variant 1, mRNA.,Homo sapiens c-src tyrosine kinase (CSK), transcript variant 2, mRNA.	2012	3	5	8	3	CPE002DO	CSK	C5	H3	sample	H91436-WT-04_OG	c-src tyrosine kinase	Homo sapiens c-src tyrosine kinase (CSK), transcript variant 1, mRNA.,Homo sapiens c-src tyrosine kinase (CSK), transcript variant 2, mRNA.
CDK4	144.593	64.9288	183.239	64.4871								564	12	11	10	14	CPE002DQ	PPM1F	L11	J14	H91436-MT-04_OG	protein phosphatase 1F (PP2C domain containing)	1739	12	11	10	14	CPE002DQ	PPM1F	L11	J14	H91436-WT-04_CTF	protein phosphatase 1F (PP2C domain containing)	Homo sapiens protein phosphatase, Mg2+/Mn2+ dependent, 1F (PPM1F), mRNA.,	2146	12	11	10	14	CPE002DQ	PPM1F	L11	J14	sample	H91436-WT-04_OG	protein phosphatase 1F (PP2C domain containing)	Homo sapiens protein phosphatase, Mg2+/Mn2+ dependent, 1F (PPM1F), mRNA.,
CDK8	-4.90022	49.669	3.67696	50.1059								1371	11	3	8	16	CPE002F5	STK17A	K3	H16	H91436-MT-05_OG	serine/threonine kinase 17a	2569	11	3	8	16	CPE002F5	STK17A	K3	H16	H91436-WT-05_CTF	serine/threonine kinase 17a	Homo sapiens serine/threonine kinase 17a (STK17A), mRNA.	2953	11	3	8	16	CPE002F5	STK17A	K3	H16	sample	H91436-WT-05_OG	serine/threonine kinase 17a	Homo sapiens serine/threonine kinase 17a (STK17A), mRNA.
CDK8	12.0846	98.0129	46.5244	103.564								1342	3	4	11	16	CPE002F5	STYK1	C4	K16	H91436-MT-05_OG	serine/threonine/tyrosine kinase 1	2540	3	4	11	16	CPE002F5	STYK1	C4	K16	H91436-WT-05_CTF	serine/threonine/tyrosine kinase 1	Homo sapiens serine/threonine/tyrosine kinase 1 (STYK1), mRNA.	2924	3	4	11	16	CPE002F5	STYK1	C4	K16	sample	H91436-WT-05_OG	serine/threonine/tyrosine kinase 1	Homo sapiens serine/threonine/tyrosine kinase 1 (STYK1), mRNA.
CDK8	35.0031	96.1726	52.9222	92.8628								1479								G22	H91436-MT-05_OG		2677								G22	H91436-WT-05_CTF			3061								G22	cells IL6+	H91436-WT-05_OG
CLK1	8.24543	79.9145	8.7062	86.9131								1467								C3	H91436-MT-05_OG		2665								C3	H91436-WT-05_CTF			3049								C3	cells IL6+	H91436-WT-05_OG
CLK1	35.9524	96.7807	37.9602	97.8911								537	2	22	12	13	CPE002DQ	PDE9A	B22	L13	H91436-MT-04_OG	phosphodiesterase 9A	1712	2	22	12	13	CPE002DQ	PDE9A	B22	L13	H91436-WT-04_CTF	phosphodiesterase 9A	Homo sapiens phosphodiesterase 9A (PDE9A), transcript variant 1, mRNA.,Homo sapiens phosphodiesterase 9A (PDE9A), transcript variant 20, mRNA.,,Homo sapiens phosphodiesterase 9A (PDE9A), transcript variant 19, mRNA.,Homo sapiens phosphodiesterase 9A (PDE9A), transcript variant 18, mRNA.,Homo sapiens phosphodiesterase 9A (PDE9A), transcript variant 17, mRNA.,Homo sapiens phosphodiesterase 9A (PDE9…	2119	2	22	12	13	CPE002DQ	PDE9A	B22	L13	sample	H91436-WT-04_OG	phosphodiesterase 9A	Homo sapiens phosphodiesterase 9A (PDE9A), transcript variant 1, mRNA.,Homo sapiens phosphodiesterase 9A (PDE9A), transcript variant 20, mRNA.,,Homo sapiens phosphodiesterase 9A (PDE9A), transcript variant 19, mRNA.,Homo sapiens phosphodiesterase 9A (PDE9A), transcript variant 18, mRNA.,Homo sapiens phosphodiesterase 9A (PDE9A), transcript variant 17, mRNA.,Homo sapiens phosphodiesterase 9A (PDE9…
CLK1	27.3248	66.1202	52.0407	71.4701								1385	2	10	9	19	CPE002F6	PDE6C	B10	I19	H91436-MT-05_OG	phosphodiesterase 6C, cGMP-specific, cone, alpha prime	2583	2	10	9	19	CPE002F6	PDE6C	B10	I19	H91436-WT-05_CTF	phosphodiesterase 6C, cGMP-specific, cone, alpha prime	Homo sapiens phosphodiesterase 6C, cGMP-specific, cone, alpha prime (PDE6C), mRNA.	2967	2	10	9	19	CPE002F6	PDE6C	B10	I19	sample	H91436-WT-05_OG	phosphodiesterase 6C, cGMP-specific, cone, alpha prime	Homo sapiens phosphodiesterase 6C, cGMP-specific, cone, alpha prime (PDE6C), mRNA.
CLK3	6.84938	93.3694	10.9525	103.012								437	6	14	9	5	CPE002DO	MAP2K2	F14	I5	H91436-MT-04_OG	mitogen-activated protein kinase kinase 2	1612	6	14	9	5	CPE002DO	MAP2K2	F14	I5	H91436-WT-04_CTF	mitogen-activated protein kinase kinase 2	Homo sapiens mitogen-activated protein kinase kinase 2 (MAP2K2), mRNA.,	2019	6	14	9	5	CPE002DO	MAP2K2	F14	I5	sample	H91436-WT-04_OG	mitogen-activated protein kinase kinase 2	Homo sapiens mitogen-activated protein kinase kinase 2 (MAP2K2), mRNA.,
CLK3	16.8544	66.3511	13.6254	78.0283								1267	2	10	11	12	CPE002F4	PRKCD	B10	K12	H91436-MT-05_OG	protein kinase C, delta	2465	2	10	11	12	CPE002F4	PRKCD	B10	K12	H91436-WT-05_CTF	protein kinase C, delta	Homo sapiens protein kinase C, delta (PRKCD), transcript variant 1, mRNA.,Homo sapiens protein kinase C, delta (PRKCD), transcript variant 2, mRNA.	2849	2	10	11	12	CPE002F4	PRKCD	B10	K12	sample	H91436-WT-05_OG	protein kinase C, delta	Homo sapiens protein kinase C, delta (PRKCD), transcript variant 1, mRNA.,Homo sapiens protein kinase C, delta (PRKCD), transcript variant 2, mRNA.
CLK3	67.297	100.181	50.8004	97.0442								1359	8	2	14	16	CPE002F5	SNF1LK	H2	N16	H91436-MT-05_OG	SNF1-like kinase	2557	8	2	14	16	CPE002F5	SNF1LK	H2	N16	H91436-WT-05_CTF	SNF1-like kinase	Homo sapiens salt-inducible kinase 1 (SIK1), mRNA.,	2941	8	2	14	16	CPE002F5	SNF1LK	H2	N16	sample	H91436-WT-05_OG	SNF1-like kinase	Homo sapiens salt-inducible kinase 1 (SIK1), mRNA.,
CSK	9.75782	52.7739	18.7152	57.8211								661	16	18	15	20	CPE002EE	TXK	P18	O20	H91436-MT-04_OG	TXK tyrosine kinase	1836	16	18	15	20	CPE002EE	TXK	P18	O20	H91436-WT-04_CTF	TXK tyrosine kinase	Homo sapiens TXK tyrosine kinase (TXK), mRNA.,	2243	16	18	15	20	CPE002EE	TXK	P18	O20	sample	H91436-WT-04_OG	TXK tyrosine kinase	Homo sapiens TXK tyrosine kinase (TXK), mRNA.,
CSK	66.7632	85.2785	102.91	96.8788								562	11	8	11	11	CPE002DQ	CANT1	K8	K11	H91436-MT-04_OG	calcium activated nucleotidase 1	1737	11	8	11	11	CPE002DQ	CANT1	K8	K11	H91436-WT-04_CTF	calcium activated nucleotidase 1	Homo sapiens calcium activated nucleotidase 1 (CANT1), transcript variant 1, mRNA.,,Homo sapiens calcium activated nucleotidase 1 (CANT1), transcript variant 2, mRNA.,Homo sapiens calcium activated nucleotidase 1 (CANT1), transcript variant 3, mRNA.	2144	11	8	11	11	CPE002DQ	CANT1	K8	K11	sample	H91436-WT-04_OG	calcium activated nucleotidase 1	Homo sapiens calcium activated nucleotidase 1 (CANT1), transcript variant 1, mRNA.,,Homo sapiens calcium activated nucleotidase 1 (CANT1), transcript variant 2, mRNA.,Homo sapiens calcium activated nucleotidase 1 (CANT1), transcript variant 3, mRNA.
CSK	78.0587	86.7896	172.679	96.6418								590	1	13	12	16	CPE002EE	CLK1	A13	L16	H91436-MT-04_OG	CDC-like kinase 1	1765	1	13	12	16	CPE002EE	CLK1	A13	L16	H91436-WT-04_CTF	CDC-like kinase 1	Homo sapiens CDC-like kinase 1 (CLK1), transcript variant 2, mRNA.,Homo sapiens CDC-like kinase 1 (CLK1), transcript variant 1, mRNA.	2172	1	13	12	16	CPE002EE	CLK1	A13	L16	sample	H91436-WT-04_OG	CDC-like kinase 1	Homo sapiens CDC-like kinase 1 (CLK1), transcript variant 2, mRNA.,Homo sapiens CDC-like kinase 1 (CLK1), transcript variant 1, mRNA.
DDR2	11.0375	99.8117	16.7532	106.173								1295	7	22	15	11	CPE002F4	NTRK1	G22	O11	H91436-MT-05_OG	neurotrophic tyrosine kinase, receptor, type 1	2493	7	22	15	11	CPE002F4	NTRK1	G22	O11	H91436-WT-05_CTF	neurotrophic tyrosine kinase, receptor, type 1	Homo sapiens neurotrophic tyrosine kinase, receptor, type 1 (NTRK1), transcript variant 2, mRNA.,Homo sapiens neurotrophic tyrosine kinase, receptor, type 1 (NTRK1), transcript variant 1, mRNA.,,Homo sapiens neurotrophic tyrosine kinase, receptor, type 1 (NTRK1), transcript variant 3, mRNA.	2877	7	22	15	11	CPE002F4	NTRK1	G22	O11	sample	H91436-WT-05_OG	neurotrophic tyrosine kinase, receptor, type 1	Homo sapiens neurotrophic tyrosine kinase, receptor, type 1 (NTRK1), transcript variant 2, mRNA.,Homo sapiens neurotrophic tyrosine kinase, receptor, type 1 (NTRK1), transcript variant 1, mRNA.,,Homo sapiens neurotrophic tyrosine kinase, receptor, type 1 (NTRK1), transcript variant 3, mRNA.
DDR2	0.950789	77.1939	29.9993	89.438								756								I1	H91436-MT-04_OG		1931								I1	H91436-WT-04_CTF			2338								I1	cells	H91436-WT-04_OG
DDR2	26.7431	104.7	53.3487	106.41								1238	13	12	6	5	CPE002EG	DUSP28	M12	F5	H91436-MT-05_OG	dual specificity phosphatase 28	2436	13	12	6	5	CPE002EG	DUSP28	M12	F5	H91436-WT-05_CTF	dual specificity phosphatase 28	Homo sapiens dual specificity phosphatase 28 (DUSP28), mRNA.,	2820	13	12	6	5	CPE002EG	DUSP28	M12	F5	sample	H91436-WT-05_OG	dual specificity phosphatase 28	Homo sapiens dual specificity phosphatase 28 (DUSP28), mRNA.,
EPHA8	6.15135	73.1629	13.1989	87.2903								1309	11	7	6	11	CPE002F4	MATK	K7	F11	H91436-MT-05_OG	megakaryocyte-associated tyrosine kinase	2507	11	7	6	11	CPE002F4	MATK	K7	F11	H91436-WT-05_CTF	megakaryocyte-associated tyrosine kinase	Homo sapiens megakaryocyte-associated tyrosine kinase (MATK), transcript variant 2, mRNA.,Homo sapiens megakaryocyte-associated tyrosine kinase (MATK), transcript variant 1, mRNA.,Homo sapiens megakaryocyte-associated tyrosine kinase (MATK), transcript variant 3, mRNA.,	2891	11	7	6	11	CPE002F4	MATK	K7	F11	sample	H91436-WT-05_OG	megakaryocyte-associated tyrosine kinase	Homo sapiens megakaryocyte-associated tyrosine kinase (MATK), transcript variant 2, mRNA.,Homo sapiens megakaryocyte-associated tyrosine kinase (MATK), transcript variant 1, mRNA.,Homo sapiens megakaryocyte-associated tyrosine kinase (MATK), transcript variant 3, mRNA.,
[truncated: 50 more rows]

## Sheet: Sec.siRNA screen repeat, Ambion
Gene Symbol	% reporter activity STAT3(wt)	% viability STAT3(wt)	% reporter activity STAT3(Y640F)	% viability STAT3(Y640F)
ACVR1	66.2384	112.499	222.333	117.071
ACVR1	68.9218	129.081	162.725	139.1
ACVR1	35.4692	97.2855	186.87	120.912
CLK2	62.3028	101.461	159.98	123.776
CLK2	16.6856	80.5219	77.1785	84.0875
CLK2	73.9307	117.664	142.557	129.316
PACSIN1	38.6892	79.5178	62.4446	62.5417
PACSIN1	88.9576	55.115	172.585	62.1155
PACSIN1	46.0237	91.7532	95.6099	86.616
[truncated: 135 more rows]

## Sheet: Validation screen, Qiagen
siRNA ID (Qiagen)	Gene Symbol	Mean reporter activity STAT3(wt)	Mean viability STAT3(wt)	Mean reporter activity STAT3(Y640F)	Mean viability STAT3(Y640F)
[truncated: 75 more rows]
