# Supplementary material for: Identification of novel regulators of STAT3 activity
Source: PLoS One. 2020 Mar 31;15(3):e0230819. doi: 10.1371/journal.pone.0230819 (PMC7108870; doi:10.1371/journal.pone.0230819)
Supplement: S3 File — Vendor information of siRNAs and siRNA screening controls used in Fig 3 and small molecule inhibitors used in Figs 4 and 5 and S1, S3, S4 Figs. (XLSX) [file pone.0230819.s008.xlsx]

## Sheet: Flexi siRNAs
Entrez Gene Id	Product Name	NCBI gene symbol	Gene Description	mRNA Accessions	siRNA Target Sequence	Product Id	FlexiPlate/FlexiTube	Vendor	Note
8317	Hs_CDC7_1	CDC7	cell division cycle 7	NM_001134419 NM_001134420 NM_003503	TAGGTCAGTATATCTACCTAA	SI00052640	FlexiPlate	Qiagen
8317	Hs_CDC7_2	CDC7	cell division cycle 7	NM_001134419 NM_001134420 NM_003503	TAGAGTTATGAGCTAGGTATA	SI00052647	FlexiPlate	Qiagen
8317	Hs_CDC7_5	CDC7	cell division cycle 7	NM_001134419 NM_001134420 NM_003503	AAGTACGGGAATATATGCTTA	SI03036747	FlexiPlate	Qiagen
1024	Hs_CDK8_1	CDK8	cyclin-dependent kinase 8	NM_001260	CAGGGCAATAACCACACTAAT	SI00024381	FlexiPlate/Tube	Qiagen
1024	Hs_CDK8_4	CDK8	cyclin-dependent kinase 8	NM_001260	TTCGAGAGCTTAAGCATCCAA	SI00024402	FlexiPlate/Tube	Qiagen
1024	Hs_CDK8_5	CDK8	cyclin-dependent kinase 8	NM_001260	CAGAAGAAATACGTATACCAA	SI02625756	FlexiPlate	Qiagen
1445	Hs_CSK_1	CSK	c-src tyrosine kinase	NM_001127190 NM_004383	AAGTACAACTTCCACGGCACT	SI00299943	FlexiPlate	Qiagen
1445	Hs_CSK_2	CSK	c-src tyrosine kinase	NM_001127190 NM_004383	CCGGTACAGAATGTATTGCCA	SI00288162	FlexiPlate	Qiagen
1445	Hs_CSK_3	CSK	c-src tyrosine kinase	NM_001127190 NM_004383	TACGCGCCTCATTAAACCAAA	SI00288169	FlexiPlate	Qiagen
1457	Hs_CSNK2A1_10	CSNK2A1	casein kinase 2, alpha 1 polypeptide	NM_001895 NM_177559 NM_177560	CTGGTCGCTTACATCACTTTA	SI02660504	FlexiPlate	Qiagen
1457	Hs_CSNK2A1_3	CSNK2A1	casein kinase 2, alpha 1 polypeptide	NM_001895 NM_177559 NM_177560	CAGAAGATTTATA+F23TGACTATA	SI00160321	FlexiPlate	Qiagen
1457	Hs_CSNK2A1_6	CSNK2A1	casein kinase 2, alpha 1 polypeptide	NM_001895 NM_177559 NM_177560	ACCGTTGCTTGTGGATTTATA	SI02627233	FlexiPlate	Qiagen
4921	Hs_DDR2_1	DDR2	discoidin domain receptor tyrosine kinase 2	NM_001014796 NM_006182	ACGAAACTGTTTAGTGGGTAA	SI00085253	FlexiPlate	Qiagen
4921	Hs_DDR2_2	DDR2	discoidin domain receptor tyrosine kinase 2	NM_001014796 NM_006182	CCGGTTCATTCCAGTCACCGA	SI00085260	FlexiPlate	Qiagen
4921	Hs_DDR2_3	DDR2	discoidin domain receptor tyrosine kinase 2	NM_001014796 NM_006182	ACGCACTGTCAGTTACACCAA	SI00085267	FlexiPlate	Qiagen
55361	Hs_PI4KII_1	PI4K2A	phosphatidylinositol 4-kinase type 2 alpha	NM_018425	TCCAAAGATATCGGACCCTAA	SI00121786	FlexiPlate	Qiagen
55361	Hs_PI4KII_2	PI4K2A	phosphatidylinositol 4-kinase type 2 alpha	NM_018425	TCCGCACACAATCATAGAGAA	SI00121793	FlexiPlate	Qiagen
55361	Hs_PI4KII_6	PI4K2A	phosphatidylinositol 4-kinase type 2 alpha	NM_018425	CCGCATCGGGCTACCACCAAA	SI02622382	FlexiPlate	Qiagen
5794	Hs_PTPRH_1	PTPRH	protein tyrosine phosphatase, receptor type, H	NM_001161440 NM_002842	CCGGGACGTTGTACAATTTCA	SI00044226	FlexiPlate	Qiagen
5794	Hs_PTPRH_2	PTPRH	protein tyrosine phosphatase, receptor type, H	NM_001161440 NM_002842	CCGGGTCATTGTATACGTGTT	SI00044233	FlexiPlate	Qiagen
5794	Hs_PTPRH_5	PTPRH	protein tyrosine phosphatase, receptor type, H	NM_001161440 NM_002842	ATCACCGTGGATAGACTTGAA	SI03046904	FlexiPlate	Qiagen
6774	Hs_STAT3_7	STAT3	signal transducer and activator of transcription 3 (acute-phase response factor)	NM_213662, NM_139276, NM_003150	CAGCCTCTCTGCAGAATTCAA	SI02662338	FlexiTube	Qiagen	Positive control siRNA
6772	Hs_STAT1_7	STAT1	signal transducer and activator of transcription 1, 91kDa	NM_007315, NM_139266	CCAGATGCTATGATCATTTA	SI02662884	FlexiTube	Qiagen	Positive control siRNA
6772	Hs_STAT1_6	STAT1	signal transducer and activator of transcription 1, 91kDa	NM_007315, NM_139266	CAGAAAGAGCTTGACAGTAAA	SI02662324	FlexiTube	Qiagen	Positive control siRNA
6773	Hs_STAT2_7	STAT2	signal transducer and activator of transcription 2, 113kDa	NM_005419, NM_198332	AACGTTCAGGTGGTTCAGGAA	SI02662891	FlexiTube	Qiagen	Positive control siRNA
6773	Hs_STAT2_6	STAT2	signal transducer and activator of transcription 2, 113kDa	NM_005419, NM_198332	TAGGCCGATTAACTACCCTAA	SI02662331	FlexiTube	Qiagen	Positive control siRNA
not available	AllStars Negative Control siRNA	not available	siMOCK, scrambe	not available	not available	ID: 1027281	FlexiTube	Qiagen	Negative control siRNA
not available	AllStars Hs Cell Death Control siRNA	not available	siDEATH	not available	not available	ID: 1027298	FlexiTube	Qiagen	Positive control siRNA

## Sheet: Drugs
DRUG	Supplier	Supplier reference	Storage solvent	Storage
senexin A	Tocris	4875	DMSO	Stored at room temperature in pressurized and nitrogen gas filled StoragePods (Roylan Developments Ltd.)
senexin B	ApexBIO	A8732	DMSO	Stored at room temperature in pressurized and nitrogen gas filled StoragePods (Roylan Developments Ltd.)
ruxolitinib	ChemieTek	CT-INCB	DMSO	Stored at room temperature in pressurized and nitrogen gas filled StoragePods (Roylan Developments Ltd.)
silmitasertib	Selleck	S2248	DMSO	Stored at room temperature in pressurized and nitrogen gas filled StoragePods (Roylan Developments Ltd.)
regorafenib	Selleck	S1178	DMSO	Stored at room temperature in pressurized and nitrogen gas filled StoragePods (Roylan Developments Ltd.)
BMS863233 (alias, XL413)	Selleck	S7547	water	Stored at -20C in pressurized and nitrogen gas filled StoragePods (Roylan Developments Ltd.)
dasatinib	LC Laboratories	D-3307	DMSO	Stored at room temperature in pressurized and nitrogen gas filled StoragePods (Roylan Developments Ltd.)
CCT196969	CT-CCT196	ChemieTek	DMSO	Stored at room temperature in pressurized and nitrogen gas filled StoragePods (Roylan Developments Ltd.)
saracatinib	Selleck	S-8906	DMSO	Stored at room temperature in pressurized and nitrogen gas filled StoragePods (Roylan Developments Ltd.)
A419259 trihydrochloride	HY-15764A	Medchem Express	DMSO	Stored at room temperature in pressurized and nitrogen gas filled StoragePods (Roylan Developments Ltd.)
